# Supplementary material for: Genetic diversity analysis and development of molecular markers for the identification of largemouth bass (Micropterus salmoides L.) based on whole-genome re-sequencing
Source: Front Genet. 2022 Aug 29;13:936610. doi: 10.3389/fgene.2022.936610 (PMC9465168; doi:10.3389/fgene.2022.936610)
Supplement: Supplementary file 3 [file Table6.XLSX]

## Sheet: Table S5
KEGG classification of genes with InDels
Pathway Hierarchy1	Pathway Hierarchy2	KEGG Pathway	Pathway ID	Gene Number	Gene IDs
Cellular Processes	Cell growth and death	Apoptosis	ko04210	121	Msa014022,Msa022681,Msa008913,Msa004704,Msa013193,Msa017682,Msa007732,Msa004917,Msa014798,Msa011219,Msa013648,Msa003558,Msa000746,Msa012325,Msa022832,Msa016449,Msa023369,Msa014286,Msa016029,Msa001249,Msa009678,Msa016650,Msa003405,Msa012244,Msa009643,Msa016665,Msa001247,Msa011998,Msa021290,Msa002234,Msa012138,Msa021507,Msa010022,Msa013676,Msa019657,Msa014981,Msa016996,Msa022217,Msa018942,Msa005716…
Cellular Processes	Cell growth and death	Apoptosis - fly	ko04214	44	Msa008487,Msa022519,Msa000062,Msa022052,Msa014494,Msa007630,Msa015067,Msa013601,Msa017800,Msa015063,Msa019673,Msa007730,Msa013603,Msa021507,Msa012138,Msa023232,Msa015491,Msa015687,Msa010277,Msa021404,Msa002234,Msa021290,Msa009892,Msa008486,Msa020535,Msa001725,Msa014286,Msa015583,Msa014970,Msa023369,Msa014258,Msa022832,Msa007570,Msa013648,Msa014456,Msa014096,Msa015461,Msa016297,Msa016281,Msa013966…
Cellular Processes	Cell growth and death	Apoptosis - multiple species	ko04215	25	Msa018133,Msa004704,Msa021290,Msa013966,Msa021507,Msa010022,Msa008469,Msa017448,Msa016916,Msa013603,Msa020588,Msa022740,Msa002714,Msa017800,Msa013601,Msa023369,Msa022832,Msa016449,Msa003581,Msa007149,Msa016474,Msa022519,Msa022553,Msa008707,Msa013990
Cellular Processes	Cell growth and death	Cell cycle	ko04110	93	Msa010049,Msa016943,Msa001647,Msa000110,Msa016038,Msa016375,Msa006995,Msa021909,Msa003062,Msa003858,Msa014052,Msa023219,Msa019991,Msa021616,Msa006422,Msa011620,Msa019841,Msa009363,Msa018731,Msa011578,Msa015862,Msa022424,Msa007467,Msa002172,Msa006076,Msa015495,Msa015683,Msa005746,Msa004858,Msa016763,Msa004478,Msa009195,Msa006150,Msa002774,Msa006086,Msa022797,Msa004494,Msa000568,Msa014790,Msa006619…
Cellular Processes	Cell growth and death	Cell cycle - Caulobacter	ko04112	3	Msa010070,Msa008002,Msa009610
Cellular Processes	Cell growth and death	Cell cycle - yeast	ko04111	50	Msa017125,Msa013439,Msa008591,Msa006619,Msa020577,Msa021611,Msa003893,Msa015208,Msa003316,Msa014549,Msa001897,Msa001371,Msa005746,Msa010029,Msa017946,Msa005734,Msa016763,Msa003805,Msa006150,Msa004494,Msa013656,Msa013752,Msa022424,Msa005630,Msa006280,Msa001837,Msa011578,Msa013547,Msa020851,Msa007845,Msa023519,Msa009357,Msa011284,Msa011233,Msa015683,Msa006076,Msa020850,Msa000110,Msa012006,Msa018062…
Cellular Processes	Cell growth and death	Ferroptosis	ko04216	38	Msa013633,Msa017758,Msa007924,Msa000185,Msa009009,Msa001106,Msa011743,Msa003159,Msa009639,Msa004549,Msa020475,Msa018376,Msa017044,Msa005865,Msa008639,Msa012029,Msa013920,Msa012522,Msa018236,Msa016527,Msa000937,Msa003833,Msa022469,Msa012334,Msa003062,Msa005213,Msa020840,Msa007846,Msa004223,Msa013972,Msa004198,Msa007923,Msa002409,Msa017270,Msa015511,Msa001965,Msa006474,Msa022283
Cellular Processes	Cell growth and death	Meiosis - yeast	ko04113	42	Msa006995,Msa018246,Msa021527,Msa014661,Msa006150,Msa014052,Msa004494,Msa020440,Msa001371,Msa005743,Msa015750,Msa005746,Msa018062,Msa001647,Msa007111,Msa015409,Msa016763,Msa012625,Msa022576,Msa003173,Msa003893,Msa015208,Msa014959,Msa009357,Msa011233,Msa011284,Msa003316,Msa022816,Msa015683,Msa014549,Msa003282,Msa006076,Msa017003,Msa013439,Msa013752,Msa015823,Msa006619,Msa020577,Msa015010,Msa005630…
Cellular Processes	Cell growth and death	Necroptosis	ko04217	103	Msa022977,Msa010197,Msa006603,Msa007984,Msa020864,Msa001106,Msa006476,Msa009639,Msa000466,Msa002092,Msa018049,Msa017647,Msa000150,Msa013990,Msa009152,Msa018026,Msa005082,Msa003904,Msa016901,Msa022469,Msa020520,Msa007219,Msa021886,Msa021580,Msa017428,Msa004906,Msa023232,Msa021374,Msa004466,Msa005900,Msa009153,Msa005983,Msa022017,Msa017681,Msa013984,Msa013504,Msa014660,Msa014032,Msa020562,Msa007998…
Cellular Processes	Cell growth and death	Oocyte meiosis	ko04114	86	Msa017561,Msa015823,Msa017033,Msa020784,Msa015862,Msa017369,Msa020301,Msa001336,Msa020851,Msa005900,Msa002855,Msa009357,Msa009888,Msa019663,Msa020850,Msa000110,Msa012396,Msa005743,Msa018062,Msa016943,Msa007111,Msa005017,Msa012571,Msa001647,Msa016192,Msa001860,Msa001174,Msa015409,Msa022576,Msa018246,Msa006995,Msa023445,Msa014661,Msa017370,Msa012436,Msa014015,Msa003878,Msa014722,Msa016429,Msa003318…
Cellular Processes	Cell growth and death	p53 signaling pathway	ko04115	44	Msa003791,Msa014013,Msa019841,Msa013603,Msa020577,Msa000937,Msa005541,Msa019679,Msa009663,Msa010022,Msa015030,Msa018133,Msa015687,Msa001571,Msa021958,Msa012396,Msa009643,Msa020248,Msa023511,Msa013763,Msa014890,Msa011392,Msa010043,Msa005761,Msa011391,Msa018027,Msa023445,Msa021909,Msa017930,Msa002774,Msa012993,Msa009098,Msa019777,Msa016008,Msa003846,Msa010250,Msa010071,Msa003390,Msa016449,Msa003858…
Cellular Processes	Cell motility	Regulation of actin cytoskeleton	ko04810	196	Msa002137,Msa018138,Msa000872,Msa013027,Msa000392,Msa007226,Msa004334,Msa000832,Msa001055,Msa023732,Msa008991,Msa009892,Msa014335,Msa001368,Msa000717,Msa005497,Msa006644,Msa019059,Msa008066,Msa013088,Msa002247,Msa021720,Msa006339,Msa022339,Msa005846,Msa014096,Msa002158,Msa020632,Msa008770,Msa013085,Msa015010,Msa021299,Msa014631,Msa008261,Msa015481,Msa000870,Msa021376,Msa011261,Msa004709,Msa010654…
Cellular Processes	Cellular community - eukaryotes	Adherens junction	ko04520	108	Msa019385,Msa014197,Msa015567,Msa016337,Msa000380,Msa020528,Msa021291,Msa014219,Msa011729,Msa001242,Msa009592,Msa005372,Msa017237,Msa011939,Msa022475,Msa001414,Msa005758,Msa015594,Msa003262,Msa002637,Msa001635,Msa002003,Msa006952,Msa017086,Msa021299,Msa023730,Msa011408,Msa023541,Msa022485,Msa022565,Msa014456,Msa009220,Msa020579,Msa003481,Msa014096,Msa000277,Msa007497,Msa007764,Msa002247,Msa004299…
Cellular Processes	Cellular community - eukaryotes	Focal adhesion	ko04510	202	Msa021859,Msa021376,Msa019851,Msa010043,Msa000390,Msa015420,Msa008138,Msa023445,Msa008261,Msa014631,Msa010250,Msa018356,Msa013957,Msa013586,Msa006704,Msa000816,Msa021972,Msa010948,Msa014207,Msa022317,Msa013990,Msa001368,Msa016509,Msa014335,Msa008991,Msa023732,Msa017724,Msa004334,Msa007226,Msa019805,Msa009252,Msa004929,Msa022565,Msa008770,Msa015010,Msa023347,Msa002158,Msa007836,Msa014096,Msa013993…
Cellular Processes	Cellular community - eukaryotes	Gap junction	ko04540	87	Msa016996,Msa018942,Msa005190,Msa003166,Msa013169,Msa017369,Msa022988,Msa005849,Msa007336,Msa017033,Msa002118,Msa016041,Msa007501,Msa017237,Msa001056,Msa009888,Msa009592,Msa002229,Msa015618,Msa002855,Msa021301,Msa016575,Msa015577,Msa007471,Msa011965,Msa006246,Msa002770,Msa008776,Msa001091,Msa000062,Msa001174,Msa015708,Msa004255,Msa017926,Msa010654,Msa021482,Msa022127,Msa016695,Msa007630,Msa014722…
Cellular Processes	Cellular community - eukaryotes	Signaling pathways regulating pluripotency of stem cells	ko04550	127	Msa016822,Msa005797,Msa013534,Msa001022,Msa019045,Msa007836,Msa013197,Msa014561,Msa021596,Msa021540,Msa013816,Msa013857,Msa011397,Msa006636,Msa003514,Msa014791,Msa008991,Msa009934,Msa012380,Msa019805,Msa023798,Msa002179,Msa009892,Msa005711,Msa004812,Msa018102,Msa008208,Msa006214,Msa006605,Msa006204,Msa004900,Msa007268,Msa004460,Msa016865,Msa003912,Msa008210,Msa004264,Msa023216,Msa015975,Msa005123…
Cellular Processes	Cellular community - eukaryotes	Tight junction	ko04530	160	Msa021917,Msa003858,Msa013960,Msa007062,Msa015772,Msa015063,Msa016951,Msa014964,Msa004060,Msa017143,Msa020479,Msa010243,Msa001843,Msa007651,Msa005778,Msa009600,Msa007868,Msa021448,Msa004058,Msa001724,Msa023281,Msa014089,Msa011092,Msa020207,Msa003667,Msa014928,Msa019682,Msa016538,Msa013729,Msa021507,Msa008141,Msa012138,Msa009710,Msa019591,Msa018985,Msa005190,Msa018942,Msa020851,Msa023861,Msa005612…
Cellular Processes	Cellular community - prokaryotes	Biofilm formation - Escherichia coli	ko02026	3	Msa003346,Msa020562,Msa015587
Cellular Processes	Cellular community - prokaryotes	Quorum sensing	ko02024	10	Msa013614,Msa006474,Msa022283,Msa013500,Msa009009,Msa001965,Msa013920,Msa012522,Msa000199,Msa020840
Cellular Processes	Transport and catabolism	Autophagy - animal	ko04140	116	Msa009091,Msa004198,Msa020277,Msa000971,Msa009678,Msa001375,Msa016665,Msa003474,Msa014674,Msa000862,Msa015735,Msa013868,Msa020279,Msa022832,Msa015997,Msa005169,Msa016029,Msa022728,Msa011219,Msa009702,Msa021429,Msa003558,Msa009203,Msa008913,Msa022681,Msa009770,Msa001803,Msa006057,Msa014169,Msa007732,Msa016281,Msa016401,Msa007745,Msa020256,Msa010968,Msa008051,Msa007858,Msa007630,Msa003638,Msa003581…
Cellular Processes	Transport and catabolism	Autophagy - other eukaryotes	ko04136	21	Msa000862,Msa012334,Msa010189,Msa015735,Msa003067,Msa007745,Msa012417,Msa001375,Msa016401,Msa020851,Msa020262,Msa004198,Msa009091,Msa002952,Msa008229,Msa022728,Msa014066,Msa012976,Msa001803,Msa014401,Msa007858
Cellular Processes	Transport and catabolism	Autophagy - yeast	ko04138	53	Msa007938,Msa022483,Msa018094,Msa022728,Msa008229,Msa014401,Msa000261,Msa012976,Msa015527,Msa010189,Msa015735,Msa000862,Msa009892,Msa003935,Msa000498,Msa001375,Msa004435,Msa022265,Msa004198,Msa009091,Msa001316,Msa016019,Msa022057,Msa001803,Msa003945,Msa005270,Msa003067,Msa003565,Msa012334,Msa006039,Msa022979,Msa000763,Msa016147,Msa003638,Msa008355,Msa015547,Msa007630,Msa007858,Msa007745,Msa016401…
Cellular Processes	Transport and catabolism	Endocytosis	ko04144	259	Msa014338,Msa012441,Msa002137,Msa017211,Msa003935,Msa000601,Msa000584,Msa000832,Msa013806,Msa017848,Msa001700,Msa003456,Msa007499,Msa022240,Msa017344,Msa012090,Msa021149,Msa017679,Msa016704,Msa009976,Msa014059,Msa018937,Msa014096,Msa013342,Msa014894,Msa013992,Msa009423,Msa015481,Msa016788,Msa022362,Msa005532,Msa004231,Msa016347,Msa023730,Msa011049,Msa002988,Msa008130,Msa007426,Msa005726,Msa023511…
Cellular Processes	Transport and catabolism	Lysosome	ko04142	109	Msa001668,Msa014234,Msa020281,Msa011994,Msa002185,Msa004811,Msa003389,Msa001753,Msa009608,Msa021684,Msa005320,Msa015116,Msa017270,Msa015560,Msa019414,Msa005229,Msa003099,Msa002195,Msa006342,Msa013549,Msa022976,Msa016253,Msa006299,Msa019657,Msa009421,Msa011906,Msa006679,Msa022679,Msa010115,Msa001464,Msa015445,Msa006902,Msa014112,Msa017692,Msa008005,Msa023384,Msa022978,Msa021718,Msa014186,Msa013091…
Cellular Processes	Transport and catabolism	Mitophagy - animal	ko04137	68	Msa020054,Msa015887,Msa005334,Msa017069,Msa007730,Msa009222,Msa003281,Msa022667,Msa015610,Msa017237,Msa021868,Msa023210,Msa002234,Msa011729,Msa021784,Msa015491,Msa014066,Msa008277,Msa017945,Msa021507,Msa016375,Msa006597,Msa006665,Msa008061,Msa016474,Msa014892,Msa003062,Msa017800,Msa008051,Msa007630,Msa007098,Msa003638,Msa003581,Msa023562,Msa016297,Msa003550,Msa003481,Msa023149,Msa004225,Msa013648…
Cellular Processes	Transport and catabolism	Mitophagy - yeast	ko04139	27	Msa003481,Msa013833,Msa003771,Msa011869,Msa003067,Msa007501,Msa000207,Msa021918,Msa011729,Msa013625,Msa006396,Msa006476,Msa023171,Msa023232,Msa023172,Msa009091,Msa016401,Msa015479,Msa005119,Msa010604,Msa010189,Msa010118,Msa009901,Msa019533,Msa001692,Msa016720,Msa009991
Cellular Processes	Transport and catabolism	Peroxisome	ko04146	71	Msa010955,Msa022283,Msa018426,Msa020136,Msa014291,Msa020356,Msa000494,Msa022660,Msa016358,Msa014900,Msa013361,Msa020840,Msa006323,Msa020633,Msa001478,Msa000631,Msa006585,Msa006121,Msa003523,Msa012031,Msa019546,Msa023190,Msa017754,Msa005332,Msa012522,Msa015212,Msa005796,Msa010037,Msa015452,Msa010141,Msa023152,Msa001965,Msa006312,Msa006474,Msa011934,Msa023409,Msa011855,Msa001175,Msa018912,Msa009111…
Cellular Processes	Transport and catabolism	Phagosome	ko04145	89	Msa013067,Msa000281,Msa019731,Msa005875,Msa010948,Msa023414,Msa019857,Msa015030,Msa017241,Msa019806,Msa013723,Msa005873,Msa013314,Msa002228,Msa013719,Msa001604,Msa000372,Msa001602,Msa017260,Msa011823,Msa007189,Msa007369,Msa001603,Msa007617,Msa014982,Msa007497,Msa005874,Msa001106,Msa022644,Msa014335,Msa018446,Msa006683,Msa003935,Msa007375,Msa018292,Msa014149,Msa023732,Msa017724,Msa017262,Msa011849…
Environmental Information Processing	Membrane transport	ABC transporters	ko02010	37	Msa013098,Msa009083,Msa008175,Msa013292,Msa000895,Msa022162,Msa000631,Msa002141,Msa004983,Msa020493,Msa012257,Msa001674,Msa004781,Msa001675,Msa014065,Msa008046,Msa018034,Msa008212,Msa000991,Msa009961,Msa007455,Msa001004,Msa003109,Msa018033,Msa002721,Msa014213,Msa011856,Msa018944,Msa023190,Msa000555,Msa017385,Msa014803,Msa023498,Msa017821,Msa001485,Msa009321,Msa022903
Environmental Information Processing	Signal transduction	AMPK signaling pathway	ko04152	127	Msa021376,Msa022311,Msa011114,Msa006597,Msa014346,Msa015409,Msa006520,Msa013709,Msa018246,Msa023445,Msa021869,Msa021344,Msa014892,Msa022991,Msa010250,Msa002346,Msa006704,Msa022366,Msa004359,Msa020054,Msa003913,Msa022280,Msa020146,Msa002990,Msa023414,Msa006633,Msa021875,Msa016732,Msa020478,Msa003128,Msa017946,Msa005876,Msa009946,Msa008991,Msa023140,Msa023820,Msa017894,Msa019454,Msa005625,Msa018563…
Environmental Information Processing	Signal transduction	Apelin signaling pathway	ko04371	136	Msa014027,Msa010654,Msa005758,Msa006246,Msa023319,Msa001174,Msa012417,Msa008615,Msa003878,Msa017370,Msa014015,Msa016695,Msa012033,Msa017994,Msa003390,Msa010250,Msa023136,Msa014722,Msa017033,Msa002346,Msa016041,Msa009607,Msa003913,Msa017369,Msa012158,Msa003166,Msa020146,Msa006633,Msa022981,Msa001743,Msa011267,Msa014679,Msa003128,Msa005372,Msa015401,Msa009888,Msa017658,Msa011599,Msa001270,Msa007961…
Environmental Information Processing	Signal transduction	Calcium signaling pathway	ko04020	216	Msa005393,Msa021896,Msa005747,Msa022686,Msa006556,Msa002750,Msa004255,Msa001860,Msa001174,Msa014015,Msa017904,Msa023738,Msa016788,Msa013611,Msa012916,Msa003318,Msa017994,Msa010224,Msa020520,Msa003166,Msa016565,Msa003021,Msa000220,Msa000869,Msa009888,Msa011267,Msa019117,Msa021241,Msa018049,Msa020549,Msa014043,Msa008612,Msa011599,Msa007226,Msa001286,Msa011183,Msa020353,Msa015036,Msa020555,Msa022565…
Environmental Information Processing	Signal transduction	ErbB signaling pathway	ko04012	90	Msa003168,Msa009934,Msa008991,Msa018049,Msa008694,Msa009892,Msa007687,Msa011635,Msa018151,Msa004460,Msa001322,Msa014096,Msa007836,Msa012090,Msa002846,Msa022531,Msa022977,Msa022565,Msa001233,Msa020170,Msa002038,Msa004299,Msa001860,Msa011965,Msa020909,Msa011114,Msa010654,Msa020928,Msa021376,Msa008275,Msa016891,Msa021534,Msa009728,Msa017800,Msa014631,Msa003318,Msa016788,Msa008261,Msa013709,Msa001692…
Environmental Information Processing	Signal transduction	FoxO signaling pathway	ko04068	126	Msa022280,Msa020054,Msa003913,Msa006704,Msa002346,Msa007219,Msa014840,Msa003771,Msa005372,Msa020478,Msa006633,Msa017945,Msa008337,Msa003859,Msa022007,Msa023172,Msa022017,Msa002990,Msa020146,Msa010043,Msa011114,Msa001635,Msa022311,Msa021376,Msa005758,Msa006195,Msa010654,Msa023511,Msa023730,Msa013951,Msa006389,Msa006062,Msa010250,Msa011408,Msa014892,Msa004516,Msa017800,Msa013728,Msa013709,Msa014900…
Environmental Information Processing	Signal transduction	HIF-1 signaling pathway	ko04066	96	Msa000062,Msa016401,Msa003923,Msa017854,Msa010968,Msa014172,Msa023219,Msa004068,Msa000599,Msa013793,Msa010809,Msa013676,Msa015434,Msa015887,Msa007467,Msa002118,Msa012026,Msa018833,Msa007501,Msa017636,Msa000185,Msa008277,Msa020536,Msa011191,Msa020277,Msa009678,Msa016665,Msa022370,Msa022797,Msa005774,Msa016029,Msa011018,Msa011219,Msa014173,Msa019817,Msa008913,Msa013633,Msa009770,Msa011873,Msa010213…
Environmental Information Processing	Signal transduction	Hedgehog signaling pathway	ko04340	40	Msa010250,Msa008154,Msa021248,Msa000231,Msa002042,Msa019027,Msa005063,Msa021121,Msa007834,Msa010043,Msa000230,Msa016781,Msa004238,Msa013949,Msa000308,Msa000110,Msa011015,Msa022556,Msa013990,Msa013454,Msa001119,Msa007786,Msa017809,Msa008366,Msa003729,Msa001099,Msa022813,Msa003377,Msa023315,Msa007747,Msa018339,Msa001700,Msa006177,Msa007145,Msa008009,Msa018731,Msa018936,Msa013916,Msa003730,Msa022988
Environmental Information Processing	Signal transduction	Hedgehog signaling pathway - fly	ko04341	22	Msa022813,Msa020850,Msa007786,Msa017809,Msa006177,Msa001700,Msa007747,Msa023315,Msa018731,Msa021010,Msa007145,Msa013916,Msa007834,Msa019027,Msa006545,Msa013949,Msa022556,Msa001455,Msa013454,Msa000110,Msa000310,Msa011015
Environmental Information Processing	Signal transduction	Hippo signaling pathway	ko04390	152	Msa014071,Msa022951,Msa017443,Msa020179,Msa001930,Msa000600,Msa002421,Msa009461,Msa004962,Msa006506,Msa017871,Msa001392,Msa015591,Msa004478,Msa022038,Msa013402,Msa003488,Msa017097,Msa008209,Msa020707,Msa014167,Msa022813,Msa003282,Msa020150,Msa000167,Msa017319,Msa014790,Msa021823,Msa006018,Msa010243,Msa012676,Msa021616,Msa011557,Msa016943,Msa019556,Msa011092,Msa005743,Msa010135,Msa005682,Msa022576…
Environmental Information Processing	Signal transduction	Hippo signaling pathway - multiple species	ko04392	29	Msa009471,Msa021013,Msa021399,Msa008443,Msa015591,Msa010135,Msa015583,Msa008261,Msa021833,Msa005141,Msa006083,Msa013211,Msa020641,Msa002976,Msa015067,Msa019673,Msa008420,Msa008419,Msa006280,Msa002100,Msa005929,Msa004145,Msa017787,Msa017732,Msa007786,Msa020707,Msa008382,Msa011644,Msa022813
Environmental Information Processing	Signal transduction	Hippo signaling pathway -fly	ko04391	73	Msa004750,Msa020038,Msa007711,Msa016677,Msa000239,Msa015232,Msa014167,Msa016236,Msa022813,Msa020707,Msa009471,Msa000601,Msa006683,Msa017946,Msa022038,Msa013402,Msa003114,Msa011430,Msa004478,Msa008443,Msa000600,Msa014338,Msa015583,Msa022951,Msa005141,Msa004460,Msa013211,Msa016064,Msa022832,Msa019673,Msa008419,Msa008420,Msa015862,Msa013697,Msa002100,Msa006280,Msa009996,Msa016676,Msa020851,Msa021507…
Environmental Information Processing	Signal transduction	Jak-STAT signaling pathway	ko04630	90	Msa003904,Msa017162,Msa004460,Msa012021,Msa013990,Msa000150,Msa008991,Msa009934,Msa007764,Msa007933,Msa001233,Msa020780,Msa007836,Msa022977,Msa021829,Msa013424,Msa017532,Msa005797,Msa013709,Msa021993,Msa020761,Msa010943,Msa000739,Msa023142,Msa010250,Msa021376,Msa005376,Msa007934,Msa016474,Msa010043,Msa011114,Msa001635,Msa007726,Msa005983,Msa020146,Msa000256,Msa006704,Msa002346,Msa021974,Msa007219…
Environmental Information Processing	Signal transduction	MAPK signaling pathway	ko04010	263	Msa019673,Msa007730,Msa007640,Msa017444,Msa009273,Msa022217,Msa009039,Msa015577,Msa012138,Msa015690,Msa008345,Msa002229,Msa011512,Msa015495,Msa017727,Msa005669,Msa007412,Msa005017,Msa009744,Msa016004,Msa000062,Msa016720,Msa014494,Msa021121,Msa009275,Msa008051,Msa015063,Msa005674,Msa007676,Msa009956,Msa013648,Msa020375,Msa009136,Msa023540,Msa007173,Msa023171,Msa008336,Msa002243,Msa013028,Msa023312…
Environmental Information Processing	Signal transduction	MAPK signaling pathway - fly	ko04013	86	Msa014456,Msa003345,Msa018820,Msa014096,Msa016845,Msa007836,Msa006421,Msa022384,Msa002408,Msa002719,Msa012612,Msa013648,Msa009765,Msa001233,Msa015513,Msa016281,Msa007497,Msa023171,Msa018037,Msa004299,Msa006790,Msa017513,Msa017987,Msa009678,Msa000797,Msa014823,Msa001725,Msa011430,Msa004478,Msa009892,Msa002856,Msa008651,Msa000178,Msa014970,Msa004782,Msa017651,Msa022832,Msa015564,Msa013310,Msa009991…
Environmental Information Processing	Signal transduction	MAPK signaling pathway - plant	ko04016	7	Msa009440,Msa017527,Msa000752,Msa012767,Msa020029,Msa007641,Msa009181
Environmental Information Processing	Signal transduction	MAPK signaling pathway - yeast	ko04011	29	Msa016435,Msa001692,Msa000767,Msa005141,Msa016720,Msa017086,Msa009991,Msa008261,Msa010135,Msa021303,Msa009471,Msa010604,Msa004291,Msa007501,Msa021918,Msa022681,Msa009440,Msa006396,Msa023171,Msa005092,Msa016538,Msa023172,Msa016337,Msa013547,Msa013833,Msa017037,Msa011869,Msa003771,Msa008514
Environmental Information Processing	Signal transduction	NF-kappa B signaling pathway	ko04064	62	Msa009847,Msa005082,Msa019533,Msa001386,Msa002240,Msa010118,Msa009643,Msa009741,Msa007687,Msa011283,Msa013990,Msa018026,Msa002941,Msa007742,Msa007355,Msa012019,Msa007608,Msa011191,Msa016281,Msa013093,Msa010213,Msa017388,Msa023302,Msa014022,Msa009496,Msa000345,Msa007783,Msa014456,Msa007617,Msa003481,Msa014494,Msa017776,Msa003581,Msa006062,Msa018229,Msa022062,Msa022205,Msa002714,Msa013524,Msa005702…
Environmental Information Processing	Signal transduction	Notch signaling pathway	ko04330	49	Msa006599,Msa008615,Msa015530,Msa014668,Msa008968,Msa001635,Msa017961,Msa008112,Msa007252,Msa019991,Msa014588,Msa014477,Msa015994,Msa007213,Msa007467,Msa001321,Msa002995,Msa014293,Msa001848,Msa015401,Msa001265,Msa006600,Msa008383,Msa016105,Msa017658,Msa013315,Msa016745,Msa015534,Msa008210,Msa006569,Msa002259,Msa005628,Msa022797,Msa008208,Msa002170,Msa007324,Msa003022,Msa003084,Msa021464,Msa015861…
Environmental Information Processing	Signal transduction	PI3K-Akt signaling pathway	ko04151	289	Msa021923,Msa017708,Msa002229,Msa013746,Msa014482,Msa017734,Msa022515,Msa001107,Msa008137,Msa015577,Msa018731,Msa022217,Msa020851,Msa019917,Msa007907,Msa013676,Msa013169,Msa007730,Msa021486,Msa005387,Msa007841,Msa015823,Msa002792,Msa010852,Msa000011,Msa021928,Msa002659,Msa009251,Msa016462,Msa007952,Msa014745,Msa010646,Msa019581,Msa013793,Msa011051,Msa022315,Msa000062,Msa014748,Msa013931,Msa010968…
Environmental Information Processing	Signal transduction	Phosphatidylinositol signaling system	ko04070	108	Msa017527,Msa022953,Msa013833,Msa012123,Msa022979,Msa009181,Msa001444,Msa000222,Msa009207,Msa014628,Msa002766,Msa003945,Msa013574,Msa021687,Msa003373,Msa006284,Msa008991,Msa001579,Msa008612,Msa007687,Msa018446,Msa001065,Msa004631,Msa015912,Msa017543,Msa009384,Msa000479,Msa014313,Msa003166,Msa023478,Msa017369,Msa006704,Msa016041,Msa009888,Msa021918,Msa019117,Msa005739,Msa020604,Msa009407,Msa021303…
Environmental Information Processing	Signal transduction	Phospholipase D signaling pathway	ko04072	167	Msa013793,Msa012436,Msa017170,Msa010852,Msa001835,Msa014784,Msa007630,Msa008051,Msa014172,Msa020463,Msa010968,Msa016394,Msa009801,Msa000062,Msa021416,Msa016401,Msa021311,Msa016575,Msa016538,Msa015577,Msa022747,Msa008384,Msa015618,Msa015742,Msa007669,Msa002855,Msa002229,Msa002767,Msa018422,Msa007501,Msa012294,Msa007841,Msa004644,Msa013676,Msa013169,Msa017184,Msa016996,Msa010809,Msa002129,Msa003956…
Environmental Information Processing	Signal transduction	Rap1 signaling pathway	ko04015	223	Msa007678,Msa011557,Msa008652,Msa021786,Msa005778,Msa015708,Msa016086,Msa009864,Msa010243,Msa004130,Msa005081,Msa017143,Msa021482,Msa014172,Msa007630,Msa001835,Msa015436,Msa009862,Msa002118,Msa017322,Msa016996,Msa010809,Msa002855,Msa016575,Msa010248,Msa016538,Msa007501,Msa018126,Msa020842,Msa002216,Msa013205,Msa016029,Msa009991,Msa013638,Msa013295,Msa009863,Msa011219,Msa013824,Msa014173,Msa002143…
Environmental Information Processing	Signal transduction	Ras signaling pathway	ko04014	199	Msa022499,Msa013028,Msa005674,Msa020375,Msa015675,Msa009136,Msa010684,Msa011032,Msa011886,Msa006567,Msa012704,Msa016426,Msa006158,Msa021922,Msa019744,Msa016665,Msa009678,Msa011191,Msa005353,Msa004145,Msa015577,Msa021311,Msa015690,Msa002229,Msa008345,Msa021923,Msa017444,Msa007907,Msa013676,Msa013169,Msa022217,Msa019581,Msa013793,Msa008051,Msa010968,Msa009114,Msa021309,Msa009744,Msa022315,Msa000062…
Environmental Information Processing	Signal transduction	Sphingolipid signaling pathway	ko04071	122	Msa013709,Msa018246,Msa021869,Msa000101,Msa001692,Msa016347,Msa018860,Msa014804,Msa016695,Msa017800,Msa021376,Msa010654,Msa002088,Msa013312,Msa020121,Msa006520,Msa011114,Msa017662,Msa011965,Msa015409,Msa006246,Msa021580,Msa023172,Msa013803,Msa020146,Msa021374,Msa003281,Msa015411,Msa016937,Msa016041,Msa006704,Msa002346,Msa002000,Msa003771,Msa003166,Msa016337,Msa010804,Msa005082,Msa019567,Msa004668…
Environmental Information Processing	Signal transduction	TGF-beta signaling pathway	ko04350	67	Msa023360,Msa020652,Msa005371,Msa014257,Msa007764,Msa000609,Msa001700,Msa021823,Msa001322,Msa001022,Msa014790,Msa003620,Msa017445,Msa004225,Msa004460,Msa005069,Msa009023,Msa016008,Msa014559,Msa022797,Msa006214,Msa017753,Msa003912,Msa021273,Msa012441,Msa007834,Msa022454,Msa020277,Msa021530,Msa018890,Msa023798,Msa015250,Msa015030,Msa005372,Msa000256,Msa020850,Msa016538,Msa019393,Msa008337,Msa007747…
Environmental Information Processing	Signal transduction	TNF signaling pathway	ko04668	95	Msa012405,Msa002234,Msa016373,Msa021290,Msa021507,Msa012138,Msa005301,Msa013676,Msa022217,Msa004282,Msa007730,Msa013603,Msa020588,Msa002714,Msa005702,Msa015063,Msa011756,Msa017776,Msa016720,Msa014494,Msa013793,Msa004854,Msa019901,Msa010646,Msa000782,Msa023477,Msa006665,Msa020342,Msa010968,Msa007412,Msa002853,Msa015054,Msa014022,Msa000613,Msa004704,Msa019817,Msa008913,Msa016281,Msa012091,Msa023171…
Environmental Information Processing	Signal transduction	Two-component system	ko02020	13	Msa010000,Msa004365,Msa010358,Msa014902,Msa021886,Msa004716,Msa004462,Msa020239,Msa009019,Msa006198,Msa018133,Msa013984,Msa017819
Environmental Information Processing	Signal transduction	VEGF signaling pathway	ko04370	61	Msa019640,Msa006704,Msa002346,Msa003771,Msa002118,Msa013676,Msa016996,Msa023172,Msa007669,Msa020146,Msa003806,Msa007501,Msa017237,Msa021376,Msa010654,Msa010968,Msa016947,Msa007998,Msa012571,Msa016891,Msa003626,Msa011114,Msa011965,Msa017235,Msa013709,Msa013793,Msa017086,Msa016720,Msa001692,Msa007630,Msa011219,Msa005725,Msa007497,Msa007984,Msa004299,Msa023171,Msa002247,Msa012438,Msa010213,Msa001718…
Environmental Information Processing	Signal transduction	Wnt signaling pathway	ko04310	134	Msa017097,Msa016281,Msa008209,Msa017925,Msa022813,Msa004853,Msa016181,Msa013648,Msa017121,Msa023260,Msa014071,Msa023561,Msa007432,Msa004962,Msa009461,Msa022797,Msa001487,Msa014627,Msa013952,Msa022370,Msa022832,Msa010118,Msa014294,Msa001392,Msa006506,Msa018126,Msa003931,Msa016538,Msa021507,Msa003669,Msa022266,Msa007786,Msa014928,Msa007501,Msa011512,Msa002118,Msa007467,Msa018731,Msa009169,Msa023300…
Environmental Information Processing	Signal transduction	cAMP signaling pathway	ko04024	218	Msa017800,Msa016695,Msa023433,Msa008736,Msa014722,Msa010970,Msa000101,Msa002042,Msa013709,Msa001635,Msa011926,Msa011114,Msa004260,Msa004035,Msa014310,Msa007111,Msa003739,Msa003281,Msa020146,Msa005900,Msa011041,Msa019439,Msa016337,Msa023525,Msa002346,Msa011039,Msa016387,Msa016748,Msa001713,Msa012527,Msa022960,Msa019386,Msa003168,Msa011964,Msa015120,Msa001634,Msa014797,Msa021803,Msa013658,Msa003961…
Environmental Information Processing	Signal transduction	cGMP - PKG signaling pathway	ko04022	183	Msa006246,Msa014310,Msa007111,Msa007650,Msa014027,Msa004035,Msa003739,Msa016695,Msa008736,Msa014722,Msa023136,Msa023433,Msa014812,Msa003878,Msa017370,Msa016337,Msa019439,Msa017369,Msa002346,Msa022469,Msa016041,Msa001743,Msa001056,Msa020146,Msa001634,Msa001744,Msa003168,Msa008796,Msa022577,Msa001270,Msa021222,Msa015750,Msa001960,Msa006522,Msa016748,Msa021906,Msa014815,Msa008283,Msa019611,Msa019386…
Environmental Information Processing	Signal transduction	mTOR signaling pathway	ko04150	124	Msa011965,Msa011114,Msa012224,Msa020841,Msa006597,Msa020121,Msa010654,Msa016785,Msa021376,Msa006062,Msa000372,Msa019777,Msa019046,Msa001692,Msa023445,Msa021976,Msa014072,Msa013709,Msa002995,Msa016337,Msa012147,Msa002346,Msa006704,Msa019044,Msa003750,Msa006552,Msa021315,Msa017893,Msa020146,Msa002990,Msa022007,Msa013456,Msa011642,Msa016379,Msa019731,Msa021875,Msa009934,Msa008991,Msa000126,Msa012380…
Environmental Information Processing	Signaling molecules and interaction	Cell adhesion molecules (CAMs)	ko04514	116	Msa005224,Msa003231,Msa000709,Msa023732,Msa006415,Msa000902,Msa014335,Msa011283,Msa007662,Msa019351,Msa023558,Msa017008,Msa011849,Msa004468,Msa010315,Msa014004,Msa010305,Msa018114,Msa017318,Msa020579,Msa021268,Msa020474,Msa013508,Msa012187,Msa020947,Msa020563,Msa009505,Msa011552,Msa000561,Msa016761,Msa008523,Msa017014,Msa020919,Msa005663,Msa016243,Msa017012,Msa020917,Msa020203,Msa017717,Msa017335…
Environmental Information Processing	Signaling molecules and interaction	Cytokine-cytokine receptor interaction	ko04060	111	Msa008866,Msa022017,Msa017224,Msa017096,Msa008337,Msa001307,Msa007726,Msa016977,Msa000816,Msa015728,Msa021974,Msa000726,Msa000388,Msa005300,Msa011408,Msa013149,Msa023730,Msa019189,Msa023142,Msa013829,Msa006146,Msa019083,Msa010226,Msa010943,Msa020761,Msa017930,Msa018218,Msa021993,Msa014521,Msa017004,Msa007471,Msa000521,Msa020121,Msa000390,Msa022860,Msa007934,Msa004044,Msa020780,Msa009806,Msa007933…
Environmental Information Processing	Signaling molecules and interaction	ECM-receptor interaction	ko04512	77	Msa005296,Msa009773,Msa023466,Msa013954,Msa019049,Msa009252,Msa017183,Msa016008,Msa016398,Msa022719,Msa009923,Msa014335,Msa015019,Msa006401,Msa017305,Msa011802,Msa023732,Msa017724,Msa018717,Msa022893,Msa021375,Msa003504,Msa013380,Msa004219,Msa000603,Msa011909,Msa005294,Msa018575,Msa004806,Msa002793,Msa004641,Msa019279,Msa013993,Msa021427,Msa013822,Msa019825,Msa007952,Msa005704,Msa008138,Msa011378…
Environmental Information Processing	Signaling molecules and interaction	Neuroactive ligand-receptor interaction	ko04080	242	Msa009126,Msa023738,Msa012754,Msa014111,Msa013611,Msa012916,Msa020669,Msa023276,Msa005393,Msa007934,Msa002750,Msa006229,Msa014450,Msa007814,Msa014585,Msa017548,Msa017766,Msa002896,Msa013239,Msa004885,Msa010428,Msa004316,Msa010224,Msa007336,Msa002090,Msa003021,Msa003567,Msa014338,Msa020079,Msa015219,Msa020819,Msa022071,Msa011517,Msa021241,Msa000601,Msa010431,Msa003766,Msa007815,Msa001055,Msa012088…
Genetic Information Processing	Folding, sorting and degradation	Proteasome	ko03050	30	Msa013545,Msa003671,Msa019490,Msa011870,Msa014577,Msa009843,Msa001358,Msa000152,Msa014412,Msa001687,Msa014000,Msa022264,Msa022278,Msa014581,Msa004988,Msa017723,Msa009017,Msa012191,Msa007941,Msa000547,Msa022396,Msa017306,Msa022041,Msa019253,Msa021968,Msa011535,Msa019598,Msa004499,Msa008359,Msa005295
Genetic Information Processing	Folding, sorting and degradation	Protein export	ko03060	12	Msa014739,Msa001710,Msa013215,Msa003630,Msa011823,Msa009173,Msa003782,Msa008176,Msa009171,Msa005019,Msa021569,Msa014164
Genetic Information Processing	Folding, sorting and degradation	Protein processing in endoplasmic reticulum	ko04141	133	Msa013310,Msa022446,Msa018278,Msa020856,Msa010154,Msa003149,Msa021333,Msa000452,Msa001261,Msa015731,Msa012225,Msa007506,Msa004123,Msa021893,Msa013990,Msa011412,Msa021514,Msa017647,Msa001608,Msa015910,Msa015513,Msa017896,Msa016019,Msa017088,Msa022444,Msa016704,Msa021569,Msa016659,Msa020071,Msa007906,Msa013220,Msa001979,Msa005652,Msa004935,Msa007308,Msa003123,Msa017800,Msa011823,Msa014739,Msa015124…
Genetic Information Processing	Folding, sorting and degradation	RNA degradation	ko03018	60	Msa019968,Msa016566,Msa023045,Msa011431,Msa006446,Msa012925,Msa016678,Msa004849,Msa018047,Msa005530,Msa019662,Msa001872,Msa019551,Msa021970,Msa009515,Msa016645,Msa016944,Msa013276,Msa021490,Msa021601,Msa000592,Msa023358,Msa010103,Msa004068,Msa019118,Msa009975,Msa017161,Msa005837,Msa006544,Msa001318,Msa008370,Msa016102,Msa019455,Msa000389,Msa014034,Msa014346,Msa008350,Msa019528,Msa009247,Msa004823…
Genetic Information Processing	Folding, sorting and degradation	SNARE interactions in vesicular transport	ko04130	21	Msa006910,Msa022484,Msa002447,Msa006039,Msa011289,Msa007246,Msa011825,Msa015622,Msa022233,Msa006057,Msa003829,Msa012014,Msa022483,Msa015664,Msa019849,Msa014678,Msa018979,Msa015547,Msa001747,Msa013723,Msa020753
Genetic Information Processing	Folding, sorting and degradation	Sulfur relay system	ko04122	7	Msa002236,Msa004402,Msa007736,Msa006643,Msa021742,Msa017473,Msa016085
Genetic Information Processing	Folding, sorting and degradation	Ubiquitin mediated proteolysis	ko04120	104	Msa007834,Msa018278,Msa013310,Msa001047,Msa006427,Msa005535,Msa001371,Msa008694,Msa010187,Msa000584,Msa009663,Msa001700,Msa005092,Msa020170,Msa015513,Msa010107,Msa007122,Msa019067,Msa004117,Msa002061,Msa012090,Msa020891,Msa011445,Msa016659,Msa011956,Msa020501,Msa013846,Msa001716,Msa008270,Msa018062,Msa023511,Msa008294,Msa016854,Msa005376,Msa013961,Msa007737,Msa020288,Msa020909,Msa015723,Msa006188…
Genetic Information Processing	Replication and repair	Base excision repair	ko03410	15	Msa017103,Msa014286,Msa014312,Msa009390,Msa006086,Msa001285,Msa020956,Msa015777,Msa009391,Msa007631,Msa001570,Msa012179,Msa006324,Msa006345,Msa016959
Genetic Information Processing	Replication and repair	DNA replication	ko03030	22	Msa001880,Msa008508,Msa017347,Msa014312,Msa020663,Msa012115,Msa006086,Msa001285,Msa004494,Msa005001,Msa014052,Msa005918,Msa014549,Msa001805,Msa017742,Msa015777,Msa020690,Msa007631,Msa006345,Msa023476,Msa007845,Msa000458
Genetic Information Processing	Replication and repair	Fanconi anemia pathway	ko03460	41	Msa014437,Msa008508,Msa006373,Msa008437,Msa022750,Msa015687,Msa017497,Msa009099,Msa009743,Msa001636,Msa006225,Msa022512,Msa016727,Msa012115,Msa015811,Msa007762,Msa022786,Msa020690,Msa014488,Msa018762,Msa002165,Msa010199,Msa004393,Msa002960,Msa006398,Msa006178,Msa022938,Msa003343,Msa003954,Msa013582,Msa017398,Msa011062,Msa002959,Msa018930,Msa002803,Msa022739,Msa009597,Msa015813,Msa017608,Msa005666…
Genetic Information Processing	Replication and repair	Homologous recombination	ko03440	28	Msa022512,Msa009099,Msa009743,Msa001285,Msa012115,Msa007762,Msa021004,Msa008508,Msa020788,Msa014437,Msa008437,Msa015290,Msa016199,Msa011863,Msa020690,Msa018945,Msa002165,Msa017398,Msa000553,Msa000235,Msa011835,Msa022938,Msa005666,Msa023476,Msa007631,Msa020957,Msa002803,Msa009218
Genetic Information Processing	Replication and repair	Mismatch repair	ko03430	18	Msa022391,Msa023476,Msa007631,Msa020690,Msa017711,Msa017608,Msa005918,Msa006096,Msa022750,Msa001285,Msa012115,Msa006086,Msa014312,Msa020663,Msa015964,Msa017347,Msa008508,Msa001880
Genetic Information Processing	Replication and repair	Non-homologous end-joining	ko03450	10	Msa022794,Msa006414,Msa001100,Msa017556,Msa021280,Msa020788,Msa021261,Msa018918,Msa000568,Msa023468
Genetic Information Processing	Replication and repair	Nucleotide excision repair	ko03420	32	Msa006258,Msa007631,Msa005285,Msa005269,Msa018930,Msa001664,Msa020125,Msa006086,Msa016541,Msa017347,Msa014312,Msa020663,Msa017791,Msa008267,Msa021541,Msa007906,Msa006345,Msa013066,Msa015777,Msa020690,Msa006422,Msa015890,Msa005918,Msa012115,Msa001285,Msa022786,Msa005415,Msa005662,Msa001880,Msa006188,Msa009663,Msa008508
Genetic Information Processing	Transcription	Basal transcription factors	ko03022	28	Msa014750,Msa003616,Msa020961,Msa017240,Msa008267,Msa006422,Msa001845,Msa015890,Msa013747,Msa018993,Msa020449,Msa003359,Msa005287,Msa004839,Msa005662,Msa014584,Msa016600,Msa010310,Msa006258,Msa018991,Msa009226,Msa005285,Msa020125,Msa017011,Msa004838,Msa020476,Msa004990,Msa019032
Genetic Information Processing	Transcription	RNA polymerase	ko03020	15	Msa013280,Msa022460,Msa017482,Msa017570,Msa009875,Msa011908,Msa022367,Msa003058,Msa010907,Msa004617,Msa001864,Msa019672,Msa019828,Msa022982,Msa008218
Genetic Information Processing	Transcription	Spliceosome	ko03040	78	Msa023141,Msa020592,Msa001238,Msa015760,Msa008494,Msa001370,Msa001955,Msa016101,Msa013860,Msa008614,Msa022270,Msa016908,Msa012242,Msa007138,Msa019417,Msa004342,Msa007179,Msa020756,Msa006224,Msa008044,Msa014558,Msa014277,Msa019789,Msa016406,Msa022269,Msa019727,Msa016113,Msa000240,Msa017944,Msa012773,Msa002975,Msa019866,Msa016704,Msa015027,Msa004622,Msa003421,Msa000819,Msa021483,Msa003132,Msa017031…
Genetic Information Processing	Translation	Aminoacyl-tRNA biosynthesis	ko00970	32	Msa000353,Msa012050,Msa019021,Msa016219,Msa005132,Msa016220,Msa011916,Msa003136,Msa016529,Msa011645,Msa010066,Msa022428,Msa021014,Msa001245,Msa015815,Msa008973,Msa019942,Msa008385,Msa020793,Msa004206,Msa013475,Msa015006,Msa016958,Msa006005,Msa004793,Msa002059,Msa001043,Msa004234,Msa009008,Msa007883,Msa009464,Msa020128
Genetic Information Processing	Translation	RNA transport	ko03013	103	Msa016944,Msa000979,Msa019413,Msa013712,Msa006033,Msa003257,Msa015461,Msa003294,Msa001343,Msa012920,Msa022800,Msa001370,Msa007058,Msa015066,Msa010054,Msa021022,Msa006930,Msa011431,Msa016990,Msa012242,Msa005196,Msa003553,Msa016875,Msa011264,Msa004694,Msa013507,Msa006197,Msa004363,Msa013568,Msa017159,Msa010436,Msa011096,Msa021612,Msa007659,Msa023447,Msa011122,Msa021089,Msa008263,Msa014981,Msa013558…
Genetic Information Processing	Translation	Ribosome	ko03010	66	Msa017683,Msa004799,Msa013092,Msa014272,Msa013785,Msa017304,Msa007174,Msa000105,Msa021439,Msa021021,Msa004338,Msa022254,Msa009709,Msa019544,Msa007085,Msa004006,Msa019616,Msa009948,Msa013774,Msa005129,Msa013953,Msa019976,Msa000760,Msa018219,Msa007981,Msa005404,Msa012130,Msa002784,Msa012102,Msa017625,Msa005838,Msa018070,Msa019608,Msa013802,Msa007557,Msa014883,Msa008252,Msa001947,Msa014912,Msa009383…
Genetic Information Processing	Translation	Ribosome biogenesis in eukaryotes	ko03008	45	Msa003780,Msa016190,Msa010227,Msa022110,Msa022994,Msa012920,Msa006043,Msa013329,Msa007808,Msa019533,Msa012420,Msa022962,Msa021921,Msa014362,Msa013330,Msa000161,Msa010118,Msa013724,Msa001766,Msa004694,Msa020169,Msa006430,Msa017513,Msa012004,Msa006377,Msa000754,Msa008321,Msa003574,Msa003700,Msa002175,Msa011729,Msa002860,Msa013207,Msa014409,Msa007532,Msa005960,Msa012975,Msa021757,Msa005214,Msa013485…
Genetic Information Processing	Translation	mRNA surveillance pathway	ko03015	65	Msa010495,Msa013800,Msa023508,Msa022847,Msa014661,Msa018246,Msa020399,Msa021869,Msa020009,Msa022576,Msa004149,Msa015409,Msa013375,Msa016102,Msa006520,Msa007111,Msa023307,Msa005743,Msa006635,Msa017159,Msa011096,Msa014598,Msa013222,Msa021072,Msa018587,Msa013357,Msa013558,Msa020851,Msa020402,Msa005027,Msa015823,Msa007659,Msa012975,Msa006930,Msa011431,Msa001834,Msa001238,Msa000540,Msa008095,Msa016110…
Metabolism	Amino acid metabolism	Alanine, aspartate and glutamate metabolism	ko00250	29	Msa017833,Msa000199,Msa008059,Msa015123,Msa013500,Msa021886,Msa021524,Msa021576,Msa022380,Msa013984,Msa017040,Msa012412,Msa020078,Msa005072,Msa002958,Msa020336,Msa018023,Msa010358,Msa001075,Msa016626,Msa014031,Msa018954,Msa020359,Msa000471,Msa007728,Msa009190,Msa013614,Msa014101,Msa006483
Metabolism	Amino acid metabolism	Arginine and proline metabolism	ko00330	36	Msa008257,Msa021632,Msa005330,Msa020829,Msa005072,Msa009399,Msa022419,Msa001976,Msa020548,Msa020475,Msa017833,Msa017996,Msa001546,Msa014806,Msa000622,Msa021861,Msa007920,Msa015546,Msa009089,Msa009090,Msa020743,Msa012424,Msa014492,Msa018412,Msa022486,Msa005920,Msa022593,Msa007964,Msa015459,Msa019627,Msa022101,Msa005933,Msa013670,Msa016646,Msa002077,Msa015281
Metabolism	Amino acid metabolism	Arginine biosynthesis	ko00220	19	Msa010358,Msa001075,Msa021886,Msa014031,Msa018954,Msa017833,Msa004056,Msa018695,Msa017040,Msa005920,Msa005072,Msa009190,Msa014101,Msa015546,Msa022380,Msa021576,Msa013984,Msa007944,Msa000471
Metabolism	Amino acid metabolism	Cysteine and methionine metabolism	ko00270	37	Msa018100,Msa007736,Msa017138,Msa002236,Msa021328,Msa004465,Msa022961,Msa015073,Msa016646,Msa017315,Msa023817,Msa021363,Msa016703,Msa014492,Msa021688,Msa007090,Msa010208,Msa023181,Msa016527,Msa017833,Msa020548,Msa021331,Msa021524,Msa017863,Msa016228,Msa006113,Msa007316,Msa015635,Msa021168,Msa001985,Msa009936,Msa015072,Msa017758,Msa003984,Msa006285,Msa017316,Msa005072
Metabolism	Amino acid metabolism	Glycine, serine and threonine metabolism	ko00260	26	Msa016632,Msa005981,Msa009261,Msa004150,Msa009111,Msa016553,Msa017537,Msa014766,Msa018412,Msa016582,Msa021363,Msa022365,Msa004210,Msa001866,Msa004245,Msa000941,Msa001578,Msa021861,Msa021362,Msa021524,Msa016564,Msa008093,Msa021745,Msa005130,Msa006009,Msa005330
Metabolism	Amino acid metabolism	Histidine metabolism	ko00340	20	Msa000622,Msa008003,Msa021861,Msa013670,Msa001191,Msa004671,Msa019025,Msa007920,Msa011590,Msa019024,Msa023457,Msa020336,Msa019627,Msa005333,Msa009536,Msa009089,Msa009090,Msa020743,Msa012424,Msa018412
Metabolism	Amino acid metabolism	Lysine biosynthesis	ko00300	1	Msa002937
Metabolism	Amino acid metabolism	Lysine degradation	ko00310	54	Msa005670,Msa014794,Msa015978,Msa021900,Msa022320,Msa016248,Msa007920,Msa005525,Msa017881,Msa021657,Msa011793,Msa016780,Msa020743,Msa004160,Msa020873,Msa016335,Msa007132,Msa011713,Msa008698,Msa019525,Msa021321,Msa021285,Msa015059,Msa007234,Msa011921,Msa016624,Msa016307,Msa019607,Msa011794,Msa015478,Msa013988,Msa009280,Msa007885,Msa001466,Msa019565,Msa007343,Msa006078,Msa012424,Msa009090,Msa009089…
Metabolism	Amino acid metabolism	Phenylalanine metabolism	ko00360	11	Msa017833,Msa023449,Msa008093,Msa004671,Msa008003,Msa021861,Msa006558,Msa011590,Msa018412,Msa005072,Msa010208
Metabolism	Amino acid metabolism	Phenylalanine, tyrosine and tryptophan biosynthesis	ko00400	4	Msa017833,Msa005072,Msa023449,Msa010208
Metabolism	Amino acid metabolism	Tryptophan metabolism	ko00380	39	Msa009089,Msa009090,Msa020743,Msa007831,Msa012424,Msa018412,Msa018962,Msa000739,Msa017954,Msa021441,Msa020239,Msa004736,Msa010383,Msa015476,Msa002937,Msa018912,Msa015639,Msa014902,Msa013670,Msa015059,Msa021285,Msa006725,Msa009223,Msa009440,Msa004822,Msa000738,Msa001538,Msa000735,Msa001715,Msa017518,Msa017564,Msa000622,Msa017881,Msa021861,Msa001466,Msa019063,Msa007885,Msa007920,Msa011590
Metabolism	Amino acid metabolism	Tyrosine metabolism	ko00350	24	Msa016146,Msa010208,Msa000460,Msa000739,Msa018412,Msa017400,Msa021746,Msa004671,Msa009950,Msa005072,Msa003116,Msa000738,Msa009636,Msa011590,Msa006558,Msa020626,Msa021861,Msa016145,Msa008003,Msa016144,Msa001842,Msa008093,Msa016137,Msa017833
Metabolism	Amino acid metabolism	Valine, leucine and isoleucine biosynthesis	ko00290	3	Msa007090,Msa017537,Msa023181
Metabolism	Amino acid metabolism	Valine, leucine and isoleucine degradation	ko00280	39	Msa006007,Msa015871,Msa015060,Msa017493,Msa005989,Msa015949,Msa000738,Msa007920,Msa021524,Msa014641,Msa006167,Msa008059,Msa017754,Msa021971,Msa011486,Msa007090,Msa020239,Msa011294,Msa011129,Msa016098,Msa019898,Msa000739,Msa023181,Msa011759,Msa022061,Msa009090,Msa009089,Msa020743,Msa012424,Msa014902,Msa013670,Msa014612,Msa018389,Msa015639,Msa015682,Msa015059,Msa018912,Msa005225,Msa009261
Metabolism	Biosynthesis of other secondary metabolites	Aflatoxin biosynthesis	ko00254	1	Msa020390
Metabolism	Biosynthesis of other secondary metabolites	Betalain biosynthesis	ko00965	3	Msa020626,Msa011590,Msa017400
Metabolism	Biosynthesis of other secondary metabolites	Caffeine metabolism	ko00232	1	Msa001175
Metabolism	Biosynthesis of other secondary metabolites	Flavone and flavonol biosynthesis	ko00944	1	Msa020312
Metabolism	Biosynthesis of other secondary metabolites	Indole alkaloid biosynthesis	ko00901	1	Msa011590
Metabolism	Biosynthesis of other secondary metabolites	Isoquinoline alkaloid biosynthesis	ko00950	9	Msa008093,Msa017833,Msa018412,Msa009950,Msa011590,Msa020626,Msa010208,Msa021861,Msa005072
Metabolism	Biosynthesis of other secondary metabolites	Monobactam biosynthesis	ko00261	1	Msa001999
Metabolism	Biosynthesis of other secondary metabolites	Neomycin, kanamycin and gentamicin biosynthesis	ko00524	4	Msa005005,Msa005774,Msa021005,Msa005006
Metabolism	Biosynthesis of other secondary metabolites	Novobiocin biosynthesis	ko00401	1	Msa010208
Metabolism	Biosynthesis of other secondary metabolites	Phenylpropanoid biosynthesis	ko00940	2	Msa013646,Msa003126
Metabolism	Biosynthesis of other secondary metabolites	Streptomycin biosynthesis	ko00521	10	Msa005006,Msa000222,Msa015711,Msa021005,Msa013328,Msa011056,Msa005005,Msa000223,Msa013660,Msa005774
Metabolism	Biosynthesis of other secondary metabolites	Tropane, piperidine and pyridine alkaloid biosynthesis	ko00960	4	Msa010208,Msa008093,Msa005072,Msa017833
Metabolism	Carbohydrate metabolism	Amino sugar and nucleotide sugar metabolism	ko00520	42	Msa007600,Msa001315,Msa004843,Msa005006,Msa003494,Msa011168,Msa009686,Msa009411,Msa016360,Msa004429,Msa003186,Msa011161,Msa016272,Msa023085,Msa022952,Msa006483,Msa022023,Msa001883,Msa013660,Msa023437,Msa005774,Msa007776,Msa023086,Msa004936,Msa017081,Msa018099,Msa011167,Msa021408,Msa002378,Msa021827,Msa001666,Msa016097,Msa005005,Msa011056,Msa021005,Msa001667,Msa003493,Msa001669,Msa017080,Msa001873…
Metabolism	Carbohydrate metabolism	Ascorbate and aldarate metabolism	ko00053	14	Msa013670,Msa007920,Msa004883,Msa020649,Msa009786,Msa005959,Msa009089,Msa001883,Msa009090,Msa012424,Msa019029,Msa020743,Msa005958,Msa009057
Metabolism	Carbohydrate metabolism	Butanoate metabolism	ko00650	19	Msa001934,Msa008059,Msa018912,Msa006167,Msa000199,Msa021971,Msa017754,Msa015059,Msa013500,Msa015639,Msa014902,Msa000741,Msa005989,Msa020239,Msa013614,Msa015578,Msa000337,Msa016098,Msa012412
Metabolism	Carbohydrate metabolism	Citrate cycle (TCA cycle)	ko00020	31	Msa011539,Msa009706,Msa007773,Msa016756,Msa006725,Msa018426,Msa021285,Msa004423,Msa001932,Msa017174,Msa018100,Msa009261,Msa003658,Msa017282,Msa020536,Msa004913,Msa022803,Msa009922,Msa014794,Msa009747,Msa003682,Msa020567,Msa003157,Msa022501,Msa004469,Msa000125,Msa015978,Msa003321,Msa017881,Msa007206,Msa002462
Metabolism	Carbohydrate metabolism	Fructose and mannose metabolism	ko00051	35	Msa017047,Msa017334,Msa005774,Msa007776,Msa011161,Msa011168,Msa004601,Msa023140,Msa014346,Msa022597,Msa009411,Msa004429,Msa005876,Msa007600,Msa005006,Msa001315,Msa012028,Msa005877,Msa023245,Msa016732,Msa010209,Msa008084,Msa003625,Msa010044,Msa023246,Msa017244,Msa021394,Msa021005,Msa005005,Msa004359,Msa011167,Msa018921,Msa005189,Msa002808,Msa000592
Metabolism	Carbohydrate metabolism	Galactose metabolism	ko00052	33	Msa014113,Msa013288,Msa022279,Msa018099,Msa002378,Msa018921,Msa021827,Msa022280,Msa023883,Msa015525,Msa000592,Msa000496,Msa010209,Msa016732,Msa001873,Msa002195,Msa017476,Msa023246,Msa016097,Msa019080,Msa021005,Msa011056,Msa005005,Msa014346,Msa008832,Msa013091,Msa005006,Msa022311,Msa023245,Msa013660,Msa005774,Msa022952,Msa001971
Metabolism	Carbohydrate metabolism	Glycolysis / Gluconeogenesis	ko00010	58	Msa017324,Msa012026,Msa007920,Msa019321,Msa016145,Msa022280,Msa011549,Msa018921,Msa020536,Msa005005,Msa021005,Msa017476,Msa009922,Msa000125,Msa008084,Msa001873,Msa016732,Msa009577,Msa022311,Msa005877,Msa004423,Msa004975,Msa022597,Msa014346,Msa009261,Msa014802,Msa014229,Msa004068,Msa020877,Msa020743,Msa000592,Msa018267,Msa017928,Msa016144,Msa001578,Msa008003,Msa012008,Msa022279,Msa011056,Msa021394…
Metabolism	Carbohydrate metabolism	Glyoxylate and dicarboxylate metabolism	ko00630	24	Msa021886,Msa004245,Msa001866,Msa022771,Msa003321,Msa001538,Msa005130,Msa022803,Msa013984,Msa009440,Msa017493,Msa014902,Msa014612,Msa010358,Msa015682,Msa009261,Msa005981,Msa016553,Msa017174,Msa004150,Msa018100,Msa020239,Msa016582,Msa007773
Metabolism	Carbohydrate metabolism	Inositol phosphate metabolism	ko00562	80	Msa017276,Msa012123,Msa022979,Msa013833,Msa022953,Msa007167,Msa017928,Msa011869,Msa000222,Msa001444,Msa022538,Msa014628,Msa013328,Msa006284,Msa016356,Msa001316,Msa003373,Msa001357,Msa021687,Msa014688,Msa013574,Msa009786,Msa010213,Msa006497,Msa006396,Msa001579,Msa011191,Msa008991,Msa010604,Msa018446,Msa000349,Msa000350,Msa004630,Msa012028,Msa008612,Msa003474,Msa018126,Msa016665,Msa000498,Msa001065…
Metabolism	Carbohydrate metabolism	Pentose and glucuronate interconversions	ko00040	15	Msa005959,Msa023246,Msa012296,Msa009057,Msa001883,Msa010209,Msa019029,Msa005958,Msa023245,Msa005189,Msa002378,Msa020649,Msa020312,Msa004883,Msa018099
Metabolism	Carbohydrate metabolism	Pentose phosphate pathway	ko00030	24	Msa000826,Msa022597,Msa014346,Msa004150,Msa005876,Msa004843,Msa005877,Msa016567,Msa013660,Msa016198,Msa023037,Msa018921,Msa015490,Msa017036,Msa000592,Msa006219,Msa001873,Msa016732,Msa016859,Msa008084,Msa021394,Msa016750,Msa004036,Msa011056
Metabolism	Carbohydrate metabolism	Propanoate metabolism	ko00640	28	Msa002462,Msa008059,Msa014641,Msa018267,Msa017324,Msa017493,Msa009936,Msa015949,Msa020390,Msa010037,Msa009261,Msa003658,Msa018912,Msa014902,Msa018389,Msa014612,Msa023817,Msa001932,Msa015639,Msa015682,Msa015059,Msa023428,Msa011567,Msa014229,Msa011486,Msa014802,Msa020239,Msa011294
Metabolism	Carbohydrate metabolism	Pyruvate metabolism	ko00620	31	Msa000125,Msa004469,Msa003157,Msa020567,Msa011925,Msa009936,Msa009922,Msa020390,Msa010163,Msa020536,Msa018181,Msa001866,Msa017324,Msa007920,Msa018267,Msa012424,Msa020743,Msa009089,Msa015209,Msa009090,Msa020239,Msa014802,Msa006198,Msa014229,Msa009261,Msa018100,Msa023817,Msa004423,Msa014902,Msa013670,Msa009577
Metabolism	Carbohydrate metabolism	Starch and sucrose metabolism	ko00500	33	Msa019297,Msa008179,Msa022279,Msa018099,Msa008407,Msa002378,Msa022280,Msa014966,Msa015525,Msa023012,Msa000336,Msa021005,Msa005005,Msa011056,Msa001873,Msa002195,Msa020562,Msa004843,Msa005006,Msa022311,Msa013451,Msa023820,Msa008832,Msa007632,Msa023819,Msa000698,Msa015587,Msa003346,Msa003126,Msa008371,Msa013660,Msa015688,Msa005774
Metabolism	Energy metabolism	Carbon fixation in photosynthetic organisms	ko00710	18	Msa018100,Msa017833,Msa022597,Msa005877,Msa014031,Msa005876,Msa012008,Msa015490,Msa012028,Msa000471,Msa016567,Msa016859,Msa020877,Msa008084,Msa014101,Msa021394,Msa004036,Msa005072
Metabolism	Energy metabolism	Carbon fixation pathways in prokaryotes	ko00720	17	Msa007773,Msa022803,Msa009747,Msa022501,Msa003157,Msa004913,Msa014229,Msa014802,Msa020239,Msa016322,Msa007206,Msa014902,Msa014612,Msa018267,Msa003321,Msa018426,Msa017324
Metabolism	Energy metabolism	Methane metabolism	ko00680	26	Msa016582,Msa004068,Msa014802,Msa016146,Msa014229,Msa022597,Msa014346,Msa016678,Msa004150,Msa005876,Msa005877,Msa008084,Msa006009,Msa016732,Msa021394,Msa018921,Msa016144,Msa002808,Msa004245,Msa001578,Msa016145,Msa019321,Msa000592,Msa017324,Msa018267,Msa012026
Metabolism	Energy metabolism	Nitrogen metabolism	ko00910	15	Msa018954,Msa021886,Msa010358,Msa000211,Msa016679,Msa008479,Msa009697,Msa020311,Msa011912,Msa013470,Msa013984,Msa022604,Msa022380,Msa010112,Msa021656
Metabolism	Energy metabolism	Oxidative phosphorylation	ko00190	65	Msa014112,Msa004246,Msa019975,Msa019713,Msa016327,Msa020876,Msa019605,Msa017901,Msa016581,Msa022418,Msa017329,Msa017435,Msa010962,Msa006030,Msa010000,Msa003261,Msa006629,Msa012770,Msa013767,Msa016475,Msa004716,Msa014133,Msa023002,Msa015195,Msa022644,Msa007644,Msa013873,Msa021728,Msa005047,Msa016207,Msa006133,Msa021294,Msa001609,Msa010028,Msa022324,Msa014982,Msa011539,Msa021293,Msa013719,Msa001000…
Metabolism	Energy metabolism	Sulfur metabolism	ko00920	9	Msa009586,Msa001999,Msa009587,Msa003853,Msa012182,Msa002236,Msa013476,Msa018133,Msa007736
Metabolism	Glycan biosynthesis and metabolism	Glycosaminoglycan biosynthesis - chondroitin sulfate / dermatan sulfate	ko00532	19	Msa014856,Msa014470,Msa007741,Msa023064,Msa003191,Msa002127,Msa006998,Msa003518,Msa004672,Msa021492,Msa001488,Msa006131,Msa001489,Msa019016,Msa003177,Msa022420,Msa017889,Msa017966,Msa013318
Metabolism	Glycan biosynthesis and metabolism	Glycosaminoglycan biosynthesis - heparan sulfate / heparin	ko00534	27	Msa015086,Msa022322,Msa019508,Msa022325,Msa001920,Msa022913,Msa017480,Msa000996,Msa007393,Msa003177,Msa018792,Msa001488,Msa014995,Msa022629,Msa019516,Msa006998,Msa005896,Msa011577,Msa019509,Msa013745,Msa005180,Msa010386,Msa005384,Msa013318,Msa001489,Msa015082,Msa015730
Metabolism	Glycan biosynthesis and metabolism	Glycosaminoglycan biosynthesis - keratan sulfate	ko00533	17	Msa010270,Msa014988,Msa021822,Msa020017,Msa019963,Msa010067,Msa020011,Msa000496,Msa020012,Msa020015,Msa023883,Msa010238,Msa004398,Msa014113,Msa012190,Msa013288,Msa013771
Metabolism	Glycan biosynthesis and metabolism	Glycosaminoglycan degradation	ko00531	19	Msa022978,Msa016540,Msa017593,Msa004143,Msa001553,Msa009686,Msa009293,Msa020312,Msa021281,Msa021408,Msa009291,Msa005229,Msa017831,Msa001847,Msa009292,Msa016551,Msa001971,Msa004142,Msa023484
Metabolism	Glycan biosynthesis and metabolism	Glycosphingolipid biosynthesis - ganglio series	ko00604	17	Msa019963,Msa020017,Msa017829,Msa010067,Msa014270,Msa010701,Msa001971,Msa016773,Msa021408,Msa020015,Msa004398,Msa009686,Msa023332,Msa020011,Msa003909,Msa014269,Msa020012
Metabolism	Glycan biosynthesis and metabolism	Glycosphingolipid biosynthesis - globo and isoglobo series	ko00603	14	Msa020011,Msa023332,Msa020012,Msa013091,Msa020015,Msa021408,Msa009686,Msa004398,Msa014720,Msa004167,Msa020017,Msa019963,Msa010067,Msa019826
Metabolism	Glycan biosynthesis and metabolism	Glycosphingolipid biosynthesis - lacto and neolacto series	ko00601	15	Msa017937,Msa019826,Msa010270,Msa008894,Msa021822,Msa005517,Msa023883,Msa002211,Msa012190,Msa002212,Msa014113,Msa013288,Msa013771,Msa000496,Msa023332
Metabolism	Glycan biosynthesis and metabolism	Glycosylphosphatidylinositol(GPI)-anchor biosynthesis	ko00563	13	Msa020593,Msa011661,Msa005090,Msa004498,Msa014268,Msa000489,Msa012556,Msa020316,Msa014673,Msa021842,Msa016637,Msa007020,Msa014033
Metabolism	Glycan biosynthesis and metabolism	Mannose type O-glycan biosyntheis	ko00515	21	Msa001737,Msa001738,Msa000496,Msa020246,Msa011216,Msa013771,Msa012190,Msa013288,Msa014113,Msa007665,Msa023883,Msa023053,Msa022642,Msa012296,Msa000884,Msa010270,Msa017641,Msa005597,Msa015988,Msa017505,Msa019826
Metabolism	Glycan biosynthesis and metabolism	Mucin type O-glycan biosynthesis	ko00512	26	Msa021026,Msa019791,Msa020012,Msa004981,Msa020011,Msa019792,Msa016772,Msa020015,Msa016749,Msa011819,Msa020086,Msa002451,Msa010067,Msa022357,Msa015528,Msa019963,Msa022356,Msa004398,Msa018898,Msa016905,Msa017035,Msa010151,Msa020017,Msa013064,Msa006654,Msa015142
Metabolism	Glycan biosynthesis and metabolism	N-Glycan biosynthesis	ko00510	45	Msa009910,Msa011412,Msa021893,Msa018489,Msa002239,Msa016470,Msa000634,Msa013288,Msa012190,Msa021446,Msa020249,Msa023883,Msa007022,Msa009344,Msa001979,Msa005652,Msa011822,Msa021070,Msa003526,Msa012208,Msa000948,Msa023194,Msa013313,Msa022642,Msa012962,Msa019555,Msa016501,Msa001678,Msa012157,Msa007665,Msa021188,Msa001737,Msa011058,Msa020574,Msa018658,Msa014113,Msa001738,Msa000496,Msa020651,Msa009359…
Metabolism	Glycan biosynthesis and metabolism	Other glycan degradation	ko00511	12	Msa002949,Msa002261,Msa001971,Msa022878,Msa011906,Msa009686,Msa019927,Msa009696,Msa021408,Msa003024,Msa019531,Msa015512
Metabolism	Glycan biosynthesis and metabolism	Other types of O-glycan biosynthesis	ko00514	20	Msa008440,Msa020670,Msa000496,Msa002170,Msa013722,Msa013771,Msa014113,Msa012190,Msa013288,Msa023883,Msa016490,Msa009502,Msa023256,Msa000988,Msa007252,Msa010270,Msa015988,Msa003538,Msa007343,Msa002259
Metabolism	Glycan biosynthesis and metabolism	Various types of N-glycan biosynthesis	ko00513	40	Msa013313,Msa013538,Msa015104,Msa001244,Msa016501,Msa019555,Msa009225,Msa014988,Msa020127,Msa012208,Msa009359,Msa005652,Msa009344,Msa000496,Msa003526,Msa011822,Msa009940,Msa013771,Msa014113,Msa012190,Msa013288,Msa007022,Msa023883,Msa020249,Msa021408,Msa018658,Msa020574,Msa000634,Msa022878,Msa010270,Msa021188,Msa021893,Msa011412,Msa018489,Msa004835,Msa009782,Msa009686,Msa001678,Msa009910,Msa012157
Metabolism	Lipid metabolism	Arachidonic acid metabolism	ko00590	28	Msa003380,Msa008481,Msa002005,Msa021664,Msa013316,Msa007984,Msa002001,Msa007269,Msa006622,Msa021470,Msa006620,Msa021844,Msa010005,Msa004102,Msa015751,Msa011032,Msa001364,Msa015473,Msa005828,Msa023633,Msa021749,Msa002221,Msa003965,Msa017851,Msa021309,Msa018147,Msa007998,Msa015009
Metabolism	Lipid metabolism	Biosynthesis of unsaturated fatty acids	ko01040	22	Msa000282,Msa016609,Msa003822,Msa005434,Msa014320,Msa009299,Msa023475,Msa021438,Msa009682,Msa003371,Msa001610,Msa017894,Msa009395,Msa015028,Msa009298,Msa015059,Msa015639,Msa003331,Msa001713,Msa005467,Msa007364,Msa017759
Metabolism	Lipid metabolism	Cutin, suberine and wax biosynthesis	ko00073	2	Msa010141,Msa023409
Metabolism	Lipid metabolism	Ether lipid metabolism	ko00565	34	Msa023385,Msa021844,Msa006132,Msa004871,Msa004404,Msa000101,Msa001364,Msa011032,Msa015751,Msa002221,Msa008308,Msa015473,Msa014601,Msa015009,Msa007998,Msa010740,Msa011610,Msa021309,Msa020463,Msa006348,Msa021491,Msa008481,Msa020434,Msa002005,Msa007353,Msa007269,Msa007984,Msa015706,Msa001919,Msa015675,Msa008710,Msa002858,Msa019977,Msa019296
Metabolism	Lipid metabolism	Fatty acid biosynthesis	ko00061	12	Msa001965,Msa022283,Msa006474,Msa023378,Msa012522,Msa013920,Msa020390,Msa009009,Msa020840,Msa005970,Msa009707,Msa022991
Metabolism	Lipid metabolism	Fatty acid degradation	ko00071	34	Msa012522,Msa009833,Msa013920,Msa007920,Msa016145,Msa007885,Msa001466,Msa016144,Msa005970,Msa000772,Msa009009,Msa015060,Msa007931,Msa018912,Msa003371,Msa022283,Msa006474,Msa009946,Msa013670,Msa001965,Msa014902,Msa015639,Msa015059,Msa009707,Msa001713,Msa002996,Msa009090,Msa020840,Msa009089,Msa020743,Msa012424,Msa016146,Msa020239,Msa022611
Metabolism	Lipid metabolism	Fatty acid elongation	ko00062	26	Msa003331,Msa005467,Msa007364,Msa017759,Msa019545,Msa009395,Msa015028,Msa001610,Msa009298,Msa012117,Msa015639,Msa015059,Msa023475,Msa010704,Msa013967,Msa009682,Msa015060,Msa016609,Msa012205,Msa000282,Msa019485,Msa014320,Msa009299,Msa003822,Msa005434,Msa011570
Metabolism	Lipid metabolism	Glycerolipid metabolism	ko00561	60	Msa017726,Msa007353,Msa010209,Msa003828,Msa011816,Msa002766,Msa021491,Msa000273,Msa000803,Msa015753,Msa015706,Msa014140,Msa010019,Msa009207,Msa020258,Msa008197,Msa002808,Msa001382,Msa009089,Msa009090,Msa012424,Msa009387,Msa009389,Msa017431,Msa006498,Msa013091,Msa013311,Msa010740,Msa004954,Msa023245,Msa013670,Msa020257,Msa019014,Msa002767,Msa018422,Msa017764,Msa009642,Msa011621,Msa023246,Msa020458…
Metabolism	Lipid metabolism	Glycerophospholipid metabolism	ko00564	97	Msa001382,Msa019977,Msa019715,Msa008197,Msa015087,Msa014140,Msa015706,Msa014729,Msa015675,Msa007269,Msa005698,Msa003140,Msa000273,Msa003828,Msa007353,Msa005854,Msa015009,Msa004954,Msa010740,Msa011946,Msa013311,Msa008308,Msa015473,Msa004871,Msa004404,Msa001654,Msa009831,Msa011032,Msa010115,Msa015751,Msa010157,Msa002858,Msa017037,Msa012294,Msa003738,Msa000457,Msa018125,Msa009377,Msa019406,Msa014956…
Metabolism	Lipid metabolism	Linoleic acid metabolism	ko00591	13	Msa015473,Msa002221,Msa021309,Msa015009,Msa007998,Msa021844,Msa008481,Msa002005,Msa007984,Msa015751,Msa011032,Msa007269,Msa001364
Metabolism	Lipid metabolism	Primary bile acid biosynthesis	ko00120	13	Msa003523,Msa006121,Msa021498,Msa014592,Msa019114,Msa001092,Msa014407,Msa005766,Msa013668,Msa021351,Msa013364,Msa007131,Msa009459
Metabolism	Lipid metabolism	Sphingolipid metabolism	ko00600	48	Msa016253,Msa002000,Msa010267,Msa023201,Msa001919,Msa011906,Msa002638,Msa014589,Msa007669,Msa013803,Msa015411,Msa016937,Msa002088,Msa004326,Msa004292,Msa017662,Msa015881,Msa016147,Msa020236,Msa006132,Msa018860,Msa014804,Msa010175,Msa019531,Msa001948,Msa011919,Msa016751,Msa015706,Msa017484,Msa022057,Msa001718,Msa004546,Msa017591,Msa007353,Msa002949,Msa006348,Msa021491,Msa010740,Msa004668,Msa017927…
Metabolism	Lipid metabolism	Steroid biosynthesis	ko00100	9	Msa004230,Msa020865,Msa021878,Msa013682,Msa004758,Msa003855,Msa014814,Msa020920,Msa020351
Metabolism	Lipid metabolism	Steroid hormone biosynthesis	ko00140	22	Msa014407,Msa009609,Msa020649,Msa005434,Msa009459,Msa011551,Msa005958,Msa004822,Msa011924,Msa002627,Msa019969,Msa001263,Msa013682,Msa004883,Msa009395,Msa006175,Msa009689,Msa017400,Msa019029,Msa013364,Msa005342,Msa005959
Metabolism	Lipid metabolism	Synthesis and degradation of ketone bodies	ko00072	9	Msa014902,Msa016098,Msa000337,Msa020239,Msa017754,Msa021971,Msa006167,Msa001934,Msa000741
Metabolism	Lipid metabolism	alpha-Linolenic acid metabolism	ko00592	16	Msa002221,Msa003371,Msa015473,Msa015009,Msa007998,Msa021309,Msa008481,Msa002005,Msa021844,Msa001713,Msa007269,Msa001364,Msa021438,Msa007984,Msa015751,Msa011032
Metabolism	Metabolism of cofactors and vitamins	Biotin metabolism	ko00780	3	Msa020161,Msa019834,Msa019833
Metabolism	Metabolism of cofactors and vitamins	Folate biosynthesis	ko00790	17	Msa009983,Msa016235,Msa004486,Msa004365,Msa017578,Msa014984,Msa006142,Msa022010,Msa005472,Msa000171,Msa022390,Msa013179,Msa005661,Msa022006,Msa014986,Msa009019,Msa006129
Metabolism	Metabolism of cofactors and vitamins	Lipoic acid metabolism	ko00785	1	Msa001882
Metabolism	Metabolism of cofactors and vitamins	Nicotinate and nicotinamide metabolism	ko00760	30	Msa000220,Msa016059,Msa014997,Msa000738,Msa013376,Msa021722,Msa020002,Msa000221,Msa019297,Msa023272,Msa001367,Msa014966,Msa005796,Msa016433,Msa005358,Msa012337,Msa022008,Msa004690,Msa000739,Msa022858,Msa016434,Msa007204,Msa011190,Msa014178,Msa021708,Msa013814,Msa017468,Msa003507,Msa001513,Msa014165
Metabolism	Metabolism of cofactors and vitamins	One carbon pool by folate	ko00670	17	Msa006279,Msa009983,Msa006021,Msa016044,Msa016322,Msa016553,Msa001191,Msa004245,Msa003676,Msa022961,Msa004662,Msa000814,Msa016582,Msa014871,Msa005297,Msa023036,Msa005661
Metabolism	Metabolism of cofactors and vitamins	Pantothenate and CoA biosynthesis	ko00770	12	Msa009683,Msa022481,Msa018064,Msa014966,Msa013466,Msa015502,Msa019297,Msa004384,Msa008766,Msa023181,Msa011410,Msa007090
Metabolism	Metabolism of cofactors and vitamins	Porphyrin and chlorophyll metabolism	ko00860	20	Msa013525,Msa000665,Msa005958,Msa019029,Msa017819,Msa007846,Msa004210,Msa013511,Msa012422,Msa005959,Msa004883,Msa021905,Msa022324,Msa005624,Msa020312,Msa020649,Msa016632,Msa009060,Msa021952,Msa004793
Metabolism	Metabolism of cofactors and vitamins	Retinol metabolism	ko00830	32	Msa011816,Msa009746,Msa002650,Msa005958,Msa014041,Msa005104,Msa004822,Msa000738,Msa015548,Msa022969,Msa004099,Msa020649,Msa002810,Msa016145,Msa002164,Msa016144,Msa006531,Msa007165,Msa019029,Msa007323,Msa000210,Msa000739,Msa016146,Msa018192,Msa000507,Msa004371,Msa005959,Msa004883,Msa013516,Msa000432,Msa010186,Msa019635
Metabolism	Metabolism of cofactors and vitamins	Riboflavin metabolism	ko00740	8	Msa014966,Msa000972,Msa006253,Msa014842,Msa001464,Msa011885,Msa019297,Msa000973
Metabolism	Metabolism of cofactors and vitamins	Thiamine metabolism	ko00730	10	Msa017631,Msa004365,Msa000485,Msa009019,Msa014842,Msa016252,Msa019399,Msa011050,Msa004402,Msa014267
Metabolism	Metabolism of cofactors and vitamins	Ubiquinone and other terpenoid-quinone biosynthesis	ko00130	7	Msa018749,Msa006558,Msa015946,Msa010208,Msa021698,Msa001486,Msa005904
Metabolism	Metabolism of cofactors and vitamins	Vitamin B6 metabolism	ko00750	6	Msa000738,Msa022253,Msa006009,Msa006108,Msa000739,Msa019015
Metabolism	Metabolism of other amino acids	Cyanoamino acid metabolism	ko00460	8	Msa006620,Msa016889,Msa004245,Msa006622,Msa011099,Msa021664,Msa016582,Msa003126
Metabolism	Metabolism of other amino acids	D-Glutamine and D-glutamate metabolism	ko00471	4	Msa001075,Msa017040,Msa022380,Msa009190
Metabolism	Metabolism of other amino acids	Glutathione metabolism	ko00480	32	Msa007964,Msa019931,Msa005817,Msa004810,Msa019932,Msa016646,Msa002077,Msa012419,Msa018426,Msa000468,Msa006087,Msa016889,Msa017323,Msa020548,Msa019679,Msa004809,Msa010159,Msa016527,Msa013653,Msa006620,Msa017036,Msa021664,Msa017758,Msa009747,Msa017933,Msa006622,Msa004913,Msa011099,Msa023038,Msa013116,Msa016750,Msa014259
Metabolism	Metabolism of other amino acids	Phosphonate and phosphinate metabolism	ko00440	7	Msa023385,Msa000457,Msa001550,Msa020541,Msa014601,Msa004404,Msa013818
Metabolism	Metabolism of other amino acids	Selenocompound metabolism	ko00450	11	Msa001999,Msa022961,Msa003517,Msa003136,Msa010383,Msa016499,Msa021441,Msa009834,Msa022428,Msa006672,Msa004234
Metabolism	Metabolism of other amino acids	Taurine and hypotaurine metabolism	ko00430	10	Msa006113,Msa000199,Msa021664,Msa011410,Msa013614,Msa006620,Msa011099,Msa013500,Msa006622,Msa016889
Metabolism	Metabolism of other amino acids	beta-Alanine metabolism	ko00410	26	Msa013500,Msa014641,Msa013466,Msa008003,Msa007920,Msa020548,Msa000199,Msa001976,Msa008059,Msa008093,Msa010037,Msa015949,Msa016646,Msa015059,Msa004671,Msa015639,Msa018389,Msa013670,Msa018912,Msa019627,Msa013614,Msa011410,Msa020743,Msa012424,Msa009089,Msa009090
Metabolism	Metabolism of terpenoids and polyketides	Biosynthesis of ansamycins	ko01051	3	Msa016567,Msa016859,Msa004036
Metabolism	Metabolism of terpenoids and polyketides	Geraniol degradation	ko00281	3	Msa019848,Msa016098,Msa017754
Metabolism	Metabolism of terpenoids and polyketides	Insect hormone biosynthesis	ko00981	6	Msa007920,Msa021880,Msa009090,Msa009089,Msa012424,Msa020743
Metabolism	Metabolism of terpenoids and polyketides	Limonene and pinene degradation	ko00903	5	Msa007920,Msa009089,Msa009090,Msa012424,Msa020743
Metabolism	Metabolism of terpenoids and polyketides	Sesquiterpenoid and triterpenoid biosynthesis	ko00909	1	Msa014814
Metabolism	Metabolism of terpenoids and polyketides	Terpenoid backbone biosynthesis	ko00900	16	Msa021344,Msa003365,Msa015024,Msa017642,Msa000203,Msa016329,Msa011902,Msa000589,Msa016179,Msa020239,Msa021971,Msa005625,Msa014902,Msa014420,Msa006312,Msa012162
Metabolism	Metabolism of terpenoids and polyketides	Zeatin biosynthesis	ko00908	1	Msa019946
Metabolism	Nucleotide metabolism	Purine metabolism	ko00230	136	Msa021906,Msa013660,Msa016748,Msa017252,Msa008218,Msa001960,Msa000401,Msa011183,Msa001864,Msa007728,Msa006294,Msa009875,Msa001175,Msa011769,Msa008796,Msa018047,Msa001634,Msa016391,Msa017468,Msa022474,Msa019249,Msa013658,Msa002967,Msa011599,Msa017631,Msa011925,Msa019967,Msa005171,Msa011056,Msa021725,Msa023355,Msa007466,Msa015777,Msa011589,Msa021756,Msa009361,Msa022858,Msa008736,Msa014722,Msa000946…
Metabolism	Nucleotide metabolism	Pyrimidine metabolism	ko00240	54	Msa020052,Msa021398,Msa019297,Msa013466,Msa014966,Msa017570,Msa019679,Msa004617,Msa014997,Msa007641,Msa016059,Msa001285,Msa009514,Msa013727,Msa017742,Msa022460,Msa001513,Msa000458,Msa007631,Msa022398,Msa012337,Msa018264,Msa023529,Msa022858,Msa005217,Msa020002,Msa017482,Msa011589,Msa015777,Msa013280,Msa015123,Msa022367,Msa006345,Msa005351,Msa010907,Msa022982,Msa019828,Msa021708,Msa017468,Msa012747…
Metabolism	Overview	2-Oxocarboxylic acid metabolism	ko01210	21	Msa016756,Msa009706,Msa007773,Msa003682,Msa000471,Msa022803,Msa007944,Msa009747,Msa004913,Msa023181,Msa005072,Msa017282,Msa007090,Msa014101,Msa017833,Msa017174,Msa004056,Msa002937,Msa014031,Msa003321,Msa018426
Metabolism	Overview	Biosynthesis of amino acids	ko01230	65	Msa010358,Msa018954,Msa018426,Msa009577,Msa000826,Msa014346,Msa022597,Msa021328,Msa022486,Msa017537,Msa023181,Msa014101,Msa007090,Msa007773,Msa016582,Msa016567,Msa020877,Msa016756,Msa004068,Msa000471,Msa021886,Msa019321,Msa015490,Msa004245,Msa012026,Msa003321,Msa023449,Msa001546,Msa018921,Msa005072,Msa006285,Msa017282,Msa021576,Msa016732,Msa006009,Msa008084,Msa007944,Msa013984,Msa003682,Msa014031…
Metabolism	Overview	Carbon metabolism	ko01200	97	Msa006009,Msa000125,Msa015978,Msa016732,Msa005072,Msa021005,Msa005005,Msa016322,Msa014641,Msa019321,Msa016145,Msa003321,Msa020877,Msa000471,Msa011539,Msa014802,Msa014101,Msa006198,Msa022597,Msa014346,Msa003658,Msa018100,Msa004150,Msa016553,Msa004975,Msa015059,Msa018389,Msa004423,Msa018954,Msa011925,Msa009747,Msa004913,Msa004036,Msa021394,Msa002462,Msa017833,Msa016144,Msa002808,Msa012008,Msa000592…
Metabolism	Overview	Degradation of aromatic compounds	ko01220	3	Msa016145,Msa016144,Msa016146
Metabolism	Overview	Fatty acid metabolism	ko01212	41	Msa012522,Msa009833,Msa013920,Msa012205,Msa023378,Msa000282,Msa019485,Msa005434,Msa005970,Msa021438,Msa000772,Msa020390,Msa009009,Msa009682,Msa015060,Msa007931,Msa018912,Msa009395,Msa017894,Msa003371,Msa001610,Msa012117,Msa006474,Msa022283,Msa009946,Msa015639,Msa014902,Msa001965,Msa015059,Msa009707,Msa022991,Msa001713,Msa002996,Msa003331,Msa007364,Msa020840,Msa005467,Msa017759,Msa019545,Msa020239…
Metabolism	Xenobiotics biodegradation and metabolism	Aminobenzoate degradation	ko00627	7	Msa011730,Msa015639,Msa004365,Msa015059,Msa018181,Msa009019,Msa018912
Metabolism	Xenobiotics biodegradation and metabolism	Benzoate degradation	ko00362	4	Msa014902,Msa007885,Msa001466,Msa020239
Metabolism	Xenobiotics biodegradation and metabolism	Bisphenol degradation	ko00363	1	Msa011730
Metabolism	Xenobiotics biodegradation and metabolism	Caprolactam degradation	ko00930	3	Msa015059,Msa015639,Msa018912
Metabolism	Xenobiotics biodegradation and metabolism	Chloroalkane and chloroalkene degradation	ko00625	8	Msa009089,Msa009090,Msa020743,Msa012424,Msa016145,Msa016144,Msa007920,Msa016146
Metabolism	Xenobiotics biodegradation and metabolism	Drug metabolism - cytochrome P450	ko00982	21	Msa013653,Msa021861,Msa008003,Msa016145,Msa016144,Msa004671,Msa004883,Msa005817,Msa019931,Msa019932,Msa020649,Msa000739,Msa016146,Msa023038,Msa005959,Msa017323,Msa005958,Msa019029,Msa018412,Msa017933,Msa000738
Metabolism	Xenobiotics biodegradation and metabolism	Drug metabolism - other enzymes	ko00983	21	Msa005958,Msa019029,Msa017129,Msa016911,Msa010219,Msa001539,Msa009896,Msa023529,Msa023355,Msa005959,Msa008852,Msa009811,Msa004883,Msa019510,Msa009842,Msa020649,Msa020312,Msa001175,Msa016543,Msa015128,Msa013466
Metabolism	Xenobiotics biodegradation and metabolism	Metabolism of xenobiotics by cytochrome P450	ko00980	20	Msa019029,Msa005958,Msa004822,Msa017933,Msa017323,Msa005959,Msa023038,Msa016146,Msa019931,Msa005817,Msa004883,Msa020649,Msa019932,Msa004187,Msa004671,Msa016144,Msa016145,Msa013653,Msa008003,Msa018147
Metabolism	Xenobiotics biodegradation and metabolism	Naphthalene degradation	ko00626	3	Msa016146,Msa016145,Msa016144
Metabolism	Xenobiotics biodegradation and metabolism	Styrene degradation	ko00643	1	Msa000460
Organismal Systems	Aging	Longevity regulating pathway - mammal	ko04211	98	Msa023445,Msa013709,Msa014015,Msa014900,Msa019777,Msa014722,Msa014892,Msa021376,Msa001174,Msa013312,Msa006597,Msa011114,Msa021875,Msa006633,Msa002990,Msa020146,Msa021900,Msa003128,Msa011267,Msa020478,Msa003281,Msa006704,Msa017033,Msa002346,Msa003913,Msa020054,Msa011183,Msa012993,Msa004191,Msa003131,Msa016748,Msa004812,Msa003914,Msa009892,Msa011599,Msa014890,Msa018563,Msa009934,Msa008991,Msa001634…
Organismal Systems	Aging	Longevity regulating pathway - multiple species	ko04213	65	Msa023445,Msa014900,Msa014015,Msa012436,Msa013793,Msa013709,Msa008401,Msa019991,Msa014722,Msa007630,Msa014892,Msa014172,Msa020633,Msa010968,Msa021376,Msa001174,Msa016401,Msa011114,Msa006633,Msa020146,Msa002990,Msa002855,Msa020187,Msa015610,Msa020478,Msa006704,Msa017033,Msa002346,Msa014477,Msa013676,Msa020054,Msa003913,Msa010809,Msa011183,Msa016029,Msa017602,Msa016748,Msa004812,Msa009892,Msa016665…
Organismal Systems	Aging	Longevity regulating pathway - worm	ko04212	64	Msa020054,Msa010809,Msa015887,Msa015862,Msa003381,Msa007730,Msa003771,Msa002346,Msa010141,Msa002234,Msa019663,Msa015610,Msa002990,Msa008277,Msa020146,Msa021507,Msa023172,Msa011114,Msa003923,Msa016401,Msa018046,Msa007412,Msa016943,Msa016815,Msa010035,Msa019234,Msa014172,Msa014892,Msa017800,Msa008002,Msa016720,Msa013709,Msa014900,Msa001322,Msa020004,Msa012110,Msa003067,Msa014173,Msa008913,Msa014906…
Organismal Systems	Circulatory system	Adrenergic signaling in cardiomyocytes	ko04261	160	Msa003282,Msa015678,Msa013496,Msa000795,Msa008913,Msa023312,Msa007173,Msa003173,Msa007746,Msa018535,Msa023171,Msa012195,Msa002243,Msa004203,Msa008219,Msa019444,Msa000116,Msa022916,Msa014828,Msa001045,Msa004406,Msa014377,Msa013824,Msa005429,Msa015759,Msa007688,Msa016018,Msa019418,Msa022370,Msa014627,Msa009991,Msa001691,Msa003429,Msa000286,Msa016029,Msa004115,Msa009272,Msa017402,Msa016838,Msa016503…
Organismal Systems	Circulatory system	Cardiac muscle contraction	ko04260	73	Msa004035,Msa003635,Msa010709,Msa002117,Msa014310,Msa012053,Msa009805,Msa004462,Msa000796,Msa023309,Msa021293,Msa022387,Msa007118,Msa017994,Msa008114,Msa011968,Msa007083,Msa009275,Msa000859,Msa016565,Msa004057,Msa012158,Msa009273,Msa013734,Msa004033,Msa022743,Msa010253,Msa016764,Msa011967,Msa004141,Msa007552,Msa006629,Msa001689,Msa001690,Msa010000,Msa004716,Msa016838,Msa017402,Msa016475,Msa013767…
Organismal Systems	Circulatory system	Vascular smooth muscle contraction	ko04270	132	Msa017033,Msa016041,Msa023486,Msa016337,Msa016565,Msa003166,Msa017369,Msa020215,Msa019109,Msa002910,Msa002005,Msa009888,Msa001056,Msa014027,Msa007111,Msa002750,Msa007998,Msa004035,Msa004255,Msa003739,Msa010654,Msa003647,Msa011965,Msa006246,Msa001174,Msa001364,Msa001692,Msa003878,Msa014015,Msa017370,Msa022127,Msa014722,Msa008690,Msa023433,Msa009181,Msa015010,Msa017527,Msa018159,Msa007466,Msa020950…
Organismal Systems	Development	Axon guidance	ko04360	235	Msa001022,Msa008459,Msa006676,Msa021567,Msa006339,Msa021818,Msa003514,Msa002247,Msa003153,Msa018049,Msa000601,Msa014335,Msa009892,Msa023157,Msa023798,Msa004300,Msa008991,Msa009802,Msa014338,Msa019582,Msa016865,Msa017187,Msa020555,Msa006704,Msa018981,Msa013844,Msa019583,Msa013137,Msa021447,Msa008924,Msa022648,Msa020200,Msa009803,Msa007840,Msa021983,Msa020387,Msa014500,Msa016746,Msa003313,Msa004370…
Organismal Systems	Development	Dorso-ventral axis formation	ko04320	25	Msa007630,Msa010475,Msa010192,Msa011449,Msa006651,Msa023163,Msa008890,Msa019733,Msa000062,Msa009678,Msa017990,Msa009892,Msa001233,Msa015577,Msa005949,Msa006592,Msa021464,Msa014096,Msa007324,Msa003345,Msa020784,Msa022959,Msa016845,Msa007836,Msa017561
Organismal Systems	Development	Osteoclast differentiation	ko04380	94	Msa020555,Msa003904,Msa004191,Msa012441,Msa022186,Msa008991,Msa018563,Msa004300,Msa016200,Msa014797,Msa000719,Msa000150,Msa021222,Msa003153,Msa013093,Msa005725,Msa007497,Msa014456,Msa002719,Msa007836,Msa016498,Msa011408,Msa007189,Msa017800,Msa023730,Msa022205,Msa022062,Msa018229,Msa006062,Msa002228,Msa013709,Msa011114,Msa017557,Msa013312,Msa020121,Msa021376,Msa003281,Msa012330,Msa011267,Msa020146…
Organismal Systems	Digestive system	Bile secretion	ko04976	72	Msa001004,Msa018161,Msa001801,Msa000147,Msa004850,Msa001634,Msa005625,Msa019452,Msa011599,Msa004346,Msa019418,Msa022776,Msa021711,Msa002141,Msa014002,Msa016748,Msa016323,Msa021240,Msa019386,Msa011183,Msa014407,Msa009321,Msa007466,Msa014828,Msa001045,Msa000245,Msa005887,Msa014377,Msa000795,Msa019967,Msa021854,Msa002721,Msa018535,Msa018033,Msa008219,Msa011985,Msa007855,Msa001174,Msa000796,Msa000991…
Organismal Systems	Digestive system	Carbohydrate digestion and absorption	ko04973	38	Msa011114,Msa008991,Msa008832,Msa000796,Msa016665,Msa012053,Msa014310,Msa004035,Msa005006,Msa007687,Msa021376,Msa022311,Msa010968,Msa021711,Msa005774,Msa020245,Msa016029,Msa019386,Msa013709,Msa013793,Msa001045,Msa022279,Msa016565,Msa013676,Msa022280,Msa002346,Msa011219,Msa002118,Msa016680,Msa006704,Msa008913,Msa000795,Msa008219,Msa020146,Msa013734,Msa019080,Msa021005,Msa005005
Organismal Systems	Digestive system	Fat digestion and absorption	ko04975	35	Msa021240,Msa013292,Msa017431,Msa001364,Msa006132,Msa021844,Msa001674,Msa001675,Msa021309,Msa010740,Msa019635,Msa018034,Msa020257,Msa010186,Msa021416,Msa001950,Msa018033,Msa005072,Msa003109,Msa006140,Msa023414,Msa020458,Msa007269,Msa006551,Msa003103,Msa007353,Msa008481,Msa011816,Msa002005,Msa021491,Msa014933,Msa021878,Msa020258,Msa016240,Msa015706
Organismal Systems	Digestive system	Gastric acid secretion	ko04971	80	Msa019386,Msa011183,Msa004115,Msa017991,Msa016748,Msa022370,Msa014627,Msa019418,Msa018049,Msa003949,Msa009468,Msa011599,Msa018126,Msa007687,Msa007226,Msa004850,Msa001634,Msa015769,Msa015520,Msa008219,Msa018535,Msa022480,Msa019967,Msa014628,Msa000795,Msa014377,Msa009181,Msa014419,Msa003558,Msa005429,Msa000245,Msa023800,Msa017527,Msa001045,Msa014306,Msa009321,Msa014828,Msa007466,Msa017370,Msa012436…
Organismal Systems	Digestive system	Mineral absorption	ko04978	40	Msa018376,Msa001045,Msa003752,Msa009022,Msa003833,Msa023078,Msa011988,Msa016881,Msa000795,Msa007924,Msa019453,Msa006538,Msa004906,Msa013734,Msa008219,Msa011743,Msa009639,Msa019936,Msa011990,Msa007923,Msa000796,Msa014954,Msa019452,Msa017270,Msa019935,Msa004062,Msa019934,Msa014310,Msa012053,Msa011987,Msa023077,Msa021711,Msa005213,Msa013975,Msa007846,Msa019630,Msa013972,Msa016370,Msa019386,Msa000635
Organismal Systems	Digestive system	Pancreatic secretion	ko04972	114	Msa000796,Msa015708,Msa021309,Msa021397,Msa012053,Msa010744,Msa022346,Msa021482,Msa012436,Msa017143,Msa011707,Msa016620,Msa023329,Msa000221,Msa002118,Msa021769,Msa004693,Msa008481,Msa000325,Msa007501,Msa016575,Msa016538,Msa002855,Msa013734,Msa005962,Msa016503,Msa000968,Msa017200,Msa004850,Msa018126,Msa019955,Msa014627,Msa005795,Msa019418,Msa017991,Msa000245,Msa022466,Msa001045,Msa017909,Msa014828…
Organismal Systems	Digestive system	Protein digestion and absorption	ko04974	108	Msa021418,Msa013484,Msa001045,Msa003167,Msa008639,Msa007322,Msa016217,Msa005429,Msa018073,Msa002793,Msa003039,Msa000795,Msa001016,Msa006456,Msa019106,Msa011641,Msa000169,Msa016076,Msa008219,Msa014531,Msa003159,Msa009356,Msa000558,Msa017200,Msa018717,Msa014490,Msa003947,Msa014472,Msa019294,Msa018038,Msa008649,Msa014020,Msa019917,Msa016620,Msa017041,Msa010337,Msa008139,Msa015744,Msa015194,Msa017734…
Organismal Systems	Digestive system	Salivary secretion	ko04970	95	Msa014758,Msa017033,Msa016041,Msa003166,Msa012158,Msa017369,Msa013348,Msa000220,Msa001056,Msa009888,Msa014310,Msa004255,Msa006246,Msa011965,Msa001174,Msa003878,Msa001692,Msa014015,Msa017370,Msa007972,Msa022127,Msa014722,Msa009181,Msa017527,Msa007466,Msa009313,Msa021302,Msa014628,Msa019967,Msa011599,Msa007687,Msa011987,Msa001634,Msa023897,Msa007970,Msa015036,Msa007975,Msa011694,Msa019386,Msa011183…
Organismal Systems	Digestive system	Vitamin digestion and absorption	ko04977	21	Msa015473,Msa016240,Msa001485,Msa000834,Msa008046,Msa019833,Msa007950,Msa014933,Msa017736,Msa015009,Msa001041,Msa014504,Msa011511,Msa017149,Msa002650,Msa019834,Msa000688,Msa021240,Msa015751,Msa011149,Msa006295
Organismal Systems	Endocrine system	Adipocytokine signaling pathway	ko04920	66	Msa020121,Msa016394,Msa013312,Msa016401,Msa022311,Msa022283,Msa020840,Msa016498,Msa005702,Msa017800,Msa009707,Msa006062,Msa023217,Msa017776,Msa023299,Msa023486,Msa003913,Msa022217,Msa003839,Msa012522,Msa022280,Msa002346,Msa007219,Msa003281,Msa003128,Msa013718,Msa005983,Msa023414,Msa002990,Msa020146,Msa021374,Msa015540,Msa006633,Msa021311,Msa021580,Msa021507,Msa000971,Msa007931,Msa001965,Msa013989…
Organismal Systems	Endocrine system	Aldosterone synthesis and secretion	ko04925	106	Msa014628,Msa019967,Msa007592,Msa018159,Msa017527,Msa012083,Msa007466,Msa014967,Msa009532,Msa018820,Msa009181,Msa003827,Msa016748,Msa011183,Msa001634,Msa020024,Msa001801,Msa008796,Msa019454,Msa018563,Msa011599,Msa007687,Msa018049,Msa009888,Msa011267,Msa022457,Msa005900,Msa017239,Msa016565,Msa003166,Msa008353,Msa002252,Msa017369,Msa004096,Msa017033,Msa015165,Msa016041,Msa000747,Msa003318,Msa005181…
Organismal Systems	Endocrine system	Estrogen signaling pathway	ko04915	106	Msa014660,Msa021376,Msa010654,Msa004255,Msa001174,Msa009548,Msa011114,Msa003647,Msa006246,Msa017370,Msa013709,Msa014015,Msa003878,Msa014875,Msa014722,Msa021534,Msa016695,Msa016041,Msa006704,Msa002346,Msa017033,Msa003166,Msa017369,Msa020146,Msa009888,Msa017237,Msa009892,Msa011599,Msa004870,Msa018563,Msa014797,Msa008991,Msa001634,Msa009934,Msa011183,Msa016748,Msa007836,Msa012211,Msa004225,Msa009181…
Organismal Systems	Endocrine system	Glucagon signaling pathway	ko04922	110	Msa003131,Msa017334,Msa020555,Msa016323,Msa023820,Msa018563,Msa023819,Msa018049,Msa009946,Msa023817,Msa004346,Msa011599,Msa021222,Msa009936,Msa003153,Msa011925,Msa019967,Msa014906,Msa002781,Msa014628,Msa005171,Msa005725,Msa007764,Msa009833,Msa017527,Msa018820,Msa009463,Msa009181,Msa003346,Msa003318,Msa017370,Msa003878,Msa008672,Msa001860,Msa001635,Msa006246,Msa007372,Msa001597,Msa022311,Msa004423…
Organismal Systems	Endocrine system	GnRH signaling pathway	ko04912	99	Msa009678,Msa017402,Msa004850,Msa000347,Msa001725,Msa018126,Msa022370,Msa022832,Msa014627,Msa003429,Msa011032,Msa009991,Msa015675,Msa014828,Msa014377,Msa013648,Msa003558,Msa023312,Msa004792,Msa018535,Msa023171,Msa000062,Msa015708,Msa020463,Msa007412,Msa010744,Msa021482,Msa007630,Msa014784,Msa012436,Msa016720,Msa017408,Msa003928,Msa016996,Msa007136,Msa002118,Msa007730,Msa007501,Msa017727,Msa002234…
Organismal Systems	Endocrine system	Insulin secretion	ko04911	101	Msa013734,Msa000276,Msa002855,Msa016575,Msa002234,Msa012405,Msa016764,Msa007501,Msa002118,Msa007730,Msa021706,Msa023542,Msa014554,Msa023346,Msa000782,Msa019901,Msa010646,Msa011756,Msa012436,Msa013780,Msa021482,Msa010744,Msa012053,Msa000796,Msa015708,Msa023477,Msa018535,Msa008219,Msa011985,Msa000795,Msa023312,Msa022239,Msa013824,Msa009213,Msa014377,Msa014828,Msa017909,Msa001045,Msa018876,Msa022466…
Organismal Systems	Endocrine system	Insulin signaling pathway	ko04910	131	Msa020146,Msa002990,Msa006633,Msa021875,Msa005005,Msa021005,Msa020478,Msa003128,Msa014197,Msa002346,Msa016549,Msa021450,Msa006704,Msa004016,Msa003913,Msa022280,Msa016347,Msa013709,Msa003346,Msa017800,Msa022991,Msa022190,Msa020319,Msa021534,Msa006062,Msa007111,Msa022686,Msa020562,Msa022311,Msa021376,Msa010654,Msa020928,Msa020909,Msa011114,Msa009452,Msa022727,Msa021394,Msa020170,Msa002160,Msa002781…
Organismal Systems	Endocrine system	Melanogenesis	ko04916	104	Msa017893,Msa005900,Msa021291,Msa002995,Msa003166,Msa017033,Msa017069,Msa019044,Msa016041,Msa003318,Msa016695,Msa014722,Msa013611,Msa001692,Msa019046,Msa014072,Msa014015,Msa011965,Msa002003,Msa002637,Msa001635,Msa006246,Msa001860,Msa001174,Msa004255,Msa004464,Msa016785,Msa010654,Msa014628,Msa014561,Msa019967,Msa013816,Msa011397,Msa003514,Msa007764,Msa010085,Msa017527,Msa016822,Msa007466,Msa009181…
Organismal Systems	Endocrine system	Ovarian Steroidogenesis	ko04913	41	Msa017716,Msa004812,Msa014172,Msa014722,Msa016748,Msa011032,Msa011183,Msa021240,Msa012436,Msa014015,Msa023445,Msa005342,Msa007855,Msa004850,Msa001634,Msa001801,Msa017851,Msa001174,Msa009689,Msa011599,Msa007998,Msa004255,Msa009770,Msa004822,Msa022457,Msa019967,Msa003380,Msa002855,Msa018535,Msa002627,Msa022393,Msa013682,Msa016575,Msa007984,Msa007466,Msa009609,Msa014828,Msa010809,Msa017033,Msa014377…
Organismal Systems	Endocrine system	Oxytocin signaling pathway	ko04921	183	Msa018126,Msa013989,Msa016015,Msa017402,Msa000286,Msa017062,Msa001691,Msa022370,Msa021257,Msa013849,Msa003558,Msa007688,Msa023147,Msa023800,Msa014798,Msa018535,Msa003897,Msa003282,Msa012571,Msa016012,Msa017235,Msa012403,Msa015708,Msa005778,Msa009864,Msa017408,Msa005081,Msa004931,Msa004104,Msa007630,Msa021482,Msa002118,Msa009169,Msa014317,Msa016996,Msa006424,Msa002855,Msa016538,Msa016575,Msa016764…
Organismal Systems	Endocrine system	PPAR signaling pathway	ko03320	46	Msa001946,Msa022283,Msa020840,Msa003146,Msa009707,Msa023217,Msa012522,Msa005332,Msa003103,Msa013783,Msa023414,Msa021438,Msa001092,Msa013528,Msa018294,Msa008465,Msa017894,Msa019114,Msa007931,Msa018912,Msa003371,Msa001965,Msa001627,Msa017588,Msa006474,Msa009946,Msa001713,Msa022050,Msa022611,Msa004191,Msa003703,Msa013668,Msa005331,Msa014407,Msa009833,Msa000803,Msa013920,Msa009463,Msa009591,Msa004469…
Organismal Systems	Endocrine system	Progesterone-mediated oocyte maturation	ko04914	75	Msa003316,Msa019967,Msa009770,Msa005171,Msa014979,Msa008913,Msa015802,Msa015208,Msa018535,Msa023171,Msa005541,Msa014828,Msa007466,Msa014377,Msa006619,Msa011219,Msa010475,Msa013187,Msa016748,Msa003846,Msa004812,Msa022832,Msa009991,Msa011183,Msa016029,Msa004115,Msa002774,Msa000126,Msa009678,Msa001634,Msa008991,Msa004850,Msa001371,Msa009892,Msa005746,Msa003949,Msa016665,Msa011599,Msa015495,Msa023172…
Organismal Systems	Endocrine system	Prolactin signaling pathway	ko04917	68	Msa007219,Msa003771,Msa002346,Msa006704,Msa020054,Msa018731,Msa016996,Msa013676,Msa020146,Msa005983,Msa015577,Msa023588,Msa001107,Msa023172,Msa021507,Msa015610,Msa017237,Msa003281,Msa015055,Msa001074,Msa010968,Msa007934,Msa010654,Msa020839,Msa021376,Msa009950,Msa011114,Msa007218,Msa010043,Msa013312,Msa014875,Msa021523,Msa013709,Msa016720,Msa013793,Msa023590,Msa014892,Msa017800,Msa007630,Msa021534…
Organismal Systems	Endocrine system	Regulation of lipolysis in adipocyte	ko04923	63	Msa007466,Msa012083,Msa014828,Msa011219,Msa014173,Msa014377,Msa005171,Msa008913,Msa019967,Msa018535,Msa021302,Msa019958,Msa000971,Msa004850,Msa001634,Msa008991,Msa019454,Msa016665,Msa003949,Msa011599,Msa022071,Msa009387,Msa016748,Msa014815,Msa016029,Msa003703,Msa004115,Msa009389,Msa011183,Msa010809,Msa021470,Msa013676,Msa020763,Msa023029,Msa017033,Msa005849,Msa002346,Msa006704,Msa004316,Msa009642…
Organismal Systems	Endocrine system	Renin secretion	ko04924	61	Msa016565,Msa014128,Msa003166,Msa020763,Msa017369,Msa005849,Msa017033,Msa006136,Msa016041,Msa014085,Msa016764,Msa009888,Msa001056,Msa021661,Msa000276,Msa016575,Msa012403,Msa006246,Msa015708,Msa002750,Msa012571,Msa006556,Msa004035,Msa004255,Msa021482,Msa016695,Msa008736,Msa010744,Msa003878,Msa000782,Msa009864,Msa022187,Msa017370,Msa017527,Msa017909,Msa022466,Msa009181,Msa003558,Msa023312,Msa005171…
Organismal Systems	Endocrine system	Renin-angiotensin system	ko04614	13	Msa005311,Msa008387,Msa011251,Msa022718,Msa021383,Msa010159,Msa004810,Msa016275,Msa004809,Msa019500,Msa014918,Msa008569,Msa006380
Organismal Systems	Endocrine system	Thyroid hormone signaling pathway	ko04919	126	Msa014490,Msa014347,Msa009678,Msa022491,Msa011191,Msa000349,Msa000350,Msa011287,Msa018126,Msa016665,Msa022797,Msa019418,Msa022268,Msa016449,Msa014627,Msa016029,Msa008287,Msa007324,Msa001045,Msa007167,Msa020330,Msa011219,Msa022538,Msa022681,Msa021854,Msa000795,Msa008913,Msa005949,Msa013097,Msa011985,Msa010213,Msa008219,Msa005778,Msa009553,Msa000796,Msa016401,Msa019507,Msa010968,Msa011557,Msa012053…
Organismal Systems	Endocrine system	Thyroid hormone synthesis	ko04918	71	Msa017370,Msa014015,Msa012436,Msa011756,Msa011350,Msa003878,Msa001692,Msa019901,Msa010646,Msa000782,Msa021589,Msa014722,Msa010744,Msa021482,Msa014310,Msa012053,Msa013314,Msa004255,Msa023477,Msa009548,Msa000796,Msa015708,Msa001174,Msa014585,Msa006246,Msa011965,Msa014740,Msa016575,Msa013116,Msa002855,Msa013734,Msa009888,Msa007501,Msa009636,Msa002234,Msa012405,Msa004316,Msa016041,Msa007730,Msa002118…
Organismal Systems	Environmental adaptation	Circadian entrainment	ko04713	124	Msa011599,Msa007687,Msa021048,Msa018049,Msa020549,Msa011964,Msa001634,Msa023897,Msa015641,Msa018563,Msa014797,Msa007815,Msa015036,Msa011183,Msa022960,Msa001960,Msa016748,Msa016435,Msa014815,Msa009181,Msa022337,Msa017527,Msa013976,Msa007466,Msa018897,Msa007592,Msa014122,Msa021302,Msa001817,Msa010085,Msa003787,Msa014628,Msa019967,Msa004255,Msa004035,Msa006234,Msa006246,Msa011965,Msa007814,Msa001174…
Organismal Systems	Environmental adaptation	Circadian rhythm	ko04710	31	Msa018563,Msa013989,Msa009721,Msa000110,Msa010146,Msa006536,Msa023442,Msa008990,Msa016799,Msa000782,Msa010231,Msa003913,Msa013976,Msa001836,Msa005271,Msa010504,Msa011867,Msa004921,Msa008009,Msa021429,Msa022988,Msa020414,Msa009984,Msa003787,Msa022813,Msa020850,Msa007786,Msa023130,Msa003007,Msa017303,Msa006633
Organismal Systems	Environmental adaptation	Circadian rhythm - fly	ko04711	13	Msa022813,Msa013976,Msa003787,Msa018731,Msa008990,Msa022145,Msa007786,Msa010504,Msa001836,Msa011959,Msa023130,Msa003007,Msa010146
Organismal Systems	Environmental adaptation	Circadian rhythm - plant	ko04712	4	Msa010118,Msa011729,Msa019533,Msa003481
Organismal Systems	Environmental adaptation	Plant-pathogen interaction	ko04626	8	Msa014660,Msa009181,Msa013609,Msa009678,Msa000803,Msa009548,Msa014979,Msa017527
Organismal Systems	Excretory system	Aldosterone-regulated sodium reabsorption	ko04960	36	Msa008991,Msa011114,Msa011965,Msa002053,Msa000796,Msa016665,Msa012053,Msa014310,Msa014748,Msa007687,Msa009892,Msa021376,Msa010968,Msa007630,Msa014172,Msa001692,Msa001569,Msa007581,Msa019386,Msa013793,Msa013709,Msa023445,Msa021522,Msa001045,Msa010809,Msa013676,Msa011219,Msa002118,Msa014173,Msa006704,Msa007501,Msa000795,Msa022681,Msa008219,Msa013734,Msa002990
Organismal Systems	Excretory system	Collecting duct acid secretion	ko04966	17	Msa017435,Msa007644,Msa022552,Msa013483,Msa000372,Msa022644,Msa013719,Msa019731,Msa000620,Msa014982,Msa000211,Msa016207,Msa000621,Msa006342,Msa021684,Msa007151,Msa022976
Organismal Systems	Excretory system	Endocrine and other factor-regulated calcium reabsorption	ko04961	47	Msa006246,Msa011965,Msa000796,Msa015708,Msa008049,Msa004255,Msa012053,Msa014310,Msa012222,Msa020903,Msa021482,Msa010744,Msa014875,Msa020281,Msa001692,Msa016370,Msa005532,Msa001668,Msa003166,Msa002118,Msa001616,Msa017033,Msa016041,Msa007501,Msa013734,Msa013817,Msa016575,Msa006060,Msa001634,Msa007687,Msa013643,Msa018126,Msa021571,Msa014627,Msa016748,Msa004737,Msa019386,Msa007466,Msa001045,Msa003752…
Organismal Systems	Excretory system	Proximal tubule bicarbonate reclamation	ko04964	26	Msa020311,Msa001045,Msa008479,Msa005887,Msa000795,Msa004469,Msa022380,Msa014085,Msa019453,Msa013734,Msa017040,Msa008219,Msa018100,Msa000796,Msa019452,Msa001075,Msa000211,Msa014310,Msa001596,Msa012053,Msa021397,Msa003950,Msa022604,Msa004114,Msa009190,Msa019386
Organismal Systems	Excretory system	Vasopressin-regulated water reabsorption	ko04962	42	Msa018032,Msa023477,Msa018563,Msa022265,Msa000864,Msa001634,Msa012222,Msa015783,Msa005233,Msa019744,Msa006160,Msa004255,Msa006431,Msa014002,Msa014722,Msa016748,Msa007938,Msa011756,Msa003211,Msa004232,Msa012436,Msa001846,Msa019901,Msa005532,Msa010646,Msa000782,Msa006139,Msa001369,Msa007466,Msa007693,Msa017033,Msa019857,Msa022499,Msa019806,Msa012405,Msa007700,Msa013806,Msa022233,Msa016575,Msa015509…
Organismal Systems	Immune system	Antigen processing and presentation	ko04612	32	Msa005873,Msa014660,Msa014183,Msa022278,Msa020653,Msa007553,Msa015560,Msa013314,Msa007683,Msa004974,Msa020121,Msa018563,Msa011849,Msa000152,Msa004468,Msa000782,Msa019362,Msa023558,Msa009400,Msa012257,Msa019754,Msa013794,Msa016702,Msa019657,Msa016704,Msa023065,Msa005874,Msa005875,Msa020808,Msa020187,Msa011848,Msa014979
Organismal Systems	Immune system	B cell receptor signaling pathway	ko04662	71	Msa014977,Msa005725,Msa013093,Msa007497,Msa002247,Msa010213,Msa003153,Msa001233,Msa008913,Msa007836,Msa002158,Msa004735,Msa011219,Msa013648,Msa007617,Msa014798,Msa016029,Msa020555,Msa012021,Msa009741,Msa009892,Msa021222,Msa007687,Msa016665,Msa014797,Msa016287,Msa009678,Msa007742,Msa004300,Msa007608,Msa009934,Msa008991,Msa015577,Msa020146,Msa000562,Msa003281,Msa014207,Msa011512,Msa006704,Msa013022…
Organismal Systems	Immune system	Chemokine signaling pathway	ko04062	139	Msa009290,Msa018126,Msa003949,Msa016665,Msa002941,Msa009678,Msa004850,Msa005353,Msa000600,Msa006545,Msa016029,Msa004115,Msa008154,Msa019788,Msa021248,Msa016383,Msa014627,Msa000685,Msa014377,Msa016181,Msa012110,Msa011219,Msa014828,Msa019022,Msa003377,Msa018535,Msa013735,Msa008913,Msa021736,Msa023281,Msa010968,Msa014089,Msa001455,Msa001074,Msa007218,Msa019391,Msa022315,Msa021786,Msa017143,Msa012436…
Organismal Systems	Immune system	Complement and coagulation cascades	ko04610	54	Msa006403,Msa000167,Msa012018,Msa005260,Msa001603,Msa006169,Msa002275,Msa021930,Msa011738,Msa013640,Msa009773,Msa008200,Msa008507,Msa001161,Msa009064,Msa000632,Msa004451,Msa001601,Msa006061,Msa011739,Msa015113,Msa009052,Msa008198,Msa009054,Msa014537,Msa004450,Msa016649,Msa011115,Msa019104,Msa021929,Msa009053,Msa013420,Msa001366,Msa020576,Msa002655,Msa009050,Msa001254,Msa001604,Msa015045,Msa009212…
Organismal Systems	Immune system	Cytosolic DNA-sensing pathway	ko04623	23	Msa023562,Msa017776,Msa019672,Msa022291,Msa016498,Msa006062,Msa002853,Msa022460,Msa012572,Msa003802,Msa015501,Msa009875,Msa011908,Msa013312,Msa010907,Msa003281,Msa011899,Msa019817,Msa022982,Msa014022,Msa017482,Msa022217,Msa022367
Organismal Systems	Immune system	Fc epsilon RI signaling pathway	ko04664	64	Msa007501,Msa014207,Msa000562,Msa003380,Msa015742,Msa020146,Msa008384,Msa015577,Msa021507,Msa023172,Msa016996,Msa013676,Msa021858,Msa002346,Msa003771,Msa022920,Msa006704,Msa017800,Msa013524,Msa007630,Msa022062,Msa001692,Msa016720,Msa013793,Msa013709,Msa011114,Msa020121,Msa007998,Msa021859,Msa007412,Msa016891,Msa021376,Msa010968,Msa010654,Msa008913,Msa001233,Msa022681,Msa014485,Msa010213,Msa023171…
Organismal Systems	Immune system	Fc gamma R-mediated phagocytosis	ko04666	100	Msa022062,Msa006132,Msa008261,Msa014374,Msa017086,Msa013709,Msa001692,Msa000101,Msa019990,Msa011965,Msa012880,Msa003647,Msa011114,Msa020928,Msa021376,Msa016891,Msa021859,Msa001242,Msa021918,Msa003624,Msa014207,Msa020146,Msa015800,Msa021870,Msa020528,Msa000380,Msa006704,Msa002346,Msa002137,Msa020727,Msa000832,Msa008991,Msa008706,Msa019781,Msa007687,Msa001718,Msa021491,Msa007497,Msa002247,Msa007617…
Organismal Systems	Immune system	Hematopoietic cell lineage	ko04640	43	Msa023471,Msa000220,Msa022515,Msa023414,Msa000185,Msa021831,Msa010159,Msa004809,Msa009774,Msa000221,Msa021486,Msa000388,Msa009212,Msa007189,Msa002219,Msa001835,Msa004355,Msa020121,Msa019631,Msa023473,Msa004810,Msa008569,Msa000849,Msa019817,Msa011848,Msa013633,Msa007820,Msa011873,Msa013822,Msa022881,Msa007617,Msa012129,Msa018575,Msa017183,Msa022719,Msa004468,Msa011849,Msa013604,Msa023284,Msa017556…
Organismal Systems	Immune system	IL-17 signaling pathway	ko04657	58	Msa008487,Msa003802,Msa014660,Msa016978,Msa013312,Msa020121,Msa009548,Msa010226,Msa023562,Msa005336,Msa017776,Msa014494,Msa016720,Msa016498,Msa013601,Msa017800,Msa015693,Msa005702,Msa013829,Msa006062,Msa013603,Msa003771,Msa016977,Msa018731,Msa022217,Msa021374,Msa021580,Msa021507,Msa023172,Msa006199,Msa003281,Msa014487,Msa008486,Msa009513,Msa019721,Msa014797,Msa002941,Msa018026,Msa005082,Msa008494…
Organismal Systems	Immune system	Intestinal immune network for IgA production	ko04672	21	Msa022860,Msa007553,Msa018575,Msa001589,Msa007617,Msa019022,Msa007608,Msa012019,Msa011849,Msa008337,Msa004468,Msa017224,Msa013537,Msa017915,Msa023142,Msa022205,Msa006146,Msa011848,Msa019817,Msa003807,Msa000232
Organismal Systems	Immune system	Leukocyte transendothelial migration	ko04670	106	Msa004115,Msa020407,Msa001930,Msa009991,Msa016665,Msa003949,Msa011191,Msa013778,Msa010213,Msa023171,Msa015520,Msa000603,Msa000167,Msa011219,Msa018575,Msa013824,Msa016181,Msa003240,Msa019022,Msa008281,Msa009864,Msa016720,Msa013793,Msa020479,Msa012676,Msa017143,Msa014964,Msa014784,Msa015772,Msa020207,Msa011557,Msa010968,Msa014089,Msa001929,Msa016394,Msa001374,Msa005778,Msa001072,Msa010248,Msa021311…
Organismal Systems	Immune system	NOD-like receptor signaling pathway	ko04621	107	Msa012334,Msa003067,Msa014456,Msa001106,Msa006476,Msa014628,Msa000345,Msa009119,Msa000466,Msa017804,Msa000150,Msa013990,Msa010189,Msa012572,Msa011001,Msa020133,Msa004974,Msa018026,Msa008229,Msa003904,Msa021382,Msa005844,Msa023272,Msa003771,Msa007869,Msa022469,Msa016041,Msa016337,Msa017369,Msa013609,Msa003166,Msa023232,Msa021374,Msa004906,Msa023172,Msa021580,Msa020525,Msa005814,Msa003281,Msa013504…
Organismal Systems	Immune system	Natural killer cell mediated cytotoxicity	ko04650	74	Msa007617,Msa002158,Msa007836,Msa011219,Msa021938,Msa021135,Msa003153,Msa000167,Msa001233,Msa007497,Msa005725,Msa002155,Msa014485,Msa010213,Msa002247,Msa004300,Msa009678,Msa008991,Msa011191,Msa005353,Msa009934,Msa007608,Msa009892,Msa016665,Msa007687,Msa021222,Msa023558,Msa020555,Msa012021,Msa021858,Msa013676,Msa016996,Msa019439,Msa005716,Msa006704,Msa021387,Msa002118,Msa000562,Msa011512,Msa007501…
Organismal Systems	Immune system	Platelet activation	ko04611	136	Msa008456,Msa021470,Msa013676,Msa005849,Msa007841,Msa008345,Msa014928,Msa016538,Msa016575,Msa021301,Msa022515,Msa002855,Msa021661,Msa015742,Msa005778,Msa015708,Msa022576,Msa010968,Msa014089,Msa005743,Msa002097,Msa017926,Msa010744,Msa013524,Msa021482,Msa017143,Msa013793,Msa016720,Msa012436,Msa007952,Msa009864,Msa023800,Msa014828,Msa014377,Msa016181,Msa003558,Msa021135,Msa011219,Msa000603,Msa003282…
Organismal Systems	Immune system	RIG-I-like receptor signaling pathway	ko04622	47	Msa003802,Msa002156,Msa013312,Msa008955,Msa020121,Msa020761,Msa023562,Msa017776,Msa016720,Msa006062,Msa017410,Msa013601,Msa005702,Msa017800,Msa016498,Msa022291,Msa001381,Msa003771,Msa013603,Msa022217,Msa023172,Msa001380,Msa021507,Msa021580,Msa021374,Msa008041,Msa003281,Msa015501,Msa002856,Msa012572,Msa002941,Msa009991,Msa000852,Msa005082,Msa004855,Msa007212,Msa022832,Msa012334,Msa002808,Msa018409…
Organismal Systems	Immune system	T cell receptor signaling pathway	ko04660	93	Msa000613,Msa003807,Msa008913,Msa022681,Msa023171,Msa014485,Msa016281,Msa014977,Msa014798,Msa021135,Msa011219,Msa013648,Msa016029,Msa009991,Msa001725,Msa011191,Msa013402,Msa009678,Msa007742,Msa016665,Msa011512,Msa008345,Msa000562,Msa015690,Msa015742,Msa016538,Msa015577,Msa018731,Msa009169,Msa022217,Msa016996,Msa021858,Msa013676,Msa007630,Msa003858,Msa017776,Msa016720,Msa013793,Msa004931,Msa017235…
Organismal Systems	Immune system	Th1 and Th2 cell differentiation	ko04658	66	Msa017800,Msa016498,Msa006062,Msa010943,Msa008112,Msa020761,Msa004931,Msa016720,Msa017776,Msa017235,Msa011051,Msa016112,Msa007218,Msa014668,Msa008615,Msa013312,Msa016891,Msa001074,Msa012571,Msa003281,Msa011512,Msa015401,Msa001848,Msa005983,Msa021507,Msa023172,Msa016106,Msa009169,Msa022217,Msa019439,Msa023486,Msa015994,Msa003771,Msa020555,Msa022832,Msa003904,Msa009991,Msa004468,Msa011849,Msa023493…
Organismal Systems	Immune system	Th17 cell differentiation	ko04659	82	Msa021222,Msa007553,Msa023493,Msa011191,Msa008146,Msa021379,Msa014797,Msa004300,Msa009991,Msa004468,Msa011849,Msa006214,Msa020555,Msa022832,Msa017162,Msa003904,Msa022977,Msa013648,Msa005797,Msa022711,Msa021823,Msa001082,Msa014798,Msa011867,Msa023171,Msa011873,Msa001059,Msa014977,Msa005725,Msa020780,Msa014979,Msa021736,Msa019817,Msa011848,Msa003153,Msa021854,Msa001079,Msa016891,Msa019556,Msa012571…
Organismal Systems	Immune system	Toll and Imd signaling pathway	ko04624	42	Msa003479,Msa009496,Msa017388,Msa015513,Msa017727,Msa004704,Msa022282,Msa000345,Msa003319,Msa003320,Msa021507,Msa017981,Msa017148,Msa023172,Msa016281,Msa023171,Msa017982,Msa009594,Msa014456,Msa009885,Msa018820,Msa022980,Msa013648,Msa013603,Msa020588,Msa003771,Msa002714,Msa006062,Msa013310,Msa022832,Msa017800,Msa006291,Msa021795,Msa013601,Msa014494,Msa016720,Msa009991,Msa013312,Msa017987,Msa017516…
Organismal Systems	Immune system	Toll-like receptor signaling pathway	ko04620	67	Msa009678,Msa014797,Msa002941,Msa008991,Msa012019,Msa001725,Msa016665,Msa003904,Msa022832,Msa002240,Msa009991,Msa022186,Msa016029,Msa014798,Msa014456,Msa014538,Msa013648,Msa011219,Msa014022,Msa009496,Msa017388,Msa008913,Msa002092,Msa019817,Msa004704,Msa000613,Msa000345,Msa007497,Msa016281,Msa023171,Msa020121,Msa013312,Msa011114,Msa021376,Msa003802,Msa010968,Msa010654,Msa001074,Msa007412,Msa006062…
Organismal Systems	Nervous system	Cholinergic synapse	ko04725	142	Msa008991,Msa001634,Msa001055,Msa001744,Msa009934,Msa018563,Msa014797,Msa013990,Msa011599,Msa009468,Msa007687,Msa009892,Msa018049,Msa016748,Msa016435,Msa011183,Msa007466,Msa018897,Msa016381,Msa014628,Msa019575,Msa019967,Msa001807,Msa021895,Msa010085,Msa011114,Msa011965,Msa006246,Msa001860,Msa001174,Msa011931,Msa002266,Msa004035,Msa021376,Msa005393,Msa021896,Msa003318,Msa016695,Msa017883,Msa012033…
Organismal Systems	Nervous system	Dopaminergic synapse	ko04728	141	Msa021507,Msa020465,Msa016575,Msa012405,Msa002234,Msa007501,Msa002118,Msa007730,Msa014236,Msa015823,Msa018731,Msa020929,Msa014317,Msa020851,Msa014328,Msa007907,Msa009864,Msa000782,Msa010646,Msa019901,Msa011756,Msa011611,Msa014661,Msa005081,Msa007602,Msa016720,Msa017400,Msa021482,Msa010744,Msa007195,Msa007678,Msa012571,Msa005669,Msa020882,Msa005743,Msa009950,Msa022576,Msa020441,Msa019391,Msa015708…
Organismal Systems	Nervous system	GABAergic synapse	ko04727	106	Msa023312,Msa018535,Msa020818,Msa012210,Msa023335,Msa014828,Msa016437,Msa000140,Msa014377,Msa019793,Msa004200,Msa000931,Msa004115,Msa003429,Msa009190,Msa013614,Msa004850,Msa020122,Msa022265,Msa021899,Msa017402,Msa003949,Msa016289,Msa012554,Msa021897,Msa001075,Msa002267,Msa003950,Msa007501,Msa016764,Msa018437,Msa012646,Msa012553,Msa002855,Msa020465,Msa008059,Msa007907,Msa002118,Msa000964,Msa009864…
Organismal Systems	Nervous system	Glutamatergic synapse	ko04724	148	Msa009864,Msa004114,Msa007602,Msa005081,Msa008411,Msa012436,Msa011255,Msa005325,Msa021482,Msa021366,Msa007108,Msa010744,Msa007678,Msa012571,Msa010358,Msa020463,Msa020441,Msa023120,Msa013801,Msa022315,Msa009801,Msa020518,Msa015708,Msa015618,Msa002855,Msa005200,Msa016575,Msa014920,Msa020465,Msa007501,Msa000325,Msa020631,Msa004644,Msa002118,Msa009825,Msa020929,Msa003956,Msa007907,Msa014180,Msa004115…
Organismal Systems	Nervous system	Long-term depression	ko04730	67	Msa003166,Msa017369,Msa020851,Msa016996,Msa002129,Msa016041,Msa005849,Msa002118,Msa001056,Msa009888,Msa007501,Msa016575,Msa015618,Msa021301,Msa022208,Msa015708,Msa020441,Msa006246,Msa011965,Msa010654,Msa002266,Msa007998,Msa017926,Msa004255,Msa010744,Msa021482,Msa013524,Msa016695,Msa007630,Msa022127,Msa017370,Msa007602,Msa005081,Msa023445,Msa003878,Msa001692,Msa009864,Msa005920,Msa022339,Msa006206…
Organismal Systems	Nervous system	Long-term potentiation	ko04720	78	Msa007814,Msa004260,Msa008776,Msa015708,Msa001174,Msa001860,Msa022576,Msa006246,Msa001635,Msa011965,Msa005743,Msa004214,Msa010654,Msa012571,Msa007111,Msa005017,Msa007678,Msa010744,Msa003318,Msa021482,Msa007630,Msa017370,Msa014015,Msa017143,Msa003878,Msa001692,Msa017184,Msa023525,Msa003166,Msa007467,Msa017369,Msa016996,Msa016041,Msa002118,Msa007730,Msa009888,Msa011267,Msa007501,Msa002234,Msa015618…
Organismal Systems	Nervous system	Neurotrophin signaling pathway	ko04722	115	Msa002234,Msa015610,Msa021311,Msa012138,Msa016538,Msa021507,Msa015854,Msa015577,Msa016996,Msa009039,Msa018731,Msa013676,Msa003928,Msa007136,Msa007730,Msa015063,Msa007630,Msa003062,Msa013793,Msa016720,Msa017143,Msa021484,Msa021786,Msa016394,Msa005017,Msa023225,Msa010968,Msa007700,Msa008913,Msa009496,Msa022681,Msa023171,Msa010213,Msa003790,Msa014977,Msa021600,Msa010242,Msa006124,Msa001369,Msa011219…
Organismal Systems	Nervous system	Retrograde endocannabinoid signaling	ko04723	137	Msa019967,Msa013873,Msa014628,Msa010085,Msa021895,Msa020365,Msa018897,Msa015018,Msa007466,Msa021728,Msa000933,Msa020627,Msa016748,Msa016581,Msa016435,Msa020819,Msa011183,Msa020817,Msa022695,Msa019975,Msa001634,Msa021048,Msa010431,Msa016290,Msa011599,Msa007687,Msa009888,Msa014228,Msa016939,Msa017502,Msa023172,Msa020364,Msa007529,Msa003166,Msa017369,Msa016565,Msa005668,Msa009607,Msa010428,Msa005201…
Organismal Systems	Nervous system	Serotonergic synapse	ko04726	87	Msa016387,Msa020819,Msa016435,Msa009544,Msa017851,Msa009934,Msa000904,Msa021803,Msa007687,Msa009892,Msa009223,Msa014628,Msa021895,Msa007984,Msa010085,Msa018897,Msa016695,Msa018412,Msa012033,Msa001692,Msa003878,Msa018391,Msa017370,Msa023738,Msa011965,Msa006246,Msa006733,Msa002266,Msa007998,Msa004035,Msa004255,Msa021896,Msa009888,Msa003380,Msa006319,Msa023901,Msa016565,Msa005668,Msa003166,Msa017369…
Organismal Systems	Nervous system	Synaptic vesicle cycle	ko04721	67	Msa007938,Msa014112,Msa022695,Msa004737,Msa010650,Msa017435,Msa023436,Msa007629,Msa021571,Msa002267,Msa013643,Msa021897,Msa021899,Msa011923,Msa022265,Msa006060,Msa013851,Msa014133,Msa021895,Msa007357,Msa022644,Msa008207,Msa007644,Msa005646,Msa016207,Msa008873,Msa015018,Msa014982,Msa021890,Msa001668,Msa007602,Msa004815,Msa013797,Msa020281,Msa001346,Msa009776,Msa001671,Msa013719,Msa000372,Msa008355…
Organismal Systems	Sensory system	Inflammatory mediator regulation of TRP channels	ko04750	96	Msa001174,Msa001860,Msa011114,Msa003647,Msa011965,Msa006246,Msa021376,Msa007111,Msa007998,Msa004255,Msa017038,Msa016891,Msa014722,Msa003318,Msa017800,Msa014015,Msa013709,Msa017370,Msa023445,Msa001692,Msa003878,Msa018391,Msa003166,Msa017369,Msa023486,Msa006136,Msa016041,Msa006704,Msa017033,Msa003771,Msa009888,Msa017237,Msa023172,Msa005900,Msa001634,Msa008146,Msa008991,Msa015750,Msa018049,Msa011599…
Organismal Systems	Sensory system	Olfactory transduction	ko04740	46	Msa021105,Msa019667,Msa005580,Msa005900,Msa021301,Msa014128,Msa007907,Msa009772,Msa005581,Msa008173,Msa014236,Msa005849,Msa014722,Msa001046,Msa003318,Msa015565,Msa022127,Msa012436,Msa021121,Msa021113,Msa008797,Msa001860,Msa014991,Msa020220,Msa017926,Msa021302,Msa003377,Msa003167,Msa017527,Msa009181,Msa018073,Msa016435,Msa014815,Msa021248,Msa008154,Msa022370,Msa023137,Msa020353,Msa008283,Msa010052…
Organismal Systems	Sensory system	Phototransduction	ko04744	20	Msa017527,Msa008783,Msa008230,Msa004090,Msa002790,Msa013422,Msa009181,Msa022338,Msa011973,Msa005581,Msa013232,Msa016694,Msa005468,Msa016435,Msa021069,Msa013735,Msa010052,Msa005580,Msa021725,Msa008068
Organismal Systems	Sensory system	Phototransduction - fly	ko04745	33	Msa007501,Msa008425,Msa014628,Msa009888,Msa005900,Msa017527,Msa005968,Msa003166,Msa007907,Msa009181,Msa020647,Msa003558,Msa016041,Msa022370,Msa003318,Msa021482,Msa014627,Msa005181,Msa021248,Msa010744,Msa001692,Msa022898,Msa003878,Msa006246,Msa005317,Msa021501,Msa005778,Msa015708,Msa001860,Msa018126,Msa006683,Msa018049,Msa000198
Organismal Systems	Sensory system	Taste transduction	ko04742	43	Msa015618,Msa012553,Msa020364,Msa020915,Msa017059,Msa017033,Msa017369,Msa007907,Msa014128,Msa007602,Msa018868,Msa017370,Msa012033,Msa012916,Msa000932,Msa006346,Msa002266,Msa001011,Msa011926,Msa001507,Msa001174,Msa007159,Msa012210,Msa020818,Msa004336,Msa023312,Msa007157,Msa016217,Msa002427,Msa012211,Msa014377,Msa017598,Msa014828,Msa017991,Msa020817,Msa019793,Msa016612,Msa016748,Msa000713,Msa002428…
