# Supplementary material for: Genetic diversity analysis and development of molecular markers for the identification of largemouth bass (Micropterus salmoides L.) based on whole-genome re-sequencing
Source: Front Genet. 2022 Aug 29;13:936610. doi: 10.3389/fgene.2022.936610 (PMC9465168; doi:10.3389/fgene.2022.936610)
Supplement: Supplementary file 5 [file Table4.XLSX]

## Sheet: Table S3
Mapping of InDels to largemouth bass reference genome
ID	Chr	Start	End	Direction	KEGG	InterPro	TrEMBL	Swissprot	GO	NR
Msa000002	Superscaffold1	241090	279877	+	no KO assigned | (RefSeq) uncharacterized LOC104938263	IPR001315; CARD domain-IPR025307; FIIND domain	NACHT, LRR and PYD domains-containing protein 1 {ECO:0000313|EMBL:KKF12660.1} OS=Larimichthys crocea (Large yellow croaker) (Pseudosciaena crocea) ORFNames=EH28_10300 {ECO:0000313|EMBL:KKF12660.1} PE=4	NACHT, LRR and PYD domains-containing protein 1b allele 1 {ECO:0000303|PubMed:16429160} OS=Mus musculus (Mouse) Name=Nlrp1b Synonyms=Nalp1b PE=1	GO:0042981; regulation of apoptotic process; biological_process	PREDICTED: NACHT, LRR and PYD domains-containing protein 1b allele 2-like [Lates calcarifer]
Msa000011	Superscaffold1	522134	562378	+	K05637 laminin, alpha 1/2 | (RefSeq) lama1; laminin subunit alpha 1	IPR000034; Laminin IV-IPR000742; EGF-like domain-IPR002049; Laminin EGF domain-IPR008211; Laminin, N-terminal	Laminin subunit alpha-1 {ECO:0000313|EMBL:JAR80203.1} OS=Fundulus heteroclitus (Killifish) (Mummichog) PE=4	Laminin subunit alpha-1 Laminin A chain Laminin-1 subunit alpha Laminin-3 subunit alpha S-laminin subunit alpha Short=S-LAM alpha Precursor OS=Homo sapiens (Human) Name=LAMA1 Synonyms=LAMA PE=1	NA	laminin subunit alpha-1 isoform X1 [Larimichthys crocea]
Msa000012	Superscaffold1	605868	629513	-	K06107 erythrocyte membrane protein band 4.1 | (RefSeq) protein 4.1-like	IPR007477; SAB domain-IPR008379; Band 4.1, C-terminal-IPR018980; FERM, C-terminal PH-like domain-IPR030691; Band 4.1-like protein 3	Band 4.1-like protein 3 {ECO:0000313|EMBL:KKF29787.1} OS=Larimichthys crocea (Large yellow croaker) (Pseudosciaena crocea) ORFNames=EH28_10005 {ECO:0000313|EMBL:KKF29787.1} PE=4	Band 4.1-like protein 3 4.1B Differentially expressed in adenocarcinoma of the lung protein 1 Short=DAL-1 Short=DAL1P Short=mDAL-1 Band 4.1-like protein 3, N-terminally processed OS=Mus musculus (Mouse) Name=Epb41l3 Synonyms=Dal1, Epb4.1l3, Kiaa0987 PE=1	GO:0001558; regulation of cell growth; biological_process-GO:0003779; actin binding; molecular_function-GO:0005198; structural molecule activity; molecular_function-GO:0005856; cytoskeleton; cellular_component-GO:0005886; plasma membrane; cellular_component-GO:0005911; cell-cell junction; cellular_component-GO:0007010; cytoskeleton organization; biological_process-GO:0007016; cytoskeletal anchori…	band 4.1-like protein 3 isoform X3 [Seriola lalandi dorsalis]
Msa000013	Superscaffold1	638872	684246	+	no KO assigned | (RefSeq) piezo-type mechanosensitive ion channel component 2-like	IPR027272; Piezo family	Piezo-type mechanosensitive ion channel component {ECO:0000256|RuleBase:RU362023} OS=Larimichthys crocea (Large yellow croaker) (Pseudosciaena crocea) ORFNames=EH28_10004 {ECO:0000313|EMBL:KKF29786.1} PE=3	Piezo-type mechanosensitive ion channel component 2 Protein FAM38B OS=Homo sapiens (Human) Name=PIEZO2 Synonyms=C18orf30, C18orf58, FAM38B PE=1	GO:0008381; mechanically-gated ion channel activity; molecular_function-GO:0016021; integral component of membrane; cellular_component	PREDICTED: piezo-type mechanosensitive ion channel component 2-like, partial [Stegastes partitus]
Msa000051	Superscaffold1	2941996	3015787	-	K18703 succinate---hydroxymethylglutarate CoA-transferase [EC:2.8.3.13] | (RefSeq) sugct; succinyl-CoA:glutarate-CoA transferase	IPR003673; CoA-transferase family III	Uncharacterized protein {ECO:0000313|Ensembl:ENSXMAP00000014115} OS=Xiphophorus maculatus (Southern platyfish) (Platypoecilus maculatus) Name=SUGCT {ECO:0000313|Ensembl:ENSXMAP00000014115} PE=4	Succinate--hydroxymethylglutarate CoA-transferase EC=2.8.3.13 Dermal papilla-derived protein 13 SuccinylCoA:glutarate-CoA transferase Precursor OS=Homo sapiens (Human) Name=SUGCT Synonyms=C7orf10, DERP13 PE=1	GO:0003824; catalytic activity; molecular_function	succinate--hydroxymethylglutarate CoA-transferase isoform X1 [Seriola dumerili]
Msa000058	Superscaffold1	3492451	3538597	+	K10408 dynein heavy chain, axonemal | (RefSeq) dynein heavy chain 5, axonemal-like	IPR004273; Dynein heavy chain domain-IPR011704; ATPase, dynein-related, AAA domain-IPR013594; Dynein heavy chain, domain-1-IPR013602; Dynein heavy chain, domain-2-IPR024317; Dynein heavy chain, AAA module D4-IPR024743; Dynein heavy chain, coiled coil stalk-IPR026983; Dynein heavy chain-IPR035699; Dynein heavy chain, hydrolytic ATP-binding dynein motor region D1-IPR035706; Dynein heavy chain, ATP-…	Dynein heavy chain 5, axonemal {ECO:0000313|EMBL:KKF31413.1} Fragment OS=Larimichthys crocea (Large yellow croaker) (Pseudosciaena crocea) ORFNames=EH28_01194 {ECO:0000313|EMBL:KKF31413.1} PE=4	Dynein heavy chain 5, axonemal Axonemal beta dynein heavy chain 5 Ciliary dynein heavy chain 5 OS=Homo sapiens (Human) Name=DNAH5 Synonyms=DNAHC5, HL1, KIAA1603 PE=1	GO:0003777; microtubule motor activity; molecular_function-GO:0005524; ATP binding; molecular_function-GO:0007018; microtubule-based movement; biological_process-GO:0016887; ATPase activity; molecular_function-GO:0030286; dynein complex; cellular_component	dynein heavy chain 5, axonemal [Larimichthys crocea]
Msa000061	Superscaffold1	3569739	3610617	+	no KO assigned | (RefSeq) megf8; multiple EGF like domains 8	IPR000742; EGF-like domain-IPR000859; CUB domain-IPR001881; EGF-like calcium-binding domain-IPR002049; Laminin EGF domain-IPR002165; Plexin repeat-IPR016201; PSI domain	Multiple epidermal growth factor domains 8-like protein {ECO:0000313|EMBL:JAR10035.1} OS=Fundulus heteroclitus (Killifish) (Mummichog) PE=4	Multiple epidermal growth factor-like domains protein 8 Short=Multiple EGF-like domains protein 8 Epidermal growth factor-like protein 4 Short=EGF-like protein 4 Precursor OS=Mus musculus (Mouse) Name=Megf8 Synonyms=Egfl4 PE=1	GO:0005509; calcium ion binding; molecular_function	multiple epidermal growth factor-like domains protein 8 [Anabas testudineus]
Msa000062	Superscaffold1	3634069	3657813	+	K04361 epidermal growth factor receptor [EC:2.7.10.1] | (RefSeq) melanoma receptor tyrosine-protein kinase-like	IPR000494; Receptor L-domain-IPR000719; Protein kinase domain-IPR001245; Serine-threonine/tyrosine-protein kinase, catalytic domain-IPR006211; Furin-like cysteine-rich domain-IPR006212; Furin-like repeat-IPR020635; Tyrosine-protein kinase, catalytic domain-IPR032778; Growth factor receptor domain 4	Receptor protein-tyrosine kinase {ECO:0000256|SAAS:SAAS00593197} EC=2.7.10.1 {ECO:0000256|SAAS:SAAS00593197} OS=Larimichthys crocea (Large yellow croaker) (Pseudosciaena crocea) ORFNames=EH28_01197 {ECO:0000313|EMBL:KKF31416.1} PE=3	Melanoma receptor tyrosine-protein kinase EC=2.7.10.1 Precursor OS=Xiphophorus maculatus (Southern platyfish) (Platypoecilus maculatus) Name=xmrk Synonyms=tu PE=2	GO:0004672; protein kinase activity; molecular_function-GO:0004713; protein tyrosine kinase activity; molecular_function-GO:0004714; transmembrane receptor protein tyrosine kinase activity; molecular_function-GO:0005524; ATP binding; molecular_function-GO:0006468; protein phosphorylation; biological_process-GO:0007169; transmembrane receptor protein tyrosine kinase signaling pathway; biological_p…	melanoma receptor tyrosine-protein kinase-like [Labrus bergylta]
Msa000065	Superscaffold1	3922449	3935783	-	no KO assigned | (RefSeq) uncharacterized LOC101485166	IPR001315; CARD domain-IPR025307; FIIND domain	NACHT, LRR and PYD domains-containing protein 1 {ECO:0000313|EMBL:KKF12660.1} OS=Larimichthys crocea (Large yellow croaker) (Pseudosciaena crocea) ORFNames=EH28_10300 {ECO:0000313|EMBL:KKF12660.1} PE=4	Caspase recruitment domain-containing protein 8 Apoptotic protein NDPP1 CARD-inhibitor of NF-kappa-B-activating ligand Short=CARDINAL DACAR Tumor up-regulated CARD-containing antagonist of CASP9 Short=TUCAN OS=Homo sapiens (Human) Name=CARD8 Synonyms=KIAA0955, NDPP1 PE=1	GO:0042981; regulation of apoptotic process; biological_process	hypothetical protein EPR50_G00057540 [Perca flavescens]
Msa000073	Superscaffold1	4170794	4208320	+	no KO assigned | (RefSeq) fam69c; family with sequence similarity 69 member C	IPR022049; FAM69, protein-kinase domain-IPR029244; FAM69, N-terminal	Protein FAM69C {ECO:0000313|EMBL:KKF20053.1} OS=Larimichthys crocea (Large yellow croaker) (Pseudosciaena crocea) ORFNames=EH28_06463 {ECO:0000313|EMBL:KKF20053.1} PE=4	Protein FAM69C OS=Homo sapiens (Human) Name=FAM69C Synonyms=C18orf51 PE=2	NA	protein FAM69C isoform X1 [Larimichthys crocea] >XP_019125585.2 protein FAM69C isoform X1 [Larimichthys crocea] >XP_019125586.2 protein FAM69C isoform X1 [Larimichthys crocea] >XP_019125587.2 protein FAM69C isoform X1 [Larimichthys crocea]
Msa000077	Superscaffold1	4307966	4337796	-	NA	NA	NA	NA	NA	NA
Msa000078	Superscaffold1	4352226	4376550	+	NA	NA	NA	NA	NA	NA
Msa000083	Superscaffold1	4603837	4664142	+	K03917 coagulation factor XIII A1 polypeptide [EC:2.3.2.13] | (RefSeq) f13a1; coagulation factor XIII A chain	IPR001102; Transglutaminase, N-terminal-IPR002931; Transglutaminase-like-IPR008958; Transglutaminase, C-terminal-IPR034810; Coagulation factor XIII A chain	Coagulation factor XIII A chain {ECO:0000313|EMBL:KKF20044.1} OS=Larimichthys crocea (Large yellow croaker) (Pseudosciaena crocea) ORFNames=EH28_06454 {ECO:0000313|EMBL:KKF20044.1} PE=4	Coagulation factor XIII A chain Short=Coagulation factor XIIIa EC=2.3.2.13 {ECO:0000250|UniProtKB:P00488} Protein-glutamine gamma-glutamyltransferase A chain Transglutaminase A chain Precursor OS=Mus musculus (Mouse) Name=F13a1 Synonyms=F13a PE=1	GO:0003810; protein-glutamine gamma-glutamyltransferase activity; molecular_function-GO:0018149; peptide cross-linking; biological_process-GO:0072378; blood coagulation, fibrin clot formation; biological_process	coagulation factor XIII A chain [Larimichthys crocea]
Msa000088	Superscaffold1	4729994	4743228	+	K20210 ras-responsive element-binding protein 1 | (RefSeq) rreb1; ras responsive element binding protein 1	IPR013087; Zinc finger C2H2-type	Ras-responsive element-binding protein 1 {ECO:0000313|EMBL:KKF20041.1} OS=Larimichthys crocea (Large yellow croaker) (Pseudosciaena crocea) ORFNames=EH28_06451 {ECO:0000313|EMBL:KKF20041.1} PE=4	Ras-responsive element-binding protein 1 Short=RREB-1 OS=Gallus gallus (Chicken) Name=RREB1 PE=2	GO:0003676; nucleic acid binding; molecular_function	ras-responsive element-binding protein 1 isoform X1 [Larimichthys crocea]
Msa000092	Superscaffold1	4793757	4837857	+	no KO assigned | (RefSeq) protein NLRC3-like	IPR001611; Leucine-rich repeat-IPR007111; NACHT nucleoside triphosphatase-IPR029495; NACHT-associated domain	NACHT, LRR and PYD domains-containing protein 12 {ECO:0000313|EMBL:KKF13881.1} OS=Larimichthys crocea (Large yellow croaker) (Pseudosciaena crocea) ORFNames=EH28_00526 {ECO:0000313|EMBL:KKF13881.1} PE=4	NACHT, LRR and PYD domains-containing protein 12 Monarch-1 PYRIN-containing APAF1-like protein 7 Regulated by nitric oxide OS=Homo sapiens (Human) Name=NLRP12 Synonyms=NALP12, PYPAF7, RNO PE=1	GO:0005515; protein binding; molecular_function	PREDICTED: uncharacterized protein LOC108883302 isoform X1 [Lates calcarifer]
Msa000096	Superscaffold1	5020102	5025344	-	K10452 kelch-like protein 15 | (RefSeq) klhl15; kelch like family member 15	IPR000210; BTB/POZ domain-IPR006652; Kelch repeat type 1-IPR011705; BTB/Kelch-associated-IPR030597; Kelch-like protein 15	Kelch-like 15 {ECO:0000313|EMBL:SBP32381.1} OS=Aphyosemion striatum Name=KLHL15 {ECO:0000313|EMBL:SBP32381.1} PE=4	Kelch-like protein 15 OS=Danio rerio (Zebrafish) (Brachydanio rerio) Name=klhl15 ORFNames=zgc:101051 PE=2	GO:0005515; protein binding; molecular_function-GO:0016567; protein ubiquitination; biological_process-GO:0031463; Cul3-RING ubiquitin ligase complex; cellular_component	kelch-like protein 15 isoform X2 [Seriola lalandi dorsalis] >XP_023252658.1 kelch-like protein 15 isoform X2 [Seriola lalandi dorsalis]
Msa000101	Superscaffold1	5286235	5332181	+	K01115 phospholipase D1/2 [EC:3.1.4.4] | (RefSeq) phospholipase D1-like	IPR001683; Phox homologous domain-IPR001736; Phospholipase D/Transphosphatidylase-IPR001849; Pleckstrin homology domain-IPR015679; Phospholipase D family-IPR025202; Phospholipase D-like domain	Phospholipase D1B {ECO:0000313|EMBL:ACF94295.1} OS=Paralichthys olivaceus (Bastard halibut) (Hippoglossus olivaceus) PE=2	Phospholipase D1 Short=PLD 1 Short=hPLD1 EC=3.1.4.4 Choline phosphatase 1 Phosphatidylcholine-hydrolyzing phospholipase D1 OS=Homo sapiens (Human) Name=PLD1 PE=1	GO:0003824; catalytic activity; molecular_function-GO:0035091; phosphatidylinositol binding; molecular_function	phospholipase D1-like [Amphiprion ocellaris]
Msa000102	Superscaffold1	5339016	5393064	+	K08840 TRAF2 and NCK interacting kinase [EC:2.7.11.1] | (RefSeq) TRAF2 and NCK-interacting protein kinase-like	IPR000719; Protein kinase domain-IPR001180; Citron homology (CNH) domain	traf2 and NCK-interacting protein kinase-like isoform X6 {ECO:0000313|RefSeq:XP_014012579.1} OS=Salmo salar (Atlantic salmon) Name=LOC106578374 {ECO:0000313|RefSeq:XP_014012579.1} PE=4	TRAF2 and NCK-interacting protein kinase EC=2.7.11.1 OS=Homo sapiens (Human) Name=TNIK Synonyms=KIAA0551 PE=1	GO:0004672; protein kinase activity; molecular_function-GO:0005524; ATP binding; molecular_function-GO:0006468; protein phosphorylation; biological_process	TRAF2 and NCK-interacting protein kinase-like isoform X1 [Anabas testudineus]
Msa000105	Superscaffold1	5412194	5414383	+	K02891 large subunit ribosomal protein L22e | (RefSeq) rpl22l1, rl22l; ribosomal protein L22 like 1	IPR002671; Ribosomal protein L22e-IPR028370; 60S ribosomal protein L22-like 1	60S ribosomal protein l22-like 1 {ECO:0000313|EMBL:ADO28981.1} EC=3.6.5.3 {ECO:0000313|EMBL:ADO28981.1} OS=Ictalurus punctatus (Channel catfish) (Silurus punctatus) Name=RL22L {ECO:0000313|EMBL:ADO28981.1} PE=2	60S ribosomal protein L22-like 1 OS=Xenopus tropicalis (Western clawed frog) (Silurana tropicalis) Name=rpl22l1 PE=2	GO:0003735; structural constituent of ribosome; molecular_function-GO:0005622; intracellular; cellular_component-GO:0005840; ribosome; cellular_component-GO:0006412; translation; biological_process	PREDICTED: 60S ribosomal protein L22-like 1 [Paralichthys olivaceus]
Msa000106	Superscaffold1	5419525	5428558	+	K13871 solute carrier family 7 (cationic amino acid transporter), member 14 | (RefSeq) probable cationic amino acid transporter	IPR002293; Amino acid/polyamine transporter I-IPR029485; Cationic amino acid transporter, C-terminal	Uncharacterized protein {ECO:0000313|Ensembl:ENSORLP00000003666} OS=Oryzias latipes (Japanese rice fish) (Japanese killifish) Name=LOC101166506 {ECO:0000313|Ensembl:ENSORLP00000003666} PE=4	Probable cationic amino acid transporter Solute carrier family 7 member 14 OS=Danio rerio (Zebrafish) (Brachydanio rerio) Name=slc7a14a PE=3	GO:0003333; amino acid transmembrane transport; biological_process-GO:0015171; amino acid transmembrane transporter activity; molecular_function-GO:0016020; membrane; cellular_component	probable cationic amino acid transporter [Larimichthys crocea]
Msa000108	Superscaffold1	5433219	5453411	-	K11458 polyhomeotic-like protein 3 | (RefSeq) polyhomeotic-like protein 2	IPR001660; Sterile alpha motif domain-IPR012313; Zinc finger, FCS-type	Polyhomeotic homolog 3 {ECO:0000313|EMBL:SBR43012.1} OS=Nothobranchius pienaari Name=PHC3 {ECO:0000313|EMBL:SBR43012.1} PE=4	Polyhomeotic-like protein 3 Early development regulatory protein 3 Homolog of polyhomeotic 3 Short=hPH3 OS=Homo sapiens (Human) Name=PHC3 Synonyms=EDR3, PH3 PE=1	GO:0005515; protein binding; molecular_function-GO:0005634; nucleus; cellular_component-GO:0008270; zinc ion binding; molecular_function	polyhomeotic-like protein 3 [Seriola dumerili]
Msa000110	Superscaffold1	5473966	5499092	+	K03347 cullin 1 | (RefSeq) cul1; cullin 1	IPR001373; Cullin, N-terminal-IPR016158; Cullin homology-IPR019559; Cullin protein, neddylation domain	Uncharacterized protein {ECO:0000313|Ensembl:ENSPFOP00000003986} OS=Poecilia formosa (Amazon molly) (Limia formosa) PE=3	Cullin-1 Short=CUL-1 OS=Mus musculus (Mouse) Name=Cul1 PE=1	GO:0006511; ubiquitin-dependent protein catabolic process; biological_process-GO:0031625; ubiquitin protein ligase binding; molecular_function	cullin-1 [Labrus bergylta]
Msa000113	Superscaffold1	5673881	5788371	+	no KO assigned | (RefSeq) LIM zinc-binding domain-containing Nebulette-like	IPR000900; Nebulin repeat-IPR001452; SH3 domain-IPR001781; Zinc finger, LIM-type	Uncharacterized protein {ECO:0000313|EMBL:SBR93301.1} OS=Nothobranchius rachovii (bluefin notho) Name=NEBL {ECO:0000313|EMBL:SBR93301.1} PE=4	LIM zinc-binding domain-containing Nebulette Actin-binding Z-disk protein OS=Mus musculus (Mouse) Name=Nebl Synonyms=Lnebl PE=1	GO:0005515; protein binding; molecular_function	nebulette isoform X1 [Seriola lalandi dorsalis]
Msa000114	Superscaffold1	5791893	5801588	+	K13249 translocon-associated protein subunit alpha | (RefSeq) ssr1; signal sequence receptor subunit 1	IPR005595; Translocon-associated protein (TRAP), alpha subunit	Translocon-associated protein subunit alpha {ECO:0000313|EMBL:KKF19173.1} OS=Larimichthys crocea (Large yellow croaker) (Pseudosciaena crocea) ORFNames=EH28_04394 {ECO:0000313|EMBL:KKF19173.1} PE=4	Translocon-associated protein subunit alpha Short=TRAP-alpha Signal sequence receptor subunit alpha Short=SSR-alpha Precursor OS=Homo sapiens (Human) Name=SSR1 Synonyms=TRAPA ORFNames=PSEC0262 PE=1	GO:0005789; endoplasmic reticulum membrane; cellular_component	translocon-associated protein subunit alpha isoform X2 [Oryzias melastigma]
Msa000115	Superscaffold1	5937425	5983222	+	NA	NA	NA	NA	NA	NA
Msa000116	Superscaffold1	6029412	6242442	-	K04838 voltage-gated sodium channel type V alpha | (RefSeq) sodium channel protein type 4 subunit alpha-like	IPR000048; IQ motif, EF-hand binding site-IPR001696; Voltage gated sodium channel, alpha subunit-IPR005821; Ion transport domain-IPR010526; Sodium ion transport-associated-IPR024583; Voltage-gated Na+ ion channel, cytoplasmic domain-IPR031649; Voltage-dependent L-type calcium channel, IQ-associated domain	Sodium channel protein {ECO:0000256|RuleBase:RU361132} OS=Oreochromis niloticus (Nile tilapia) (Tilapia nilotica) Name=LOC100703031 {ECO:0000313|Ensembl:ENSONIP00000019523} PE=3	Sodium channel protein type 8 subunit alpha Sodium channel protein type VIII subunit alpha Voltage-gated sodium channel subunit alpha Nav1.6 OS=Mus musculus (Mouse) Name=Scn8a Synonyms=Nbna1 PE=1	GO:0001518; voltage-gated sodium channel complex; cellular_component-GO:0005216; ion channel activity; molecular_function-GO:0005248; voltage-gated sodium channel activity; molecular_function-GO:0005515; protein binding; molecular_function-GO:0006811; ion transport; biological_process-GO:0006814; sodium ion transport; biological_process-GO:0016020; membrane; cellular_component-GO:0055085; transme…	LOW QUALITY PROTEIN: sodium channel protein type 4 subunit alpha [Larimichthys crocea]
Msa000117	Superscaffold1	6250919	6262693	+	K00476 aspartate beta-hydroxylase [EC:1.14.11.16] | (RefSeq) uncharacterized LOC106700037	IPR007943; Aspartyl beta-hydroxylase/Triadin domain	Aspartate beta-hydroxylase {ECO:0000313|EMBL:SBR64137.1} OS=Nothobranchius rachovii (bluefin notho) Name=ASPH {ECO:0000313|EMBL:SBR64137.1} PE=4	Triadin OS=Rattus norvegicus (Rat) Name=Trdn {ECO:0000312|RGD:619856} PE=1	GO:0016020; membrane; cellular_component	calponin homology domain-containing protein DDB_G0272472-like isoform X2 [Xiphophorus maculatus]
Msa000119	Superscaffold1	6275684	6287646	+	K00476 aspartate beta-hydroxylase [EC:1.14.11.16] | (RefSeq) aspartyl/asparaginyl beta-hydroxylase-like	IPR007803; Aspartyl/asparaginy/proline hydroxylase-IPR013026; Tetratricopeptide repeat-containing domain-IPR019734; Tetratricopeptide repeat	Aspartyl/asparaginyl beta-hydroxylase {ECO:0000313|EMBL:KKF20058.1} OS=Larimichthys crocea (Large yellow croaker) (Pseudosciaena crocea) ORFNames=EH28_06468 {ECO:0000313|EMBL:KKF20058.1} PE=4	Aspartyl/asparaginyl beta-hydroxylase EC=1.14.11.16 {ECO:0000269|PubMed:11773073} Aspartate beta-hydroxylase Short=ASP beta-hydroxylase Peptide-aspartate beta-dioxygenase OS=Mus musculus (Mouse) Name=Asph Synonyms=Bah PE=1	GO:0005515; protein binding; molecular_function-GO:0018193; peptidyl-amino acid modification; biological_process	aspartyl/asparaginyl beta-hydroxylase [Anabas testudineus]
Msa000120	Superscaffold1	6334750	6343335	-	no KO assigned | (RefSeq) protein NLRC3-like	IPR007111; NACHT nucleoside triphosphatase-IPR029495; NACHT-associated domain	Protein NLRC3 {ECO:0000313|EMBL:KKF11282.1} OS=Larimichthys crocea (Large yellow croaker) (Pseudosciaena crocea) ORFNames=EH28_00395 {ECO:0000313|EMBL:KKF11282.1} PE=4	NLR family CARD domain-containing protein 3 CARD15-like protein Caterpiller protein 16.2 {ECO:0000303|PubMed:15705585} Short=CLR16.2 {ECO:0000303|PubMed:15705585} NACHT, LRR and CARD domains-containing protein 3 Nucleotide-binding oligomerization domain protein 3 OS=Homo sapiens (Human) Name=NLRC3 Synonyms=NOD3 PE=1	NA	protein NLRC3-like isoform X2 [Larimichthys crocea]
Msa000121	Superscaffold1	6483293	6486671	-	no KO assigned | (RefSeq) clavesin-1	IPR001071; Cellular retinaldehyde binding/alpha-tocopherol transport-IPR001251; CRAL-TRIO lipid binding domain-IPR011074; CRAL/TRIO, N-terminal domain-IPR028634; Clavesin-1	Clavesin-1 {ECO:0000313|EMBL:KKF20057.1} OS=Larimichthys crocea (Large yellow croaker) (Pseudosciaena crocea) ORFNames=EH28_06467 {ECO:0000313|EMBL:KKF20057.1} PE=4	Clavesin-1 Cellular retinaldehyde-binding protein-like Retinaldehyde-binding protein 1-like 1 clathrin vesicle-associated Sec14 protein 1 {ECO:0000303|PubMed:19651769} OS=Homo sapiens (Human) Name=CLVS1 Synonyms=CRALBPL, RLBP1L1 PE=1	GO:0005215; transporter activity; molecular_function-GO:0005622; intracellular; cellular_component-GO:0005768; endosome; cellular_component-GO:0005802; trans-Golgi network; cellular_component-GO:0006810; transport; biological_process-GO:0007040; lysosome organization; biological_process-GO:0030136; clathrin-coated vesicle; cellular_component-GO:0080025; phosphatidylinositol-3,5-bisphosphate bindi…	clavesin-1-like [Seriola dumerili] >XP_023255091.1 clavesin-1-like [Seriola lalandi dorsalis]
Msa000122	Superscaffold1	6491408	6501532	+	K08872 RIO kinase 3 [EC:2.7.11.1] | (RefSeq) riok3; RIO kinase 3	IPR000687; RIO kinase-IPR017406; Serine/threonine-protein kinase Rio3	Serine/threonine-protein kinase RIO3 {ECO:0000313|EMBL:KKF20056.1} OS=Larimichthys crocea (Large yellow croaker) (Pseudosciaena crocea) ORFNames=EH28_06466 {ECO:0000313|EMBL:KKF20056.1} PE=4	Serine/threonine-protein kinase RIO3 EC=2.7.11.1 RIO kinase 3 sudD homolog OS=Homo sapiens (Human) Name=RIOK3 Synonyms=SUDD PE=1	GO:0004674; protein serine/threonine kinase activity; molecular_function-GO:0005524; ATP binding; molecular_function-GO:0006468; protein phosphorylation; biological_process	PREDICTED: LOW QUALITY PROTEIN: serine/threonine-protein kinase RIO3 [Lates calcarifer]
Msa000124	Superscaffold1	6676073	6689617	+	K17361 acyl-coenzyme A thioesterase 9 [EC:3.1.2.-] | (RefSeq) acot9; acyl-CoA thioesterase 9	IPR033120; Hotdog acyl-CoA thioesterase (ACOT)-type domain	Uncharacterized protein {ECO:0000313|Ensembl:ENSGACP00000016909} OS=Gasterosteus aculeatus (Three-spined stickleback) PE=4	Acyl-coenzyme A thioesterase 9, mitochondrial Short=Acyl-CoA thioesterase 9 EC=3.1.2.- Acyl-CoA thioester hydrolase 9 Precursor OS=Bos taurus (Bovine) Name=ACOT9 PE=2	NA	acyl-coenzyme A thioesterase 9, mitochondrial isoform X2 [Labrus bergylta]
Msa000125	Superscaffold1	6691389	6704728	+	K00161 pyruvate dehydrogenase E1 component alpha subunit [EC:1.2.4.1] | (RefSeq) pdha1; pyruvate dehydrogenase (lipoamide) alpha 1	IPR001017; Dehydrogenase, E1 component	Pyruvate dehydrogenase E1 component subunit alpha {ECO:0000256|RuleBase:RU361139} EC=1.2.4.1 {ECO:0000256|RuleBase:RU361139} OS=Fundulus heteroclitus (Killifish) (Mummichog) PE=4	Pyruvate dehydrogenase E1 component subunit alpha, somatic form, mitochondrial EC=1.2.4.1 PDHE1-A type I Precursor OS=Mus musculus (Mouse) Name=Pdha1 Synonyms=Pdha-1 PE=1	GO:0008152; metabolic process; biological_process-GO:0016624; oxidoreductase activity, acting on the aldehyde or oxo group of donors, disulfide as acceptor; molecular_function	pyruvate dehydrogenase E1 component subunit alpha, mitochondrial-like isoform X1 [Labrus bergylta]
Msa000126	Superscaffold1	6706734	6768222	+	K04373 ribosomal protein S6 kinase alpha-1/2/3/6 [EC:2.7.11.1] | (RefSeq) rps6ka3; ribosomal protein S6 kinase A3	IPR000719; Protein kinase domain-IPR000961; AGC-kinase, C-terminal-IPR017892; Protein kinase, C-terminal	Ribosomal protein S6 kinase {ECO:0000256|PIRNR:PIRNR000606} EC=2.7.11.1 {ECO:0000256|PIRNR:PIRNR000606} OS=Oreochromis niloticus (Nile tilapia) (Tilapia nilotica) Name=rps6ka3 {ECO:0000313|Ensembl:ENSONIP00000010338} PE=3	Ribosomal protein S6 kinase alpha-3 Short=S6K-alpha-3 EC=2.7.11.1 90 kDa ribosomal protein S6 kinase 3 Short=p90-RSK 3 Short=p90RSK3 MAP kinase-activated protein kinase 1b Short=MAPK-activated protein kinase 1b Short=MAPKAP kinase 1b Short=MAPKAPK-1b Ribosomal S6 kinase 2 Short=RSK-2 pp90RSK2 OS=Mus musculus (Mouse) Name=Rps6ka3 Synonyms=Mapkapk1b, Rps6ka-rs1, Rsk2 PE=1	GO:0004672; protein kinase activity; molecular_function-GO:0004674; protein serine/threonine kinase activity; molecular_function-GO:0005524; ATP binding; molecular_function-GO:0006468; protein phosphorylation; biological_process	ribosomal protein S6 kinase alpha-3 isoform X1 [Oreochromis niloticus]
Msa000128	Superscaffold1	6781642	6800875	+	K03236 translation initiation factor 1A | (RefSeq) IF1AX; eukaryotic translation initiation factor 1A, X-chromosomal	IPR001253; Translation initiation factor 1A (eIF-1A)-IPR006196; RNA-binding domain, S1, IF1 type	Eukaryotic translation initiation factor 1A, X-chromosomal {ECO:0000313|EMBL:KKF12227.1} OS=Larimichthys crocea (Large yellow croaker) (Pseudosciaena crocea) ORFNames=EH28_09480 {ECO:0000313|EMBL:KKF12227.1} PE=3	Eukaryotic translation initiation factor 1A, X-chromosomal Short=eIF-1A X isoform Eukaryotic translation initiation factor 4C Short=eIF-4C OS=Mus musculus (Mouse) Name=Eif1ax Synonyms=Eif1ay PE=2	GO:0003723; RNA binding; molecular_function-GO:0003743; translation initiation factor activity; molecular_function-GO:0006413; translational initiation; biological_process	eukaryotic translation initiation factor 1A, X-chromosomal-like [Oncorhynchus tshawytscha]
Msa000129	Superscaffold1	6803454	6817837	+	no KO assigned | (RefSeq) MAP7 domain-containing protein 2-like	IPR008604; Microtubule-associated protein 7 family	MAP7 domain containing 2b {ECO:0000313|EMBL:SBS59472.1} OS=Nothobranchius furzeri (Turquoise killifish) Name=MAP7D2B {ECO:0000313|EMBL:SBS59472.1} PE=4	Reticulocyte-binding protein 2 homolog a {ECO:0000312|EMBL:CAD52492.1} OS=Plasmodium falciparum (isolate 3D7) ORFNames=PF13_0198 PE=1	GO:0000226; microtubule cytoskeleton organization; biological_process-GO:0015630; microtubule cytoskeleton; cellular_component	MAP7 domain-containing protein 2-like isoform X2 [Mastacembelus armatus]
Msa000130	Superscaffold1	6914936	6924650	+	no KO assigned | (RefSeq) uncharacterized protein CXorf23	IPR029199; THRAP3/BCLAF1 family	Uncharacterized protein {ECO:0000313|EMBL:KKF12226.1} OS=Larimichthys crocea (Large yellow croaker) (Pseudosciaena crocea) ORFNames=EH28_09479 {ECO:0000313|EMBL:KKF12226.1} PE=4	Uncharacterized protein CXorf23 OS=Homo sapiens (Human) Name=CXorf23 PE=1	NA	uncharacterized protein LOC114549216 isoform X1 [Perca flavescens]
Msa000131	Superscaffold1	6928389	6939798	-	K19404 phosphatidic acid-selective&#160;phospholipase A1 [EC:3.1.1.-] | (RefSeq) lipase member H-like	IPR000734; Triacylglycerol lipase family-IPR013818; Lipase/vitellogenin	Lipase member H {ECO:0000313|EMBL:KKF12225.1} OS=Larimichthys crocea (Large yellow croaker) (Pseudosciaena crocea) ORFNames=EH28_09478 {ECO:0000313|EMBL:KKF12225.1} PE=3	Lipase member H EC=3.1.1.- Precursor OS=Danio rerio (Zebrafish) (Brachydanio rerio) Name=liph ORFNames=zgc:91985 PE=2	GO:0052689; carboxylic ester hydrolase activity; molecular_function	lipase member H-like [Perca flavescens]
Msa000132	Superscaffold1	6959759	6963898	+	K07989 EWS/FLI1 activated transcript 2 | (RefSeq) SH2 domain-containing protein 1B-like	IPR000980; SH2 domain	SH2 domain-containing protein 1B {ECO:0000313|EMBL:KKF12222.1} OS=Larimichthys crocea (Large yellow croaker) (Pseudosciaena crocea) ORFNames=EH28_09475 {ECO:0000313|EMBL:KKF12222.1} PE=4	SH2 domain-containing protein 1B EWS/FLI1-activated transcript 2 Short=EAT-2 OS=Homo sapiens (Human) Name=SH2D1B Synonyms=EAT2 PE=1	NA	SH2 domain-containing protein 1B-like [Amphiprion ocellaris]
Msa000133	Superscaffold1	6970963	6992207	+	no KO assigned | (RefSeq) KIAA1524 ortholog	NA	Protein CIP2A {ECO:0000313|EMBL:KKF12221.1} OS=Larimichthys crocea (Large yellow croaker) (Pseudosciaena crocea) ORFNames=EH28_09474 {ECO:0000313|EMBL:KKF12221.1} PE=4	Protein CIP2A homolog OS=Xenopus laevis (African clawed frog) PE=2	NA	PREDICTED: protein CIP2A isoform X2 [Lates calcarifer]
Msa000134	Superscaffold1	6993655	7004910	+	K04816 nicotinic acetylcholine receptor delta | (RefSeq) chrnd; cholinergic receptor nicotinic delta subunit	IPR002394; Nicotinic acetylcholine receptor-IPR006029; Neurotransmitter-gated ion-channel transmembrane domain-IPR006201; Neurotransmitter-gated ion-channel-IPR006202; Neurotransmitter-gated ion-channel ligand-binding domain	Acetylcholine receptor subunit delta {ECO:0000313|EMBL:KKF12220.1} OS=Larimichthys crocea (Large yellow croaker) (Pseudosciaena crocea) ORFNames=EH28_09473 {ECO:0000313|EMBL:KKF12220.1} PE=3	Acetylcholine receptor subunit delta Precursor OS=Xenopus laevis (African clawed frog) Name=chrnd PE=2	GO:0005216; ion channel activity; molecular_function-GO:0005230; extracellular ligand-gated ion channel activity; molecular_function-GO:0006811; ion transport; biological_process-GO:0016021; integral component of membrane; cellular_component-GO:0022848; acetylcholine-gated cation-selective channel activity; molecular_function-GO:0045211; postsynaptic membrane; cellular_component	acetylcholine receptor subunit delta [Larimichthys crocea]
Msa000139	Superscaffold1	7191564	7200974	-	no KO assigned | (GenBank) unnamed protein product	IPR003599; Immunoglobulin subtype-IPR007110; Immunoglobulin-like domain-IPR013106; Immunoglobulin V-set domain	HERV-H LTR-associating protein 2 {ECO:0000313|EMBL:KKF10837.1} OS=Larimichthys crocea (Large yellow croaker) (Pseudosciaena crocea) ORFNames=EH28_09153 {ECO:0000313|EMBL:KKF10837.1} PE=4	V-set domain containing T-cell activation inhibitor 1 B7 homolog 4 Short=B7-H4 Immune costimulatory protein B7-H4 Protein B7S1 T cell costimulatory molecule B7x Precursor OS=Mus musculus (Mouse) Synonyms=B7h4 {ECO:0000250|UniProtKB:Q7Z7D3} PE=1	NA	V-set domain-containing T-cell activation inhibitor 1-like [Seriola lalandi dorsalis] >XP_023284258.1 V-set domain-containing T-cell activation inhibitor 1-like [Seriola lalandi dorsalis]
Msa000140	Superscaffold1	7213448	7237951	+	K05190 gamma-aminobutyric acid receptor subunit rho | (RefSeq) gamma-aminobutyric acid receptor subunit rho-3-like	IPR006028; Gamma-aminobutyric acid A receptor/Glycine receptor alpha-IPR006029; Neurotransmitter-gated ion-channel transmembrane domain-IPR006201; Neurotransmitter-gated ion-channel-IPR006202; Neurotransmitter-gated ion-channel ligand-binding domain	Gamma-aminobutyric acid receptor subunit rho-2 {ECO:0000313|EMBL:JAR46324.1} OS=Fundulus heteroclitus (Killifish) (Mummichog) PE=3	Gamma-aminobutyric acid receptor subunit rho-3 GABA(A) receptor subunit rho-3 GABA(C) receptor Precursor OS=Homo sapiens (Human) Name=GABRR3 PE=3	GO:0005216; ion channel activity; molecular_function-GO:0005230; extracellular ligand-gated ion channel activity; molecular_function-GO:0006811; ion transport; biological_process-GO:0016021; integral component of membrane; cellular_component	gamma-aminobutyric acid receptor subunit rho-3-like isoform X2 [Parambassis ranga]
Msa000141	Superscaffold1	7240566	7252417	+	K18763 la-related protein 4 | (RefSeq) uncharacterized LOC104934168	IPR006630; La-type HTH domain	La-related protein 4B {ECO:0000313|EMBL:KKF10840.1} OS=Larimichthys crocea (Large yellow croaker) (Pseudosciaena crocea) ORFNames=EH28_09156 {ECO:0000313|EMBL:KKF10840.1} PE=4	La-related protein 4B La ribonucleoprotein domain family member 4B La ribonucleoprotein domain family member 5 La-related protein 5 OS=Homo sapiens (Human) Name=LARP4B Synonyms=KIAA0217, LARP5 PE=1	NA	PREDICTED: la-related protein 4B-like isoform X3 [Lates calcarifer] >XP_018534749.1 PREDICTED: la-related protein 4B-like isoform X3 [Lates calcarifer]
Msa000142	Superscaffold1	7255579	7331030	+	no KO assigned | (RefSeq) disco-interacting protein 2 homolog C	IPR000873; AMP-dependent synthetase/ligase-IPR010506; DMAP1-binding domain	Uncharacterized protein {ECO:0000313|EMBL:SBP05414.1} Fragment OS=Aphyosemion striatum Name=Nfu_g_1_013195 {ECO:0000313|EMBL:SBP05414.1} PE=4	Disco-interacting protein 2 homolog C Short=DIP2 homolog C OS=Homo sapiens (Human) Name=DIP2C Synonyms=KIAA0934 PE=1	GO:0003824; catalytic activity; molecular_function-GO:0008152; metabolic process; biological_process	disco-interacting protein 2 homolog C isoform X2 [Larimichthys crocea]
Msa000143	Superscaffold1	7341695	7376526	+	K04590 vasoactive intestinal peptide receptor 2 | (RefSeq) vasoactive intestinal polypeptide receptor 2-like	IPR000832; GPCR, family 2, secretin-like-IPR002284; GPCR, family 2, vasoactive intestinal peptide receptor 2-IPR017981; GPCR, family 2-like	Vasoactive intestinal peptide receptor {ECO:0000313|EMBL:CAC83860.2} Fragment OS=Takifugu rubripes (Japanese pufferfish) (Fugu rubripes) Name=vipr2A {ECO:0000313|EMBL:CAC83860.2} PE=3	Vasoactive intestinal polypeptide receptor 2 Short=VIP-R-2 Pituitary adenylate cyclase-activating polypeptide type III receptor Short=PACAP type III receptor Short=PACAP-R-3 Short=PACAP-R3 Precursor OS=Rattus norvegicus (Rat) Name=Vipr2 PE=2	GO:0004888; transmembrane signaling receptor activity; molecular_function-GO:0004930; G-protein coupled receptor activity; molecular_function-GO:0004999; vasoactive intestinal polypeptide receptor activity; molecular_function-GO:0007166; cell surface receptor signaling pathway; biological_process-GO:0007186; G-protein coupled receptor signaling pathway; biological_process-GO:0016020; membrane; ce…	vasoactive intestinal polypeptide receptor 2-like [Perca flavescens]
Msa000145	Superscaffold1	7459427	7464853	+	K13164 male-specific lethal 2 | (RefSeq) E3 ubiquitin-protein ligase MSL2-like	IPR001841; Zinc finger, RING-type-IPR032043; E3 ubiquitin-protein ligase Msl2, zinc RING finger-IPR032049; E3 ubiquitin-protein ligase Msl2, CXC domain-IPR033467; Tesmin/TSO1-like CXC domain	Uncharacterized protein {ECO:0000313|Ensembl:ENSTRUP00000045407} Fragment OS=Takifugu rubripes (Japanese pufferfish) (Fugu rubripes) Name=LOC101061190 {ECO:0000313|Ensembl:ENSTRUP00000045407} PE=4	E3 ubiquitin-protein ligase MSL2 EC=6.3.2.- Male-specific lethal 2-like 1 Short=MSL2-like 1 Male-specific lethal-2 homolog Short=MSL-2 Male-specific lethal-2 homolog 1 RING finger protein 184 OS=Homo sapiens (Human) Name=MSL2 Synonyms=KIAA1585, MSL2L1, RNF184 PE=1	GO:0061630; ubiquitin protein ligase activity; molecular_function	PREDICTED: LOW QUALITY PROTEIN: E3 ubiquitin-protein ligase MSL2-like [Lates calcarifer]
Msa000146	Superscaffold1	7469799	7476789	-	K04721 tumor necrosis factor ligand superfamily member 10 | (RefSeq) tumor necrosis factor ligand superfamily member 10	IPR006052; Tumour necrosis factor domain	Tumor necrosis factor ligand superfamily member 10 {ECO:0000313|EMBL:KKF10530.1} OS=Larimichthys crocea (Large yellow croaker) (Pseudosciaena crocea) ORFNames=EH28_02974 {ECO:0000313|EMBL:KKF10530.1} PE=3	Tumor necrosis factor ligand superfamily member 10 TNF-related apoptosis-inducing ligand Short=Protein TRAIL OS=Mus musculus (Mouse) Name=Tnfsf10 Synonyms=Trail PE=2	GO:0005164; tumor necrosis factor receptor binding; molecular_function-GO:0006955; immune response; biological_process-GO:0016020; membrane; cellular_component	tumor necrosis factor ligand superfamily member 10 [Larimichthys crocea]
Msa000147	Superscaffold1	7492280	7502631	-	K14349 neutral cholesterol ester hydrolase 1 [EC:3.1.1.-] | (RefSeq) neutral cholesterol ester hydrolase 1-like	IPR013094; Alpha/beta hydrolase fold-3	Uncharacterized protein {ECO:0000313|Ensembl:ENSONIP00000008385} OS=Oreochromis niloticus (Nile tilapia) (Tilapia nilotica) Name=LOC100696776 {ECO:0000313|Ensembl:ENSONIP00000008385} PE=4	Neutral cholesterol ester hydrolase 1 Short=NCEH EC=3.1.1.- Arylacetamide deacetylase-like 1 OS=Bos taurus (Bovine) Name=NCEH1 Synonyms=AADACL1 PE=2	GO:0008152; metabolic process; biological_process-GO:0016787; hydrolase activity; molecular_function	neutral cholesterol ester hydrolase 1-like [Anabas testudineus]
Msa000149	Superscaffold1	7510226	7516204	+	no KO assigned | (RefSeq) emc9; ER membrane protein complex subunit 9	IPR005366; ER membrane protein complex subunit 8/9	UPF0172 protein FAM158A {ECO:0000313|EMBL:KKF10528.1} OS=Larimichthys crocea (Large yellow croaker) (Pseudosciaena crocea) ORFNames=EH28_02972 {ECO:0000313|EMBL:KKF10528.1} PE=4	ER membrane protein complex subunit 9 Protein FAM158A OS=Homo sapiens (Human) Name=EMC9 Synonyms=C14orf122, FAM158A ORFNames=CGI-112 PE=1	NA	ER membrane protein complex subunit 9 [Seriola dumerili]
Msa000150	Superscaffold1	7517170	7528605	-	K04693 interferon regulatory factor 9 | (RefSeq) irf9; interferon regulatory factor 9	IPR001346; Interferon regulatory factor DNA-binding domain-IPR019471; Interferon regulatory factor-3	Uncharacterized protein {ECO:0000313|Ensembl:ENSONIP00000008369} OS=Oreochromis niloticus (Nile tilapia) (Tilapia nilotica) Name=irf9 {ECO:0000313|Ensembl:ENSONIP00000008369} PE=3	Interferon regulatory factor 8 Short=IRF-8 Interferon consensus sequence-binding protein Short=ICSBP OS=Mus musculus (Mouse) Name=Irf8 Synonyms=Icsbp, Icsbp1 PE=1	GO:0000975; regulatory region DNA binding; molecular_function-GO:0003700; transcription factor activity, sequence-specific DNA binding; molecular_function-GO:0006355; regulation of transcription, DNA-templated; biological_process	interferon regulatory factor 9 [Siniperca chuatsi]
Msa000151	Superscaffold1	7530395	7553474	-	K11974 E3 ubiquitin-protein ligase RNF31 [EC:2.3.2.27] | (RefSeq) rnf31; ring finger protein 31	IPR001841; Zinc finger, RING-type-IPR001876; Zinc finger, RanBP2-type-IPR002867; IBR domain-IPR015940; Ubiquitin-associated domain-IPR026254; E3 ubiquitin-protein ligase RNF31-IPR032065; E3 ubiquitin-protein ligase RNF31, UBA-like domain	RING finger protein 31 {ECO:0000313|EMBL:KKF10526.1} OS=Larimichthys crocea (Large yellow croaker) (Pseudosciaena crocea) ORFNames=EH28_02970 {ECO:0000313|EMBL:KKF10526.1} PE=4	E3 ubiquitin-protein ligase RNF31 EC=2.3.2.27 HOIL-1-interacting protein {ECO:0000303|PubMed:22863777} Short=HOIP {ECO:0000303|PubMed:22863777} RING finger protein 31 {ECO:0000312|HGNC:HGNC:16031} RING-type E3 ubiquitin transferase RNF31 {ECO:0000305} Zinc in-between-RING-finger ubiquitin-associated domain protein {ECO:0000303|PubMed:15093743} OS=Homo sapiens (Human) Synonyms=ZIBRA {ECO:0000303|P…	GO:0004842; ubiquitin-protein transferase activity; molecular_function-GO:0071797; LUBAC complex; cellular_component	E3 ubiquitin-protein ligase RNF31-like [Perca flavescens]
Msa000152	Superscaffold1	7554592	7559602	+	K06697 proteasome activator subunit 2 (PA28 beta) | (RefSeq) psme2; proteasome activator subunit 2	IPR003185; Proteasome activator pa28, N-terminal domain-IPR003186; Proteasome activator pa28, C-terminal domain-IPR009077; Proteasome activator pa28	PSME2 {ECO:0000313|EMBL:JAO62104.1} OS=Poeciliopsis prolifica (blackstripe livebearer) Name=PSME2 {ECO:0000313|EMBL:JAO62104.1} PE=4	Proteasome activator complex subunit 2 Proteasome activator 28 subunit beta Short=PA28b Short=PA28beta OS=Bos taurus (Bovine) Name=PSME2 PE=1	GO:0008537; proteasome activator complex; cellular_component	proteasome activator complex subunit 2 [Xiphophorus couchianus]
Msa000154	Superscaffold1	7564335	7593673	+	no KO assigned | (RefSeq) avl9; AVL9 cell migration associated	IPR018307; AVL9/DENND6 domain	Uncharacterized protein {ECO:0000313|Ensembl:ENSTRUP00000045504} OS=Takifugu rubripes (Japanese pufferfish) (Fugu rubripes) Name=AVL9 {ECO:0000313|Ensembl:ENSTRUP00000045504} PE=4	Late secretory pathway protein AVL9 homolog OS=Mus musculus (Mouse) Name=Avl9 Synonyms=Kiaa0241 PE=1	NA	late secretory pathway protein AVL9 homolog [Seriola lalandi dorsalis]
Msa000155	Superscaffold1	7598177	7611196	-	K10470 kelch repeat and BTB domain-containing protein 2 | (RefSeq) kbtbd2; kelch repeat and BTB domain containing 2	IPR000210; BTB/POZ domain-IPR006652; Kelch repeat type 1-IPR011705; BTB/Kelch-associated	Kelch repeat and BTB domain-containing protein 2 {ECO:0000313|EMBL:KKF10522.1} OS=Larimichthys crocea (Large yellow croaker) (Pseudosciaena crocea) {ECO:0000313|EMBL:KKF31103.1} PE=4	Kelch repeat and BTB domain-containing protein 2 BTB and kelch domain-containing protein 1 OS=Homo sapiens (Human) Name=KBTBD2 Synonyms=BKLHD1, KIAA1489 ORFNames=CGI-73 PE=1	GO:0005515; protein binding; molecular_function	kelch repeat and BTB domain-containing protein 2 [Labrus bergylta]
Msa000156	Superscaffold1	7613160	7617155	+	no KO assigned | (RefSeq) uncharacterized LOC104937798	NA	Uncharacterized protein {ECO:0000313|EMBL:KKF31102.1} OS=Larimichthys crocea (Large yellow croaker) (Pseudosciaena crocea) ORFNames=EH28_03520 {ECO:0000313|EMBL:KKF31102.1} PE=4	NA	NA	uncharacterized protein LOC104937798 [Larimichthys crocea]
Msa000157	Superscaffold1	7618248	7622234	+	no KO assigned | (RefSeq) uncharacterized LOC104937803	NA	Uncharacterized protein {ECO:0000313|EMBL:CBN82187.1} OS=Dicentrarchus labrax (European seabass) (Morone labrax) ORFNames=DLA_XVIII04450 {ECO:0000313|EMBL:CBN82187.1} PE=4	NA	NA	uncharacterized protein LOC111645800 [Seriola lalandi dorsalis]
Msa000159	Superscaffold1	7732105	7765274	-	K06807 cadherin 20, type 2 | (RefSeq) cdh20; cadherin 20	IPR000233; Cadherin, cytoplasmic domain-IPR002126; Cadherin	Cadherin-20 {ECO:0000313|EMBL:CBN82189.1} OS=Dicentrarchus labrax (European seabass) (Morone labrax) ORFNames=DLA_XVIII04470 {ECO:0000313|EMBL:CBN82189.1} PE=4	Cadherin-20 F-cadherin MN-cadherin Precursor OS=Gallus gallus (Chicken) Name=CDH20 PE=1	GO:0005509; calcium ion binding; molecular_function-GO:0007156; homophilic cell adhesion via plasma membrane adhesion molecules; biological_process-GO:0016020; membrane; cellular_component	Cadherin-20 [Dicentrarchus labrax]
Msa000161	Superscaffold1	8043254	8131046	+	K03685 ribonuclease III [EC:3.1.26.3] | (RefSeq) drosha; drosha ribonuclease III	IPR000999; Ribonuclease III domain-IPR014720; Double-stranded RNA-binding domain	Ribonuclease 3 {ECO:0000313|EMBL:KKF24651.1} OS=Larimichthys crocea (Large yellow croaker) (Pseudosciaena crocea) ORFNames=EH28_07175 {ECO:0000313|EMBL:KKF24651.1} PE=3	Ribonuclease 3 EC=3.1.26.3 {ECO:0000269|PubMed:15565168, ECO:0000269|PubMed:15574589, ECO:0000269|PubMed:26027739, ECO:0000269|PubMed:26748718} Protein Drosha {ECO:0000303|PubMed:14508493} Ribonuclease III Short=RNase III p241 OS=Homo sapiens (Human) Name=DROSHA Synonyms=RN3, RNASE3L, RNASEN PE=1	GO:0004525; ribonuclease III activity; molecular_function-GO:0006396; RNA processing; biological_process	PREDICTED: LOW QUALITY PROTEIN: ribonuclease 3 [Lates calcarifer]
Msa000162	Superscaffold1	8132706	8189334	-	K06798 cadherin 6, type 2, K-cadherin | (RefSeq) cadherin-10	IPR000233; Cadherin, cytoplasmic domain-IPR002126; Cadherin	Cadherin-6 {ECO:0000313|EMBL:KKF24650.1} OS=Larimichthys crocea (Large yellow croaker) (Pseudosciaena crocea) ORFNames=EH28_07174 {ECO:0000313|EMBL:KKF24650.1} PE=4	Cadherin-6 Kidney cadherin Short=K-cadherin Precursor OS=Mus musculus (Mouse) Name=Cdh6 PE=1	GO:0005509; calcium ion binding; molecular_function-GO:0007156; homophilic cell adhesion via plasma membrane adhesion molecules; biological_process-GO:0016020; membrane; cellular_component	PREDICTED: cadherin-6-like isoform X1 [Lates calcarifer]
Msa000163	Superscaffold1	8629686	8652446	+	K06802 cadherin 10, type 2, T2-cadherin | (RefSeq) cadherin-10-like	IPR000233; Cadherin, cytoplasmic domain-IPR002126; Cadherin	Uncharacterized protein {ECO:0000313|Ensembl:ENSONIP00000008275} OS=Oreochromis niloticus (Nile tilapia) (Tilapia nilotica) Name=LOC100705471 {ECO:0000313|Ensembl:ENSONIP00000008275} PE=4	Cadherin-6 Kidney cadherin Short=K-cadherin Precursor OS=Homo sapiens (Human) Name=CDH6 PE=1	GO:0005509; calcium ion binding; molecular_function-GO:0007156; homophilic cell adhesion via plasma membrane adhesion molecules; biological_process-GO:0016020; membrane; cellular_component	PREDICTED: LOW QUALITY PROTEIN: cadherin-10-like [Lates calcarifer]
Msa000164	Superscaffold1	8818371	8887939	+	K06804 cadherin 12, type 2, N-cadherin 2 | (RefSeq) cdh12; cadherin-12	IPR000233; Cadherin, cytoplasmic domain-IPR002126; Cadherin	Cadherin-12 {ECO:0000313|EMBL:KKF12217.1} OS=Larimichthys crocea (Large yellow croaker) (Pseudosciaena crocea) ORFNames=EH28_07599 {ECO:0000313|EMBL:KKF12217.1} PE=4	Cadherin-12 Brain cadherin Short=BR-cadherin Neural type cadherin 2 Short=N-cadherin 2 Precursor OS=Homo sapiens (Human) Name=CDH12 PE=2	GO:0005509; calcium ion binding; molecular_function-GO:0007156; homophilic cell adhesion via plasma membrane adhesion molecules; biological_process-GO:0016020; membrane; cellular_component	PREDICTED: cadherin-12-like isoform X1 [Lates calcarifer]
Msa000165	Superscaffold1	9080059	9158820	+	K06805 cadherin 18, type 2 | (RefSeq) cdh18; cadherin-18	IPR002126; Cadherin	Uncharacterized protein {ECO:0000313|Ensembl:ENSONIP00000008270} OS=Oreochromis niloticus (Nile tilapia) (Tilapia nilotica) Name=CDH18 {ECO:0000313|Ensembl:ENSONIP00000008270} PE=4	Cadherin-18 Cadherin-14 Precursor OS=Homo sapiens (Human) Name=CDH18 Synonyms=CDH14 PE=2	GO:0005509; calcium ion binding; molecular_function-GO:0007156; homophilic cell adhesion via plasma membrane adhesion molecules; biological_process-GO:0016020; membrane; cellular_component	PREDICTED: cadherin-18 [Lates calcarifer] >XP_018534786.1 PREDICTED: cadherin-18 [Lates calcarifer]
Msa000166	Superscaffold1	9323008	9332533	+	K08808 protein serine kinase H [EC:2.7.11.1] | (RefSeq) serine/threonine-protein kinase H1-like	IPR000719; Protein kinase domain-IPR020636; Calcium/calmodulin-dependent/calcium-dependent protein kinase	Serine/threonine-protein kinase H1 {ECO:0000313|EMBL:KKF12214.1} OS=Larimichthys crocea (Large yellow croaker) (Pseudosciaena crocea) ORFNames=EH28_07596 {ECO:0000313|EMBL:KKF12214.1} PE=3	Serine/threonine-protein kinase H1 homolog EC=2.7.11.1 OS=Danio rerio (Zebrafish) (Brachydanio rerio) Name=pskh1 ORFNames=si:ch211-201b11.4, zgc:113034 PE=2	GO:0004672; protein kinase activity; molecular_function-GO:0005524; ATP binding; molecular_function-GO:0006468; protein phosphorylation; biological_process	serine/threonine-protein kinase H1 [Larimichthys crocea]
Msa000167	Superscaffold1	9338515	9349497	+	K06464 integrin beta 2 | (RefSeq) ITGB2; integrin subunit beta 2	IPR002369; Integrin beta subunit, VWA domain-IPR014836; Integrin beta subunit, cytoplasmic domain-IPR015439; Integrin beta-2 subunit-IPR015812; Integrin beta subunit	Enhancer of polycomb homolog {ECO:0000256|RuleBase:RU361124} OS=Larimichthys crocea (Large yellow croaker) (Pseudosciaena crocea) ORFNames=EH28_07595 {ECO:0000313|EMBL:KKF12213.1} PE=3	Integrin beta-1 {ECO:0000250|UniProtKB:P05556} Fibronectin receptor subunit beta {ECO:0000250|UniProtKB:P05556} Integrin subunit beta-1 {ECO:0000312|EMBL:ABY71046.1} VLA-4 subunit beta Precursor OS=Ovis aries (Sheep) Name=ITGB1 {ECO:0000250|UniProtKB:P05556} PE=2	GO:0004872; receptor activity; molecular_function-GO:0007155; cell adhesion; biological_process-GO:0007160; cell-matrix adhesion; biological_process-GO:0007229; integrin-mediated signaling pathway; biological_process-GO:0008305; integrin complex; cellular_component	integrin beta-1-like [Larimichthys crocea]
Msa000168	Superscaffold1	9354604	9386288	+	K11322 enhancer of polycomb-like protein | (RefSeq) enhancer of polycomb homolog 1-like	IPR009607; Enhancer of polycomb, C-terminal-IPR019542; Enhancer of polycomb-like, N-terminal-IPR024943; Enhancer of polycomb protein	Enhancer of polycomb homolog {ECO:0000256|RuleBase:RU361124} OS=Oreochromis niloticus (Nile tilapia) (Tilapia nilotica) Name=LOC100694393 {ECO:0000313|Ensembl:ENSONIP00000008257} PE=3	Enhancer of polycomb homolog 1 OS=Mus musculus (Mouse) Name=Epc1 PE=1	GO:0006357; regulation of transcription from RNA polymerase II promoter; biological_process-GO:0032777; Piccolo NuA4 histone acetyltransferase complex; cellular_component-GO:0035267; NuA4 histone acetyltransferase complex; cellular_component	PREDICTED: enhancer of polycomb homolog 1 isoform X1 [Paralichthys olivaceus]
Msa000169	Superscaffold1	9435603	9503296	+	K06823 collagen, type XVIII, alpha | (RefSeq) collagen alpha-1(XVIII) chain-like	IPR001791; Laminin G domain-IPR008160; Collagen triple helix repeat-IPR010515; Collagenase NC10/endostatin	Uncharacterized protein {ECO:0000313|Ensembl:ENSTRUP00000045832} OS=Takifugu rubripes (Japanese pufferfish) (Fugu rubripes) Name=COL15A1 (1 of many) {ECO:0000313|Ensembl:ENSTRUP00000045832} PE=4	Collagen alpha-1(XV) chain Restin Endostatin-XV Related to endostatin Restin-I Restin-2 Restin-II Restin-3 Restin-III Restin-4 Restin-IV Precursor OS=Homo sapiens (Human) Name=COL15A1 PE=1	GO:0005198; structural molecule activity; molecular_function-GO:0007155; cell adhesion; biological_process-GO:0031012; extracellular matrix; cellular_component	PREDICTED: collagen alpha-1(XVIII) chain-like isoform X2 [Lates calcarifer]
Msa000170	Superscaffold1	9504885	9506953	+	K03098 apolipoprotein D and lipocalin family protein | (RefSeq) apolipoprotein D-like	IPR000566; Lipocalin/cytosolic fatty-acid binding domain-IPR002345; Lipocalin-IPR002969; Apolipoprotein D-IPR026222; Apolipoprotein D, vertebrates	Uncharacterized protein {ECO:0000313|Ensembl:ENSGACP00000000728} OS=Gasterosteus aculeatus (Three-spined stickleback) Name=APOD (1 of many) {ECO:0000313|Ensembl:ENSGACP00000000728} PE=3	Apolipoprotein D Short=Apo-D Short=ApoD Precursor OS=Mus musculus (Mouse) Name=Apod PE=1	GO:0005215; transporter activity; molecular_function-GO:0006810; transport; biological_process-GO:0008289; lipid binding; molecular_function-GO:0036094; small molecule binding; molecular_function	hypothetical protein EPR50_G00226790 [Perca flavescens]
Msa000171	Superscaffold1	9507230	9512924	+	K01307 gamma-glutamyl hydrolase [EC:3.4.19.9] | (RefSeq) gamma-glutamyl hydrolase-like	IPR011697; Peptidase C26-IPR015527; Peptidase C26, gamma-glutamyl hydrolase	Uncharacterized protein {ECO:0000313|Ensembl:ENSONIP00000008242} OS=Oreochromis niloticus (Nile tilapia) (Tilapia nilotica) Name=LOC100704938 {ECO:0000313|Ensembl:ENSONIP00000008242} PE=4	Gamma-glutamyl hydrolase EC=3.4.19.9 Conjugase GH Gamma-Glu-X carboxypeptidase Precursor OS=Homo sapiens (Human) Name=GGH PE=1	GO:0008242; omega peptidase activity; molecular_function-GO:0016787; hydrolase activity; molecular_function	gamma-glutamyl hydrolase-like [Perca flavescens]
Msa000172	Superscaffold1	9513457	9723510	-	no KO assigned | (RefSeq) dipeptidyl aminopeptidase-like protein 6	IPR001375; Peptidase S9, prolyl oligopeptidase, catalytic domain-IPR002469; Dipeptidylpeptidase IV, N-terminal domain	Dipeptidyl aminopeptidase-like protein 6 {ECO:0000313|EMBL:KKF22754.1} OS=Larimichthys crocea (Large yellow croaker) (Pseudosciaena crocea) ORFNames=EH28_12132 {ECO:0000313|EMBL:KKF22754.1} PE=4	Dipeptidyl aminopeptidase-like protein 6 DPPX Dipeptidyl aminopeptidase-related protein Dipeptidyl peptidase 6 Dipeptidyl peptidase IV-like protein Dipeptidyl peptidase VI Short=DPP VI OS=Mus musculus (Mouse) Name=Dpp6 Synonyms=Dpp-6 PE=1	GO:0006508; proteolysis; biological_process-GO:0008236; serine-type peptidase activity; molecular_function	dipeptidyl aminopeptidase-like protein 6 isoform X2 [Perca flavescens]
Msa000173	Superscaffold1	9849136	9867136	-	no KO assigned | (RefSeq) ptchd1; patched domain containing 1	IPR000731; Sterol-sensing domain-IPR003392; Protein patched/dispatched	Patched domain-containing protein 1 {ECO:0000313|EMBL:KKF22750.1} OS=Larimichthys crocea (Large yellow croaker) (Pseudosciaena crocea) ORFNames=EH28_12128 {ECO:0000313|EMBL:KKF22750.1} PE=4	Patched domain-containing protein 1 {ECO:0000305} OS=Mus musculus (Mouse) Name=ptchd1 {ECO:0000312|MGI:MGI:2685233} PE=2	GO:0016021; integral component of membrane; cellular_component	patched domain-containing protein 1 isoform X1 [Perca flavescens]
Msa000174	Superscaffold1	9867202	9905184	-	K08636 phosphate-regulating neutral endopeptidase [EC:3.4.24.-] | (RefSeq) phex; phosphate regulating endopeptidase homolog, X-linked	IPR000718; Peptidase M13-IPR008753; Peptidase M13, N-terminal domain-IPR018497; Peptidase M13, C-terminal domain-IPR030082; Neprilysin-21	Metalloendopeptidase homolog PEX {ECO:0000313|EMBL:CBN82181.1} OS=Dicentrarchus labrax (European seabass) (Morone labrax) ORFNames=DLA_XVIII04390 {ECO:0000313|EMBL:CBN82181.1} PE=4	Metalloendopeptidase homolog PEX EC=3.4.24.- Phosphate regulating neutral endopeptidase Vitamin D-resistant hypophosphatemic rickets protein X-linked hypophosphatemia protein Short=HYP OS=Mus musculus (Mouse) Name=Phex Synonyms=Hyp, Pex PE=1	GO:0004222; metalloendopeptidase activity; molecular_function-GO:0006508; proteolysis; biological_process	Metalloendopeptidase homolog PEX [Dicentrarchus labrax]
Msa000175	Superscaffold1	9905594	9917981	-	K07765 S2P endopeptidase [EC:3.4.24.85] | (GenBank) unnamed protein product	IPR001193; Membrane-bound transcription factor site-2 protease-IPR008915; Peptidase M50	Uncharacterized protein {ECO:0000313|Ensembl:ENSTNIP00000016623} OS=Tetraodon nigroviridis (Spotted green pufferfish) (Chelonodon nigroviridis) PE=4	Membrane-bound transcription factor site-2 protease EC=3.4.24.85 Endopeptidase S2P Sterol regulatory element-binding proteins intramembrane protease Short=SREBPs intramembrane protease OS=Cricetulus griseus (Chinese hamster) (Cricetulus barabensis griseus) Name=MBTPS2 Synonyms=S2P PE=2	GO:0004222; metalloendopeptidase activity; molecular_function-GO:0006508; proteolysis; biological_process-GO:0016020; membrane; cellular_component	membrane-bound transcription factor site-2 protease [Mastacembelus armatus]
Msa000176	Superscaffold1	9928041	9935366	+	no KO assigned | (RefSeq) smpx; small muscle protein, X-linked	IPR029268; Small muscular protein Chisel	Small muscular protein {ECO:0000313|EMBL:KKF22747.1} OS=Larimichthys crocea (Large yellow croaker) (Pseudosciaena crocea) ORFNames=EH28_12125 {ECO:0000313|EMBL:KKF22747.1} PE=4	Small muscular protein Stretch-responsive skeletal muscle protein Short=Chisel protein OS=Mus musculus (Mouse) Name=Smpx Synonyms=Csl PE=1	NA	small muscular protein [Perca flavescens] >XP_028425232.1 small muscular protein [Perca flavescens]
Msa000178	Superscaffold1	9948944	9962734	-	K17536 connector enhancer of kinase suppressor of Ras 2 | (RefSeq) cnksr2; connector enhancer of kinase suppressor of Ras 2	IPR001849; Pleckstrin homology domain	Connector enhancer of kinase suppressor of Ras 2a {ECO:0000313|EMBL:SBP26692.1} OS=Aphyosemion striatum Name=CNKSR2A {ECO:0000313|EMBL:SBP26692.1} PE=4	Connector enhancer of kinase suppressor of ras 2 Short=Connector enhancer of KSR 2 CNK homolog protein 2 Short=CNK2 OS=Mus musculus (Mouse) Name=Cnksr2 Synonyms=Kiaa0902 PE=1	NA	connector enhancer of kinase suppressor of ras 2 isoform X2 [Larimichthys crocea]
Msa000180	Superscaffold1	9966283	9993239	-	K17536 connector enhancer of kinase suppressor of Ras 2 | (RefSeq) cnksr2; connector enhancer of kinase suppressor of Ras 2	IPR001478; PDZ domain-IPR001660; Sterile alpha motif domain-IPR010599; Connector enhancer of kinase suppressor of ras 2-IPR017874; CRIC domain	Connector enhancer of kinase suppressor of ras 2 {ECO:0000313|EMBL:CBN82177.1} Fragment OS=Dicentrarchus labrax (European seabass) (Morone labrax) ORFNames=DLA_XVIII04350 {ECO:0000313|EMBL:CBN82177.1} PE=4	Connector enhancer of kinase suppressor of ras 2 Short=Connector enhancer of KSR 2 CNK homolog protein 2 Short=CNK2 OS=Mus musculus (Mouse) Name=Cnksr2 Synonyms=Kiaa0902 PE=1	GO:0005515; protein binding; molecular_function-GO:0005737; cytoplasm; cellular_component-GO:0009966; regulation of signal transduction; biological_process-GO:0016020; membrane; cellular_component	Connector enhancer of kinase suppressor of ras 2, partial [Dicentrarchus labrax]
Msa000181	Superscaffold1	10012045	10023899	+	K18808 toll-like receptor 13 | (RefSeq) toll-like receptor 13	IPR000157; Toll/interleukin-1 receptor homology (TIR) domain-IPR001611; Leucine-rich repeat-IPR003591; Leucine-rich repeat, typical subtype	Toll-like receptor 22 {ECO:0000313|EMBL:AFC95889.1} OS=Siniperca chuatsi (Mandarin fish) PE=2	Toll-like receptor 13 Precursor OS=Mus musculus (Mouse) Name=Tlr13 PE=1	GO:0005515; protein binding; molecular_function-GO:0007165; signal transduction; biological_process	toll-like receptor 22 [Siniperca chuatsi]
Msa000183	Superscaffold1	10044047	10072566	-	K13986 mitogen-activated protein kinase kinase kinase 15 [EC:2.7.11.25] | (RefSeq) map3k15; mitogen-activated protein kinase kinase kinase 15	IPR000719; Protein kinase domain-IPR025136; Domain of unknown function DUF4071	Mitogen-activated protein kinase kinase kinase 15 {ECO:0000313|EMBL:KKF22741.1} OS=Larimichthys crocea (Large yellow croaker) (Pseudosciaena crocea) ORFNames=EH28_12119 {ECO:0000313|EMBL:KKF22741.1} PE=4	Mitogen-activated protein kinase kinase kinase 15 EC=2.7.11.25 Apoptosis signal-regulating kinase 3 MAPK/ERK kinase kinase 15 Short=MEK kinase 15 Short=MEKK 15 OS=Homo sapiens (Human) Name=MAP3K15 Synonyms=ASK3 PE=1	GO:0004672; protein kinase activity; molecular_function-GO:0005524; ATP binding; molecular_function-GO:0006468; protein phosphorylation; biological_process	mitogen-activated protein kinase kinase kinase 15 isoform X2 [Amphiprion ocellaris]
Msa000184	Superscaffold1	10078840	10117043	-	K12470 SH3 domain-containing kinase-binding protein 1 | (RefSeq) sh3kbp1; SH3 domain containing kinase binding protein 1	IPR001452; SH3 domain	SH3 domain-containing kinase-binding protein 1 {ECO:0000313|EMBL:KKF22740.1} OS=Larimichthys crocea (Large yellow croaker) (Pseudosciaena crocea) ORFNames=EH28_12118 {ECO:0000313|EMBL:KKF22740.1} PE=4	SH3 domain-containing kinase-binding protein 1 CD2-binding protein 3 Short=CD2BP3 Cbl-interacting protein of 85 kDa Human Src family kinase-binding protein 1 Short=HSB-1 OS=Homo sapiens (Human) Name=SH3KBP1 Synonyms=CIN85 PE=1	GO:0005515; protein binding; molecular_function	SH3 domain-containing kinase-binding protein 1 isoform X1 [Larimichthys crocea]
Msa000185	Superscaffold1	10129893	10145305	+	K06503 transferrin receptor | (RefSeq) transferrin receptor protein 1-like	IPR003137; PA domain-IPR007484; Peptidase M28-IPR029513; Transferrin receptor protein 1	Transferrin receptor protein 1 {ECO:0000313|EMBL:CBN82172.1} OS=Dicentrarchus labrax (European seabass) (Morone labrax) ORFNames=DLA_XVIII04300 {ECO:0000313|EMBL:CBN82172.1} PE=4	Transferrin receptor protein 1 Short=TR Short=TfR Short=TfR1 Short=Trfr OS=Canis lupus familiaris (Dog) (Canis familiaris) Name=TFRC PE=1	GO:0004998; transferrin receptor activity; molecular_function-GO:0005886; plasma membrane; cellular_component-GO:0006879; cellular iron ion homeostasis; biological_process-GO:0006898; receptor-mediated endocytosis; biological_process-GO:0033572; transferrin transport; biological_process	PREDICTED: transferrin receptor protein 1-like [Lates calcarifer]
Msa000186	Superscaffold1	10150919	10172927	+	K08886 activated CDC42 kinase 1 [EC:2.7.10.2 2.7.11.1] | (RefSeq) activated CDC42 kinase 1-like	IPR000719; Protein kinase domain-IPR001245; Serine-threonine/tyrosine-protein kinase, catalytic domain-IPR001452; SH3 domain-IPR015116; Cdc42 binding domain-like-IPR015940; Ubiquitin-associated domain-IPR020635; Tyrosine-protein kinase, catalytic domain	Activated CDC42 kinase 1 {ECO:0000313|EMBL:CBN82171.1} OS=Dicentrarchus labrax (European seabass) (Morone labrax) ORFNames=DLA_XVIII04290 {ECO:0000313|EMBL:CBN82171.1} PE=3	Activated CDC42 kinase 1 Short=ACK-1 EC=2.7.10.2 EC=2.7.11.1 Activated CDC42 kinase 2 Tyrosine kinase non-receptor protein 2 OS=Bos taurus (Bovine) Synonyms=ACK1 {ECO:0000250|UniProtKB:Q07912}, ACK2 PE=1	GO:0004672; protein kinase activity; molecular_function-GO:0004713; protein tyrosine kinase activity; molecular_function-GO:0005515; protein binding; molecular_function-GO:0005524; ATP binding; molecular_function-GO:0006468; protein phosphorylation; biological_process	activated CDC42 kinase 1-like isoform X1 [Perca flavescens]
Msa000187	Superscaffold1	10204289	10238606	+	K04256 c-opsin | (RefSeq) pinopsin-like	IPR000276; G protein-coupled receptor, rhodopsin-like-IPR017452; GPCR, rhodopsin-like, 7TM	Uncharacterized protein {ECO:0000313|Ensembl:ENSONIP00000008159} OS=Oreochromis niloticus (Nile tilapia) (Tilapia nilotica) Name=LOC100702425 {ECO:0000313|Ensembl:ENSONIP00000008159} PE=3	Pinopsin Pineal gland-specific opsin Short=P-opsin Short=Pineal opsin OS=Columba livia (Rock dove) PE=1	GO:0004930; G-protein coupled receptor activity; molecular_function-GO:0007186; G-protein coupled receptor signaling pathway; biological_process-GO:0016021; integral component of membrane; cellular_component	PREDICTED: pinopsin-like [Lates calcarifer]
Msa000188	Superscaffold1	10281322	10287367	-	no KO assigned | (RefSeq) uncharacterized LOC104936439	NA	Uncharacterized protein {ECO:0000313|EMBL:KKF22764.1} OS=Larimichthys crocea (Large yellow croaker) (Pseudosciaena crocea) ORFNames=EH28_12142 {ECO:0000313|EMBL:KKF22764.1} PE=4	NA	NA	uncharacterized protein LOC111572682 [Amphiprion ocellaris] >XP_023132213.1 uncharacterized protein LOC111572682 [Amphiprion ocellaris]
Msa000189	Superscaffold1	10291071	10295649	-	no KO assigned | (RefSeq) cops9, myeov2; COP9 signalosome subunit 9	IPR029391; Myeloma-overexpressed 2-like	Uncharacterized protein {ECO:0000313|Ensembl:ENSGACP00000007098} OS=Gasterosteus aculeatus (Three-spined stickleback) PE=4	COP9 signalosome complex subunit 9 {ECO:0000305} OS=Danio rerio (Zebrafish) (Brachydanio rerio) ORFNames=zgc:77808 PE=3	NA	COP9 signalosome complex subunit 9 [Oreochromis niloticus] >XP_004081232.1 COP9 signalosome complex subunit 9 [Oryzias latipes] >XP_004551910.1 COP9 signalosome complex subunit 9 [Maylandia zebra] >XP_005805784.1 COP9 signalosome complex subunit 9 [Xiphophorus maculatus] >XP_008306302.1 COP9 signalosome complex subunit 9 [Cynoglossus semilaevis] >XP_012731736.1 COP9 signalosome complex subunit 9 …
Msa000190	Superscaffold1	10297479	10305524	-	K03098 apolipoprotein D and lipocalin family protein | (RefSeq) apolipoprotein D	IPR000566; Lipocalin/cytosolic fatty-acid binding domain-IPR002969; Apolipoprotein D-IPR026222; Apolipoprotein D, vertebrates-IPR028224; Otospiralin	Apolipoprotein D {ECO:0000313|EMBL:CBN82164.1} OS=Dicentrarchus labrax (European seabass) (Morone labrax) ORFNames=DLA_XVIII04220 {ECO:0000313|EMBL:CBN82164.1} PE=3	Apolipoprotein D Short=Apo-D Short=ApoD Precursor OS=Cavia porcellus (Guinea pig) Name=APOD PE=2	GO:0005215; transporter activity; molecular_function-GO:0006810; transport; biological_process-GO:0007605; sensory perception of sound; biological_process-GO:0008289; lipid binding; molecular_function	apolipo D-like protein [Labeo rohita] >RXN26550.1 apolipo D-like protein [Labeo rohita]
Msa000191	Superscaffold1	10310317	10351614	-	K20315 Rho GTPase-activating protein 21/23 | (RefSeq) arhgap21; Rho GTPase activating protein 21	IPR000198; Rho GTPase-activating protein domain-IPR001605; Pleckstrin homology domain, spectrin-type-IPR001849; Pleckstrin homology domain	Rho GTPase-activating protein 21 {ECO:0000313|EMBL:KKF22768.1} OS=Larimichthys crocea (Large yellow croaker) (Pseudosciaena crocea) ORFNames=EH28_12146 {ECO:0000313|EMBL:KKF22768.1} PE=4	Rho GTPase-activating protein 21 Rho GTPase-activating protein 10 Rho-type GTPase-activating protein 21 OS=Homo sapiens (Human) Name=ARHGAP21 Synonyms=ARHGAP10, KIAA1424 PE=1	GO:0005515; protein binding; molecular_function-GO:0005543; phospholipid binding; molecular_function-GO:0007165; signal transduction; biological_process	rho GTPase-activating protein 21 isoform X5 [Larimichthys crocea]
Msa000192	Superscaffold1	10389088	10406011	-	no KO assigned | (RefSeq) prtfdc1; phosphoribosyltransferase domain-containing protein 1	NA	Hypoxanthine-guanine phosphoribosyltransferase {ECO:0000313|EMBL:CBN82162.1} OS=Dicentrarchus labrax (European seabass) (Morone labrax) ORFNames=DLA_XVIII04200 {ECO:0000313|EMBL:CBN82162.1} PE=4	Phosphoribosyltransferase domain-containing protein 1 OS=Homo sapiens (Human) Name=PRTFDC1 Synonyms=HHGP PE=1	NA	PREDICTED: phosphoribosyltransferase domain-containing protein 1 isoform X2 [Notothenia coriiceps]
Msa000193	Superscaffold1	10406224	10408688	-	no KO assigned | (RefSeq) enkur; enkurin	IPR026150; Enkurin-IPR027012; Enkurin domain	Enkurin {ECO:0000313|EMBL:CBN82161.1} OS=Dicentrarchus labrax (European seabass) (Morone labrax) ORFNames=DLA_XVIII04190 {ECO:0000313|EMBL:CBN82161.1} PE=4	Enkurin OS=Mus musculus (Mouse) Name=Enkur PE=1	NA	Enkurin [Dicentrarchus labrax]
Msa000196	Superscaffold1	10431514	10507248	+	K08469 G protein-coupled receptor 158 | (RefSeq) gpr158; G protein-coupled receptor 158	IPR017978; GPCR family 3, C-terminal	Putative G-protein coupled receptor 158 {ECO:0000313|EMBL:KKF22772.1} OS=Larimichthys crocea (Large yellow croaker) (Pseudosciaena crocea) ORFNames=EH28_12150 {ECO:0000313|EMBL:KKF22772.1} PE=4	Probable G-protein coupled receptor 158 Precursor OS=Rattus norvegicus (Rat) Name=Gpr158 PE=1	GO:0004930; G-protein coupled receptor activity; molecular_function-GO:0007186; G-protein coupled receptor signaling pathway; biological_process-GO:0016021; integral component of membrane; cellular_component	PREDICTED: probable G-protein coupled receptor 158 isoform X2 [Lates calcarifer]
Msa000197	Superscaffold1	10510941	10531424	+	K17099 annexin A13 | (RefSeq) annexin A13-like	IPR001464; Annexin-IPR018502; Annexin repeat	Annexin {ECO:0000256|RuleBase:RU003540} OS=Larimichthys crocea (Large yellow croaker) (Pseudosciaena crocea) ORFNames=EH28_10584 {ECO:0000313|EMBL:KKF10786.1} PE=3	Annexin A13 Annexin XIII Annexin-13 Intestine-specific annexin Short=ISA OS=Homo sapiens (Human) Name=ANXA13 Synonyms=ANX13 PE=1	GO:0005509; calcium ion binding; molecular_function-GO:0005544; calcium-dependent phospholipid binding; molecular_function	annexin A13-like isoform X1 [Seriola dumerili]
Msa000198	Superscaffold1	10539058	10618342	+	K08834 myosin III [EC:2.7.11.1] | (RefSeq) myo3a; myosin IIIA	IPR000048; IQ motif, EF-hand binding site-IPR000719; Protein kinase domain-IPR001609; Myosin head, motor domain-IPR031591; Coiled-coil domain-containing protein 106	Myosin heavy chain FM3A {ECO:0000313|EMBL:AAG16878.1} OS=Morone saxatilis (Striped bass) (Perca saxatilis) Name=FM3A {ECO:0000313|EMBL:AAG16878.1} PE=2	Myosin-IIIa EC=2.7.11.1 OS=Homo sapiens (Human) Name=MYO3A PE=2	GO:0003774; motor activity; molecular_function-GO:0004672; protein kinase activity; molecular_function-GO:0005515; protein binding; molecular_function-GO:0005524; ATP binding; molecular_function-GO:0006468; protein phosphorylation; biological_process-GO:0016459; myosin complex; cellular_component	myosin-IIIa isoform X7 [Perca flavescens]
Msa000199	Superscaffold1	10620782	10634456	+	K01580 glutamate decarboxylase [EC:4.1.1.15] | (RefSeq) gad2; glutamate decarboxylase 2	IPR002129; Pyridoxal phosphate-dependent decarboxylase	Glutamate decarboxylase 2 {ECO:0000313|EMBL:KKF10788.1} OS=Larimichthys crocea (Large yellow croaker) (Pseudosciaena crocea) ORFNames=EH28_10586 {ECO:0000313|EMBL:KKF10788.1} PE=3	Glutamate decarboxylase 2 EC=4.1.1.15 65 kDa glutamic acid decarboxylase Short=GAD-65 Glutamate decarboxylase 65 kDa isoform OS=Canis lupus familiaris (Dog) (Canis familiaris) Name=GAD2 Synonyms=GAD65 PE=2	GO:0016831; carboxy-lyase activity; molecular_function-GO:0019752; carboxylic acid metabolic process; biological_process-GO:0030170; pyridoxal phosphate binding; molecular_function	glutamate decarboxylase 2 [Larimichthys crocea]
Msa000200	Superscaffold1	10648542	10652520	-	no KO assigned | (RefSeq) uncharacterized LOC104936695	IPR001368; TNFR/NGFR cysteine-rich region	Uncharacterized protein {ECO:0000313|EMBL:CBN82154.1} OS=Dicentrarchus labrax (European seabass) (Morone labrax) ORFNames=DLA_XVIII04120 {ECO:0000313|EMBL:CBN82154.1} PE=4	NA	GO:0005515; protein binding; molecular_function	Uncharacterized protein DLA_XVIII04120 [Dicentrarchus labrax]
Msa000201	Superscaffold1	10655829	10680025	+	K17704 amyloid beta A4 precursor protein-binding family B member 1-interacting protein | (RefSeq) apbb1ip; amyloid beta precursor protein binding family B member 1 interacting protein	IPR000159; Ras-associating (RA) domain-IPR001849; Pleckstrin homology domain	Amyloid beta A4 protein-binding family B member 1-interacting protein {ECO:0000313|EMBL:KKF10789.1} OS=Larimichthys crocea (Large yellow croaker) (Pseudosciaena crocea) ORFNames=EH28_10587 {ECO:0000313|EMBL:KKF10789.1} PE=4	Amyloid beta A4 precursor protein-binding family B member 1-interacting protein APBB1-interacting protein 1 OS=Danio rerio (Zebrafish) (Brachydanio rerio) Name=apbb1ip PE=2	GO:0007165; signal transduction; biological_process	amyloid beta A4 precursor protein-binding family B member 1-interacting protein [Larimichthys crocea]
Msa000202	Superscaffold1	10680071	10686352	-	no KO assigned | (RefSeq) UPF0061 protein Ent638_1736-like	IPR003846; Uncharacterised protein family UPF0061	UPF0061 protein azo1574 {ECO:0000313|EMBL:KKF10791.1} OS=Larimichthys crocea (Large yellow croaker) (Pseudosciaena crocea) ORFNames=EH28_10589 {ECO:0000313|EMBL:KKF10791.1} PE=4	Selenoprotein O {ECO:0000250|UniProtKB:Q9BVL4} Short=SelO {ECO:0000250|UniProtKB:Q9BVL4} OS=Mus musculus (Mouse) Synonyms=Selo {ECO:0000312|MGI:MGI:1919007} PE=1	NA	uncharacterized protein LOC104936694 [Larimichthys crocea]
Msa000203	Superscaffold1	10686416	10692186	+	K12504 decaprenyl-diphosphate synthase subunit 1 [EC:2.5.1.91] | (RefSeq) pdss1; decaprenyl diphosphate synthase subunit 1	IPR000092; Polyprenyl synthetase	Decaprenyl-diphosphate synthase subunit 1 {ECO:0000313|EMBL:CBN82151.1} OS=Dicentrarchus labrax (European seabass) (Morone labrax) ORFNames=DLA_XVIII04090 {ECO:0000313|EMBL:CBN82151.1} PE=3	Decaprenyl-diphosphate synthase subunit 1 EC=2.5.1.91 All-trans-decaprenyl-diphosphate synthase subunit 1 Decaprenyl pyrophosphate synthase subunit 1 Solanesyl-diphosphate synthase subunit 1 Trans-prenyltransferase 1 Short=TPT 1 OS=Mus musculus (Mouse) Name=Pdss1 Synonyms=Dps1, Sps1, Tprt PE=1	GO:0008299; isoprenoid biosynthetic process; biological_process	decaprenyl-diphosphate synthase subunit 1 isoform X1 [Labrus bergylta]
Msa000204	Superscaffold1	10692852	10740752	-	no KO assigned | (RefSeq) abi1; abl interactor 1	IPR000727; Target SNARE coiled-coil homology domain-IPR001452; SH3 domain-IPR012849; Abl-interactor, homeo-domain homologous domain-IPR028456; Abl interactor 1/2-IPR028457; ABI family	Abl interactor 1 {ECO:0000313|EMBL:CBN82150.1} OS=Dicentrarchus labrax (European seabass) (Morone labrax) ORFNames=DLA_XVIII04050 {ECO:0000313|EMBL:CBN82150.1} PE=4	Abl interactor 1 Abelson interactor 1 Short=Abi-1 Abl-binding protein 4 Short=AblBP4 Eps8 SH3 domain-binding protein Short=Eps8-binding protein Nap1-binding protein Short=Nap1BP Spectrin SH3 domain-binding protein 1 e3B1 OS=Homo sapiens (Human) Name=ABI1 {ECO:0000312|HGNC:HGNC:11320} Synonyms=SSH3BP1 PE=1	GO:0005515; protein binding; molecular_function-GO:0008154; actin polymerization or depolymerization; biological_process-GO:0030296; protein tyrosine kinase activator activity; molecular_function	abl interactor 1 isoform X1 [Acanthochromis polyacanthus]
Msa000205	Superscaffold1	10741707	10751620	+	no KO assigned | (RefSeq) acbd5; acyl-CoA binding domain containing 5	IPR000582; Acyl-CoA-binding protein, ACBP	Acyl-CoA-binding domain-containing protein 5A {ECO:0000313|EMBL:KKF10794.1} OS=Larimichthys crocea (Large yellow croaker) (Pseudosciaena crocea) ORFNames=EH28_10592 {ECO:0000313|EMBL:KKF10794.1} PE=4	Acyl-CoA-binding domain-containing protein 5A OS=Danio rerio (Zebrafish) (Brachydanio rerio) Name=acbd5a Synonyms=acbd5 ORFNames=zgc:112043 PE=2	GO:0000062; fatty-acyl-CoA binding; molecular_function	acyl-CoA-binding domain-containing protein 5 [Larimichthys crocea]
Msa000206	Superscaffold1	10752817	10759120	-	K16309 serine/threonine-protein kinase greatwall [EC:2.7.11.1] | (RefSeq) mastl; microtubule associated serine/threonine kinase like	IPR000719; Protein kinase domain-IPR000961; AGC-kinase, C-terminal	Microtubule-associated serine/threonine-protein kinase-like {ECO:0000313|EMBL:CBN82145.1} OS=Dicentrarchus labrax (European seabass) (Morone labrax) ORFNames=DLA_XVIII04030 {ECO:0000313|EMBL:CBN82145.1} PE=4	Serine/threonine-protein kinase greatwall Short=GW Short=GWL EC=2.7.11.1 Microtubule-associated serine/threonine-protein kinase-like Short=MAST-L OS=Danio rerio (Zebrafish) (Brachydanio rerio) Name=mastl Synonyms=gw, gwl PE=2	GO:0004672; protein kinase activity; molecular_function-GO:0004674; protein serine/threonine kinase activity; molecular_function-GO:0005524; ATP binding; molecular_function-GO:0006468; protein phosphorylation; biological_process	Microtubule-associated serine/threonine-protein kinase-like [Dicentrarchus labrax]
Msa000207	Superscaffold1	10761005	10768847	+	K08955 ATP-dependent metalloprotease [EC:3.4.24.-] | (RefSeq) yme1l1; YME1 like 1 ATPase	IPR000642; Peptidase M41-IPR003593; AAA+ ATPase domain-IPR003959; ATPase, AAA-type, core	ATP-dependent zinc metalloprotease YME1L1 {ECO:0000313|EMBL:KKF10796.1} OS=Larimichthys crocea (Large yellow croaker) (Pseudosciaena crocea) ORFNames=EH28_10594 {ECO:0000313|EMBL:KKF10796.1} PE=3	ATP-dependent zinc metalloprotease YME1L1 EC=3.4.24.- ATP-dependent metalloprotease FtsH1 YME1-like protein 1 OS=Mus musculus (Mouse) Name=Yme1l1 PE=1	GO:0004222; metalloendopeptidase activity; molecular_function-GO:0005524; ATP binding; molecular_function-GO:0006508; proteolysis; biological_process	ATP-dependent zinc metalloprotease YME1L1 isoform X3 [Larimichthys crocea]
Msa000209	Superscaffold1	10778109	10785865	-	no KO assigned | (RefSeq) phthiocerol synthesis polyketide synthase type I PpsD-like	IPR009081; Phosphopantetheine binding ACP domain-IPR013968; Polyketide synthase, ketoreductase domain-IPR014030; Beta-ketoacyl synthase, N-terminal-IPR014031; Beta-ketoacyl synthase, C-terminal-IPR014043; Acyl transferase-IPR020801; Polyketide synthase, acyl transferase domain-IPR020807; Polyketide synthase, dehydratase domain-IPR020841; Polyketide synthase, beta-ketoacyl synthase domain-IPR03282…	Beta-ketoacyl synthase {ECO:0000313|EMBL:CBN82142.1} OS=Dicentrarchus labrax (European seabass) (Morone labrax) ORFNames=DLA_XVIII04000 {ECO:0000313|EMBL:CBN82142.1} PE=4	Probable polyketide synthase 1 Short=dipks1 Polyketide synthase stlA EC=2.3.1.- Chalcone synthase stlA EC=2.3.1.74 Steely1 OS=Dictyostelium discoideum (Slime mold) Name=stlA Synonyms=pks1 ORFNames=DDB_G0269364 PE=1	NA	Beta-ketoacyl synthase [Dicentrarchus labrax]
Msa000210	Superscaffold1	10787105	10812704	-	K11153 retinol dehydrogenase 12 [EC:1.1.1.300] | (RefSeq) retinol dehydrogenase 12-like	IPR002347; Short-chain dehydrogenase/reductase SDR	Retinol dehydrogenase 12 {ECO:0000313|EMBL:CBN82141.1} OS=Dicentrarchus labrax (European seabass) (Morone labrax) ORFNames=DLA_XVIII03990 {ECO:0000313|EMBL:CBN82141.1} PE=3	Retinol dehydrogenase 12 EC=1.1.1.- All-trans and 9-cis retinol dehydrogenase Short chain dehydrogenase/reductase family 7C member 2 OS=Homo sapiens (Human) Name=RDH12 Synonyms=SDR7C2 PE=1	NA	Retinol dehydrogenase 12 [Dicentrarchus labrax]
Msa000211	Superscaffold1	10835650	10842428	-	K18245 carbonic anhydrase 2 [EC:4.2.1.1] | (RefSeq) carbonic anhydrase 1-like	IPR001148; Alpha carbonic anhydrase-IPR023561; Carbonic anhydrase, alpha-class	Carbonic anhydrase 1 {ECO:0000313|EMBL:CBN82139.1} OS=Dicentrarchus labrax (European seabass) (Morone labrax) ORFNames=DLA_XVIII03970 {ECO:0000313|EMBL:CBN82139.1} PE=4	Carbonic anhydrase 1 EC=4.2.1.1 Carbonate dehydratase I Carbonic anhydrase I Short=CA-I Ice-CA OS=Chionodraco hamatus (Antarctic teleost icefish) (Chaenichthys rhinoceratus hamatus) Name=ca1 PE=1	NA	Carbonic anhydrase 1 [Dicentrarchus labrax]
Msa000213	Superscaffold1	10885308	10943152	-	no KO assigned | (RefSeq) ralyl; RALY RNA binding protein-like	IPR000504; RNA recognition motif domain	Uncharacterized protein {ECO:0000313|Ensembl:ENSXMAP00000008417} OS=Xiphophorus maculatus (Southern platyfish) (Platypoecilus maculatus) Name=RALYL (1 of many) {ECO:0000313|Ensembl:ENSXMAP00000008417} PE=4	RNA-binding Raly-like protein Short=hRALYL Heterogeneous nuclear ribonucleoprotein C-like 3 Short=hnRNP core protein C-like 3 OS=Homo sapiens (Human) Name=RALYL Synonyms=HNRPCL3 PE=1	GO:0003676; nucleic acid binding; molecular_function	RNA-binding Raly-like protein isoform X4 [Larimichthys crocea]
Msa000214	Superscaffold1	10977781	10999414	-	NA	NA	NA	NA	NA	NA
Msa000215	Superscaffold1	11189704	11199136	-	K08819 cyclin-dependent kinase 12/13 [EC:2.7.11.22 2.7.11.23] | (RefSeq) cdk13; cyclin dependent kinase 13	IPR000719; Protein kinase domain	Cell division cycle 2-like protein kinase 5 {ECO:0000313|EMBL:CBN82135.1} OS=Dicentrarchus labrax (European seabass) (Morone labrax) ORFNames=DLA_XVIII03940 {ECO:0000313|EMBL:CBN82135.1} PE=4	Cyclin-dependent kinase 13 EC=2.7.11.22 EC=2.7.11.23 CDC2-related protein kinase 5 Cell division cycle 2-like protein kinase 5 Cell division protein kinase 13 Short=hCDK13 Cholinesterase-related cell division controller OS=Homo sapiens (Human) Name=CDK13 Synonyms=CDC2L, CDC2L5, CHED, KIAA1791 PE=1	GO:0004672; protein kinase activity; molecular_function-GO:0005524; ATP binding; molecular_function-GO:0006468; protein phosphorylation; biological_process	cyclin-dependent kinase 13 [Seriola dumerili]
Msa000217	Superscaffold1	11206900	11214028	+	K15144 mediator of RNA polymerase II transcription subunit 1 | (RefSeq) mediator of RNA polymerase II transcription subunit 1-like	IPR019680; Mediator complex, subunit Med1	Mediator of RNA polymerase II transcription subunit 1 {ECO:0000256|RuleBase:RU364059} Mediator complex subunit 1 {ECO:0000256|RuleBase:RU364059} OS=Dicentrarchus labrax (European seabass) (Morone labrax) ORFNames=DLA_XVIII03910 {ECO:0000313|EMBL:CBN82133.1} PE=3	Mediator of RNA polymerase II transcription subunit 1 Mediator complex subunit 1 Peroxisome proliferator-activated receptor-binding protein Short=PBP Short=PPAR-binding protein OS=Pongo abelii (Sumatran orangutan) (Pongo pygmaeus abelii) Name=MED1 Synonyms=PPARBP, TRAP220 PE=2	GO:0001104; RNA polymerase II transcription cofactor activity; molecular_function-GO:0006357; regulation of transcription from RNA polymerase II promoter; biological_process-GO:0016592; mediator complex; cellular_component	Mediator of RNA polymerase II transcription subunit 1 [Dicentrarchus labrax]
Msa000218	Superscaffold1	11232371	11240714	+	K10273 F-box and leucine-rich repeat protein 7 | (RefSeq) fbxl7; F-box and leucine rich repeat protein 7	IPR001611; Leucine-rich repeat-IPR001810; F-box domain-IPR006553; Leucine-rich repeat, cysteine-containing subtype	F-box/LRR-repeat protein 7 {ECO:0000313|EMBL:CBN82132.1} OS=Dicentrarchus labrax (European seabass) (Morone labrax) ORFNames=DLA_XVIII03900 {ECO:0000313|EMBL:CBN82132.1} PE=4	F-box/LRR-repeat protein 7 F-box and leucine-rich repeat protein 7 OS=Danio rerio (Zebrafish) (Brachydanio rerio) Name=fbxl7 ORFNames=zgc:158346 PE=2	GO:0005515; protein binding; molecular_function	F-box/LRR-repeat protein 7 [Dicentrarchus labrax]
Msa000220	Superscaffold1	11267971	11276157	-	K01242 ADP-ribosyl cyclase 1 [EC:3.2.2.6 2.4.99.20] | (RefSeq) ADP-ribosyl cyclase/cyclic ADP-ribose hydrolase 1-like	IPR003193; ADP-ribosyl cyclase (CD38/157)	ADP-ribosyl cyclase 1 {ECO:0000313|EMBL:CBN82130.1} OS=Dicentrarchus labrax (European seabass) (Morone labrax) ORFNames=DLA_XVIII03880 {ECO:0000313|EMBL:CBN82130.1} PE=4	ADP-ribosyl cyclase/cyclic ADP-ribose hydrolase 1 EC=3.2.2.6 2'-phospho-ADP-ribosyl cyclase 2'-phospho-ADP-ribosyl cyclase/2'-phospho-cyclic-ADP-ribose transferase EC=2.4.99.20 2'-phospho-cyclic-ADP-ribose transferase ADP-ribosyl cyclase 1 Short=ADPRC 1 Cyclic ADP-ribose hydrolase 1 Short=cADPr hydrolase 1 I-19 NIM-R5 antigen OS=Mus musculus (Mouse) Name=Cd38 PE=1	GO:0003953; NAD+ nucleosidase activity; molecular_function	ADP-ribosyl cyclase/cyclic ADP-ribose hydrolase 1-like isoform X2 [Anabas testudineus]
Msa000221	Superscaffold1	11277631	11282341	-	K01242 ADP-ribosyl cyclase 1 [EC:3.2.2.6 2.4.99.20] | (RefSeq) ADP-ribosyl cyclase/cyclic ADP-ribose hydrolase 1-like	IPR003193; ADP-ribosyl cyclase (CD38/157)	ADP-ribosyl cyclase 1 {ECO:0000313|EMBL:CBN82129.1} OS=Dicentrarchus labrax (European seabass) (Morone labrax) ORFNames=DLA_XVIII03870 {ECO:0000313|EMBL:CBN82129.1} PE=4	ADP-ribosyl cyclase/cyclic ADP-ribose hydrolase 1 EC=3.2.2.6 2'-phospho-ADP-ribosyl cyclase 2'-phospho-ADP-ribosyl cyclase/2'-phospho-cyclic-ADP-ribose transferase EC=2.4.99.20 2'-phospho-cyclic-ADP-ribose transferase ADP-ribosyl cyclase 1 Short=ADPRC 1 CD38H Cyclic ADP-ribose hydrolase 1 Short=cADPr hydrolase 1 OS=Rattus norvegicus (Rat) Name=Cd38 PE=1	GO:0003953; NAD+ nucleosidase activity; molecular_function	ADP-ribosyl cyclase/cyclic ADP-ribose hydrolase 1 [Larimichthys crocea] >XP_027129822.1 ADP-ribosyl cyclase/cyclic ADP-ribose hydrolase 1 [Larimichthys crocea]
Msa000222	Superscaffold1	11292231	11296927	+	K01092 myo-inositol-1(or 4)-monophosphatase [EC:3.1.3.25] | (RefSeq) inositol monophosphatase 1-like	IPR000760; Inositol monophosphatase-like-IPR020552; Inositol monophosphatase, Lithium-sensitive-IPR033942; Inositol monophosphatase	Inositol-1-monophosphatase {ECO:0000256|RuleBase:RU364068} EC=3.1.3.25 {ECO:0000256|RuleBase:RU364068} OS=Dicentrarchus labrax (European seabass) (Morone labrax) ORFNames=DLA_XVIII03860 {ECO:0000313|EMBL:CBN82128.1} PE=3	Inositol monophosphatase 1 Short=IMP 1 Short=IMPase 1 EC=3.1.3.25 {ECO:0000250|UniProtKB:P29218} D-galactose 1-phosphate phosphatase {ECO:0000250|UniProtKB:P29218} EC=3.1.3.94 {ECO:0000250|UniProtKB:P29218} Inositol-1(or 4)-monophosphatase 1 Lithium-sensitive myo-inositol monophosphatase A1 OS=Pongo abelii (Sumatran orangutan) (Pongo pygmaeus abelii) Name=IMPA1 Synonyms=IMPA PE=2	GO:0008934; inositol monophosphate 1-phosphatase activity; molecular_function-GO:0046854; phosphatidylinositol phosphorylation; biological_process-GO:0046855; inositol phosphate dephosphorylation; biological_process	inositol monophosphatase 1 [Anabas testudineus]
Msa000223	Superscaffold1	11303259	11308355	+	K01092 myo-inositol-1(or 4)-monophosphatase [EC:3.1.3.25] | (RefSeq) inositol monophosphatase 1-like	IPR000760; Inositol monophosphatase-like-IPR020552; Inositol monophosphatase, Lithium-sensitive-IPR033942; Inositol monophosphatase	Inositol-1-monophosphatase {ECO:0000256|RuleBase:RU364068} EC=3.1.3.25 {ECO:0000256|RuleBase:RU364068} OS=Dicentrarchus labrax (European seabass) (Morone labrax) ORFNames=DLA_XVIII03850 {ECO:0000313|EMBL:CBN82127.1} PE=3	Inositol monophosphatase 1 Short=IMP 1 Short=IMPase 1 EC=3.1.3.25 {ECO:0000269|PubMed:9462881} D-galactose 1-phosphate phosphatase {ECO:0000303|PubMed:9462881} EC=3.1.3.94 {ECO:0000269|PubMed:9462881} Inositol-1(or 4)-monophosphatase 1 Lithium-sensitive myo-inositol monophosphatase A1 OS=Bos taurus (Bovine) Name=IMPA1 Synonyms=IMPA PE=1	GO:0008934; inositol monophosphate 1-phosphatase activity; molecular_function-GO:0046854; phosphatidylinositol phosphorylation; biological_process-GO:0046855; inositol phosphate dephosphorylation; biological_process	PREDICTED: inositol monophosphatase 1-like isoform X2 [Poecilia latipinna]
Msa000224	Superscaffold1	11372720	11472147	+	K06799 cadherin 7, type 2 | (RefSeq) cdh7; cadherin 7	IPR000233; Cadherin, cytoplasmic domain-IPR002126; Cadherin	Cadherin-7 {ECO:0000313|EMBL:CBN82126.1} OS=Dicentrarchus labrax (European seabass) (Morone labrax) ORFNames=DLA_XVIII03840 {ECO:0000313|EMBL:CBN82126.1} PE=4	Cadherin-7 Precursor OS=Homo sapiens (Human) Name=CDH7 Synonyms=CDH7L1 PE=2	GO:0005509; calcium ion binding; molecular_function-GO:0007156; homophilic cell adhesion via plasma membrane adhesion molecules; biological_process-GO:0016020; membrane; cellular_component	cadherin-7 [Perca flavescens] >XP_028424948.1 cadherin-7 [Perca flavescens] >XP_028424949.1 cadherin-7 [Perca flavescens] >XP_028424950.1 cadherin-7 [Perca flavescens] >XP_028424951.1 cadherin-7 [Perca flavescens] >XP_028424952.1 cadherin-7 [Perca flavescens]
Msa000225	Superscaffold1	11505442	11520262	-	K06799 cadherin 7, type 2 | (RefSeq) cadherin-7-like	IPR000233; Cadherin, cytoplasmic domain-IPR002126; Cadherin	Cadherin-7 {ECO:0000313|EMBL:CBN82125.1} OS=Dicentrarchus labrax (European seabass) (Morone labrax) ORFNames=DLA_XVIII03830 {ECO:0000313|EMBL:CBN82125.1} PE=4	Cadherin-7 Precursor OS=Gallus gallus (Chicken) Name=CDH7 PE=2	GO:0005509; calcium ion binding; molecular_function-GO:0007156; homophilic cell adhesion via plasma membrane adhesion molecules; biological_process-GO:0016020; membrane; cellular_component	cadherin-7 [Larimichthys crocea]
Msa000226	Superscaffold1	11562201	11633351	-	no KO assigned | (RefSeq) dsel; dermatan sulfate epimerase-like	IPR000863; Sulfotransferase domain-IPR032518; Heparinase II, N-terminal	Uncharacterized protein {ECO:0000313|Ensembl:ENSONIP00000025762} OS=Oreochromis niloticus (Nile tilapia) (Tilapia nilotica) Name=dsel {ECO:0000313|Ensembl:ENSONIP00000025762} PE=4	Dermatan-sulfate epimerase-like protein EC=5.1.-.- Precursor OS=Homo sapiens (Human) Name=DSEL Synonyms=C18orf4, NCAG1 PE=2	GO:0008146; sulfotransferase activity; molecular_function	PREDICTED: dermatan-sulfate epimerase-like protein [Stegastes partitus]
Msa000227	Superscaffold1	11779176	11810270	-	K09585 thioredoxin domain-containing protein 10 [EC:5.3.4.1] | (RefSeq) tmx3; thioredoxin related transmembrane protein 3	IPR013766; Thioredoxin domain	Protein disulfide-isomerase TMX3 {ECO:0000313|EMBL:CBN82123.1} Fragment OS=Dicentrarchus labrax (European seabass) (Morone labrax) ORFNames=DLA_XVIII03810 {ECO:0000313|EMBL:CBN82123.1} PE=4	Protein disulfide-isomerase TMX3 EC=5.3.4.1 Thioredoxin domain-containing protein 10 Thioredoxin-related transmembrane protein 3 Precursor OS=Xenopus laevis (African clawed frog) Name=tmx3 Synonyms=txndc10 PE=2	GO:0045454; cell redox homeostasis; biological_process	protein disulfide-isomerase TMX3 [Parambassis ranga]
Msa000229	Superscaffold1	11829535	11844106	+	K08827 serine/threonine-protein kinase PRP4 [EC:2.7.11.1] | (RefSeq) prpf4b; pre-mRNA processing factor 4B	IPR000719; Protein kinase domain	PRP4 pre-mRNA processing factor 4 homolog Bb {ECO:0000313|EMBL:SBQ31985.1} OS=Nothobranchius kadleci Name=PRPF4BB {ECO:0000313|EMBL:SBQ31985.1} PE=4	Serine/threonine-protein kinase PRP4 homolog EC=2.7.11.1 PRP4 kinase PRP4 pre-mRNA-processing factor 4 homolog OS=Homo sapiens (Human) Name=PRPF4B Synonyms=KIAA0536, PRP4, PRP4H, PRP4K PE=1	GO:0004672; protein kinase activity; molecular_function-GO:0005524; ATP binding; molecular_function-GO:0006468; protein phosphorylation; biological_process	serine/threonine-protein kinase PRP4 homolog [Labrus bergylta]
Msa000230	Superscaffold1	11848365	11891255	-	K06230 zinc finger protein GLI3 | (RefSeq) gli3; GLI family zinc finger 3	IPR013087; Zinc finger C2H2-type-IPR032851; Transcription factor GLI3	Uncharacterized protein {ECO:0000313|Ensembl:ENSONIP00000007941} OS=Oreochromis niloticus (Nile tilapia) (Tilapia nilotica) Name=gli3 {ECO:0000313|Ensembl:ENSONIP00000007941} PE=4	Zinc finger protein GLI3 Neural-specific DNA-binding protein xGLI3 Short=xGLI-3 OS=Xenopus laevis (African clawed frog) Name=gli3 PE=2	GO:0003676; nucleic acid binding; molecular_function-GO:0003700; transcription factor activity, sequence-specific DNA binding; molecular_function-GO:0006355; regulation of transcription, DNA-templated; biological_process-GO:0007224; smoothened signaling pathway; biological_process-GO:0009952; anterior/posterior pattern specification; biological_process-GO:0009953; dorsal/ventral pattern formation…	PREDICTED: transcriptional activator GLI3 [Lates calcarifer]
Msa000231	Superscaffold1	11898912	11921902	-	K06230 zinc finger protein GLI3 | (RefSeq) gli3; GLI family zinc finger 3	NA	GLI3 {ECO:0000313|EMBL:JAO59538.1} Fragment OS=Poeciliopsis prolifica (blackstripe livebearer) Name=GLI3 {ECO:0000313|EMBL:JAO59538.1} PE=4	Transcriptional activator GLI3 GLI3 form of 190 kDa Short=GLI3-190 GLI3 full length protein Short=GLI3FL Transcriptional repressor GLI3R GLI3 C-terminally truncated form GLI3 form of 83 kDa Short=GLI3-83 OS=Pan troglodytes (Chimpanzee) Name=GLI3 PE=2	NA	transcriptional activator GLI3 isoform X2 [Seriola lalandi dorsalis]
Msa000232	Superscaffold1	11949098	11951658	-	K04184 C-C chemokine receptor type 9 | (RefSeq) C-C chemokine receptor type 9-like	IPR000276; G protein-coupled receptor, rhodopsin-like-IPR000355; Chemokine receptor family-IPR017452; GPCR, rhodopsin-like, 7TM	C-C chemokine receptor type 9 {ECO:0000313|EMBL:CBJ23501.1} OS=Dicentrarchus labrax (European seabass) (Morone labrax) Name=ccr9 {ECO:0000313|EMBL:CBJ23501.1} PE=2	C-C chemokine receptor type 9 Short=C-C CKR-9 Short=CC-CKR-9 Short=CCR-9 OS=Ovis aries (Sheep) Name=CCR9 PE=2	GO:0004930; G-protein coupled receptor activity; molecular_function-GO:0004950; chemokine receptor activity; molecular_function-GO:0006935; chemotaxis; biological_process-GO:0007186; G-protein coupled receptor signaling pathway; biological_process-GO:0016021; integral component of membrane; cellular_component	PREDICTED: C-C chemokine receptor type 9-like [Lates calcarifer]
Msa000233	Superscaffold1	11957883	11965240	-	K19400 leucine zipper transcription factor-like protein 1 | (RefSeq) lztfl1; leucine zipper transcription factor like 1	IPR026157; Leucine zipper transcription factor-like protein 1	Uncharacterized protein {ECO:0000313|Ensembl:ENSONIP00000007935} OS=Oreochromis niloticus (Nile tilapia) (Tilapia nilotica) Name=lztfl1 {ECO:0000313|Ensembl:ENSONIP00000007935} PE=4	Leucine zipper transcription factor-like protein 1 OS=Bos taurus (Bovine) Name=LZTFL1 PE=2	NA	PREDICTED: leucine zipper transcription factor-like protein 1 [Stegastes partitus]
Msa000234	Superscaffold1	11969178	11999751	+	K09533 DnaJ homolog subfamily C member 13 | (RefSeq) dnajc13; DnaJ heat shock protein family (Hsp40) member C13	IPR001623; DnaJ domain-IPR025640; Domain of unknown function DUF4339	DnaJ homolog subfamily C member 13 {ECO:0000313|EMBL:CBN82117.1} OS=Dicentrarchus labrax (European seabass) (Morone labrax) ORFNames=DLA_XVIII03750 {ECO:0000313|EMBL:CBN82117.1} PE=4	DnaJ homolog subfamily C member 13 Required for receptor-mediated endocytosis 8 Short=RME-8 OS=Homo sapiens (Human) Name=DNAJC13 Synonyms=KIAA0678, RME8 PE=1	NA	dnaJ homolog subfamily C member 13 isoform X3 [Larimichthys crocea]
Msa000235	Superscaffold1	12002301	12017390	+	K10728 topoisomerase (DNA) II binding protein 1 | (RefSeq) topbp1; topoisomerase (DNA) II binding protein 1	IPR001357; BRCT domain	DNA topoisomerase 2-binding protein 1 {ECO:0000313|EMBL:CBN82116.1} OS=Dicentrarchus labrax (European seabass) (Morone labrax) ORFNames=DLA_XVIII03740 {ECO:0000313|EMBL:CBN82116.1} PE=4	DNA topoisomerase 2-binding protein 1-A Cut5 protein {ECO:0000303|PubMed:12743046} DNA topoisomerase II-binding protein 1-A Short=TopBP1-A Short=XtopBP {ECO:0000303|PubMed:16530042} OS=Xenopus laevis (African clawed frog) Name=topbp1-A Synonyms=cut5 {ECO:0000312|EMBL:BAC65235.1} PE=1	NA	DNA topoisomerase 2-binding protein 1 [Anabas testudineus]
Msa000236	Superscaffold1	12019342	12065819	+	no KO assigned | (RefSeq) tmem108; transmembrane protein 108	IPR031508; Transmembrane protein 108	Transmembrane protein 108 {ECO:0000313|EMBL:KKF17824.1} Fragment OS=Larimichthys crocea (Large yellow croaker) (Pseudosciaena crocea) ORFNames=EH28_02526 {ECO:0000313|EMBL:KKF17824.1} PE=4	Transmembrane protein 108 {ECO:0000312|HGNC:HGNC:28451} Retrolinkin {ECO:0000305} OS=Homo sapiens (Human) ORFNames=UNQ1875/PRO4318 PE=2	NA	PREDICTED: transmembrane protein 108 [Lates calcarifer]
Msa000237	Superscaffold1	12069623	12074294	+	no KO assigned | (RefSeq) cdv3; CDV3 homolog	IPR026806; Protein CDV3	Protein CDV3 {ECO:0000313|EMBL:KKF17825.1} OS=Larimichthys crocea (Large yellow croaker) (Pseudosciaena crocea) ORFNames=EH28_02527 {ECO:0000313|EMBL:KKF17825.1} PE=4	Protein CDV3 homolog OS=Danio rerio (Zebrafish) (Brachydanio rerio) Name=cdv3 PE=2	NA	protein CDV3 homolog isoform X1 [Larimichthys crocea]
Msa000238	Superscaffold1	12093616	12102240	+	K10397 kinesin family member 6/9 | (RefSeq) kinesin-like protein KIF9	IPR001752; Kinesin motor domain	Kinesin-like protein {ECO:0000256|RuleBase:RU000394} OS=Larimichthys crocea (Large yellow croaker) (Pseudosciaena crocea) ORFNames=EH28_02374 {ECO:0000313|EMBL:KKF19753.1} PE=3	Kinesin-like protein KIF9 OS=Homo sapiens (Human) Name=KIF9 PE=1	GO:0003777; microtubule motor activity; molecular_function-GO:0005524; ATP binding; molecular_function-GO:0007018; microtubule-based movement; biological_process-GO:0008017; microtubule binding; molecular_function	kinesin-like protein KIF9 isoform X1 [Larimichthys crocea] >XP_027130108.1 kinesin-like protein KIF9 isoform X1 [Larimichthys crocea] >XP_027130109.1 kinesin-like protein KIF9 isoform X1 [Larimichthys crocea] >XP_019128153.2 kinesin-like protein KIF9 isoform X1 [Larimichthys crocea]
Msa000239	Superscaffold1	12102410	12168576	-	K16175 protein scribble | (RefSeq) scrib; scribbled planar cell polarity protein	IPR001478; PDZ domain-IPR001611; Leucine-rich repeat-IPR003591; Leucine-rich repeat, typical subtype	protein scribble homolog isoform X2 {ECO:0000313|RefSeq:XP_014036356.1} OS=Salmo salar (Atlantic salmon) Name=LOC106590179 {ECO:0000313|RefSeq:XP_014036356.1} PE=4	Protein scribble homolog Scribble1 OS=Danio rerio (Zebrafish) (Brachydanio rerio) Name=scrib Synonyms=llk, scrb1 PE=1	GO:0005515; protein binding; molecular_function	protein scribble homolog isoform X3 [Seriola lalandi dorsalis]
Msa000240	Superscaffold1	12172296	12183485	-	K12838 poly(U)-binding-splicing factor PUF60 | (RefSeq) puf60; poly(U) binding splicing factor 60	IPR000504; RNA recognition motif domain-IPR003954; RNA recognition motif domain, eukaryote-IPR006532; Poly-U binding splicing factor, half-pint	Poly(U)-binding-splicing factor PUF60 {ECO:0000313|EMBL:KKF19755.1} OS=Larimichthys crocea (Large yellow croaker) (Pseudosciaena crocea) ORFNames=EH28_02376 {ECO:0000313|EMBL:KKF19755.1} PE=4	Poly(U)-binding-splicing factor PUF60 60 kDa poly(U)-binding-splicing factor RNA-binding protein Siah-BP Siah-binding protein 1 OS=Rattus norvegicus (Rat) Name=Puf60 Synonyms=Siahbp1 PE=2	GO:0003676; nucleic acid binding; molecular_function	poly(U)-binding-splicing factor PUF60 isoform X7 [Larimichthys crocea] >XP_027129975.1 poly(U)-binding-splicing factor PUF60 isoform X7 [Larimichthys crocea]
Msa000242	Superscaffold1	12228422	12228903	-	no KO assigned | (RefSeq) mannose-specific lectin-like	IPR001480; Bulb-type lectin domain	Lily-type lectin {ECO:0000313|EMBL:AEG78370.1} OS=Epinephelus coioides (Orange-spotted grouper) (Epinephelus nebulosus) PE=2	NA	NA	mannose-specific lectin-like [Perca flavescens] >XP_028425212.1 mannose-specific lectin-like [Perca flavescens] >XP_028425213.1 mannose-specific lectin-like [Perca flavescens] >XP_028425214.1 mannose-specific lectin-like [Perca flavescens]
Msa000243	Superscaffold1	12240747	12244435	-	K10044 retinoic acid receptor responder protein 2 | (RefSeq) uncharacterized LOC101062321	NA	Uncharacterized protein II {ECO:0000313|EMBL:AEH76587.1} Fragment OS=Epinephelus bruneus (Longtooth grouper) PE=2	NA	NA	uncharacterized protein LOC114549153 [Perca flavescens]
Msa000244	Superscaffold1	12245225	12247649	-	no KO assigned | (RefSeq) uncharacterized LOC106590176	NA	Uncharacterized protein {ECO:0000313|EMBL:KKF19764.1} OS=Larimichthys crocea (Large yellow croaker) (Pseudosciaena crocea) ORFNames=EH28_02385 {ECO:0000313|EMBL:KKF19764.1} PE=4	NA	NA	hypothetical protein EPR50_G00225920 [Perca flavescens]
Msa000245	Superscaffold1	12249984	12279790	-	K13855 solute carrier family 4 (anion exchanger), member 2 | (RefSeq) slc4a2; solute carrier family 4 member 2	IPR001717; Anion exchange protein-IPR002978; Anion exchange protein 2-IPR003020; Bicarbonate transporter, eukaryotic-IPR011531; Bicarbonate transporter, C-terminal-IPR013769; Band 3 cytoplasmic domain	Anion exchange protein {ECO:0000256|RuleBase:RU362035} OS=Larimichthys crocea (Large yellow croaker) (Pseudosciaena crocea) ORFNames=EH28_02386 {ECO:0000313|EMBL:KKF19765.1} PE=3	Anion exchange protein 2 Short=AE 2 Short=Anion exchanger 2 Non-erythroid band 3-like protein Short=BND3L Solute carrier family 4 member 2 OS=Homo sapiens (Human) Name=SLC4A2 Synonyms=AE2, EPB3L1, HKB3, MPB3L PE=1	GO:0005452; inorganic anion exchanger activity; molecular_function-GO:0006820; anion transport; biological_process-GO:0008509; anion transmembrane transporter activity; molecular_function-GO:0016020; membrane; cellular_component-GO:0016021; integral component of membrane; cellular_component	anion exchange protein 2 isoform X1 [Perca flavescens] >XP_028424760.1 anion exchange protein 2 isoform X1 [Perca flavescens] >XP_028424761.1 anion exchange protein 2 isoform X1 [Perca flavescens] >XP_028424763.1 anion exchange protein 2 isoform X1 [Perca flavescens] >XP_028424764.1 anion exchange protein 2 isoform X1 [Perca flavescens]
Msa000246	Superscaffold1	12293712	12308423	+	no KO assigned | (RefSeq) F-box/LRR-repeat protein 13	IPR001012; UBX domain-IPR006553; Leucine-rich repeat, cysteine-containing subtype-IPR015940; Ubiquitin-associated domain	F-box/LRR-repeat protein 13 {ECO:0000313|EMBL:KKF19766.1} OS=Larimichthys crocea (Large yellow croaker) (Pseudosciaena crocea) ORFNames=EH28_02387 {ECO:0000313|EMBL:KKF19766.1} PE=4	UBX domain-containing protein 4 OS=Caenorhabditis elegans Name=ubxn-4 ORFNames=ZK353.8 PE=4	GO:0005515; protein binding; molecular_function	uncharacterized protein LOC114549367 [Perca flavescens]
Msa000247	Superscaffold1	12310083	12316997	-	K06185 ATP-binding cassette, subfamily F, member 2 | (RefSeq) abcf2; ATP binding cassette subfamily F member 2	IPR003439; ABC transporter-like-IPR003593; AAA+ ATPase domain-IPR032781; ABC-transporter extension domain	ATP-binding cassette sub-family F member 2 {ECO:0000313|EMBL:KKF19767.1} OS=Larimichthys crocea (Large yellow croaker) (Pseudosciaena crocea) ORFNames=EH28_02388 {ECO:0000313|EMBL:KKF19767.1} PE=4	ATP-binding cassette sub-family F member 2 Iron-inhibited ABC transporter 2 OS=Homo sapiens (Human) Name=ABCF2 ORFNames=HUSSY-18 PE=1	GO:0005524; ATP binding; molecular_function-GO:0016887; ATPase activity; molecular_function	ATP-binding cassette sub-family F member 2 [Larimichthys crocea]
Msa000249	Superscaffold1	12332388	12364178	-	K11650 SWI/SNF-related matrix-associated actin-dependent regulator of chromatin subfamily D | (RefSeq) smarcd3; SWI/SNF related, matrix associated, actin dependent regulator of chromatin, subfamily d, member 3	IPR003121; SWIB/MDM2 domain-IPR019835; SWIB domain	SWI/SNF-related matrix-associated actin-dependent regulator of chromatin subfamily D member 1 {ECO:0000313|EMBL:JAQ40235.1} OS=Fundulus heteroclitus (Killifish) (Mummichog) PE=4	SWI/SNF-related matrix-associated actin-dependent regulator of chromatin subfamily D member 3 60 kDa BRG-1/Brm-associated factor subunit C BRG1-associated factor 60C Short=BAF60C Short=mBAF60c OS=Mus musculus (Mouse) Name=Smarcd3 Synonyms=Baf60c PE=1	GO:0005515; protein binding; molecular_function	SWI/SNF-related matrix-associated actin-dependent regulator of chromatin subfamily D member 3 isoform X4 [Seriola dumerili]
Msa000250	Superscaffold1	12379857	12391713	-	K12236 transcriptional repressor NF-X1 | (RefSeq) nfx1; transcriptional repressor NF-X1	IPR000967; Zinc finger, NF-X1-type-IPR001374; R3H domain-IPR001841; Zinc finger, RING-type-IPR019787; Zinc finger, PHD-finger-IPR034078; Transcription factor NFX1 family	Uncharacterized protein {ECO:0000313|Ensembl:ENSONIP00000007801} OS=Oreochromis niloticus (Nile tilapia) (Tilapia nilotica) Name=NFX1 {ECO:0000313|Ensembl:ENSONIP00000007801} PE=4	Transcriptional repressor NF-X1 EC=6.3.2.- Nuclear transcription factor, X box-binding protein 1 OS=Bos taurus (Bovine) Name=NFX1 PE=2	GO:0003676; nucleic acid binding; molecular_function-GO:0003700; transcription factor activity, sequence-specific DNA binding; molecular_function-GO:0005634; nucleus; cellular_component-GO:0006355; regulation of transcription, DNA-templated; biological_process-GO:0008270; zinc ion binding; molecular_function	transcriptional repressor NF-X1 isoform X1 [Seriola dumerili]
Msa000251	Superscaffold1	12394797	12453013	+	K12488 Arf-GAP with SH3 domain, ANK repeat and PH domain-containing protein | (RefSeq) asap1; ArfGAP with SH3 domain, ankyrin repeat and PH domain 1	IPR001164; Arf GTPase activating protein-IPR001452; SH3 domain-IPR001849; Pleckstrin homology domain-IPR002110; Ankyrin repeat-IPR020683; Ankyrin repeat-containing domain	ArfGAP with SH3 domain, ankyrin repeat and PH domain 1b {ECO:0000313|EMBL:SBQ66493.1} OS=Nothobranchius korthausae Name=ASAP1B {ECO:0000313|EMBL:SBQ66493.1} PE=4	Arf-GAP with SH3 domain, ANK repeat and PH domain-containing protein 1 130 kDa phosphatidylinositol 4,5-bisphosphate-dependent ARF1 GTPase-activating protein ADP-ribosylation factor-directed GTPase-activating protein 1 Short=ARF GTPase-activating protein 1 Development and differentiation-enhancing factor 1 Short=DEF-1 Short=Differentiation-enhancing factor 1 PIP2-dependent ARF1 GAP OS=Rattus norv…	GO:0005096; GTPase activator activity; molecular_function-GO:0005515; protein binding; molecular_function	arf-GAP with SH3 domain, ANK repeat and PH domain-containing protein 1 isoform X2 [Larimichthys crocea]
Msa000252	Superscaffold1	12455165	12457424	-	K03231 elongation factor 1-alpha | (RefSeq) elongation factor 1-alpha	IPR000795; Transcription factor, GTP-binding domain-IPR004160; Translation elongation factor EFTu/EF1A, C-terminal-IPR004161; Translation elongation factor EFTu-like, domain 2	Elongation factor 1-alpha {ECO:0000256|RuleBase:RU000325} OS=Dicentrarchus labrax (European seabass) (Morone labrax) ORFNames=DLA_XVIII03580 {ECO:0000313|EMBL:CBN82100.1} PE=3	Elongation factor 1-alpha Short=EF-1-alpha 42Sp50 Thesaurin A OS=Xenopus laevis (African clawed frog) PE=1	GO:0003924; GTPase activity; molecular_function-GO:0005525; GTP binding; molecular_function	PREDICTED: LOW QUALITY PROTEIN: elongation factor 1-alpha-like [Lates calcarifer]
Msa000253	Superscaffold1	12462764	12491310	+	no KO assigned | (RefSeq) protein FAM49B	IPR009828; Protein of unknown function DUF1394	Protein FAM49B {ECO:0000313|EMBL:CBN82099.1} OS=Dicentrarchus labrax (European seabass) (Morone labrax) ORFNames=DLA_XVIII03570 {ECO:0000313|EMBL:CBN82099.1} PE=4	Protein FAM49B OS=Bos taurus (Bovine) Name=FAM49B PE=2	NA	protein FAM49B isoform X1 [Monopterus albus]
Msa000255	Superscaffold1	12553982	12592418	+	NA	NA	NA	NA	NA	NA
Msa000256	Superscaffold1	12625510	12627525	-	K04377 Myc proto-oncogene protein | (RefSeq) myc, c-Myc; v-myc avian myelocytomatosis viral oncogene homolog	IPR002418; Transcription regulator Myc-IPR003327; Leucine zipper, Myc-IPR011598; Myc-type, basic helix-loop-helix (bHLH) domain-IPR012682; Transcription regulator Myc, N-terminal	Transcriptional regulator Myc {ECO:0000313|EMBL:CBN82098.1} OS=Dicentrarchus labrax (European seabass) (Morone labrax) ORFNames=DLA_XVIII03560 {ECO:0000313|EMBL:CBN82098.1} PE=4	Transcriptional regulator Myc Short=c-Myc Fragment OS=Oncorhynchus mykiss (Rainbow trout) (Salmo gairdneri) Name=myc PE=3	GO:0003700; transcription factor activity, sequence-specific DNA binding; molecular_function-GO:0005634; nucleus; cellular_component-GO:0006355; regulation of transcription, DNA-templated; biological_process-GO:0046983; protein dimerization activity; molecular_function	Transcriptional regulator Myc [Dicentrarchus labrax]
Msa000257	Superscaffold1	12640036	12653019	+	no KO assigned | (RefSeq) ankh; ANKH inorganic pyrophosphate transport regulator	IPR009887; Progressive ankylosis	Progressive ankylosis protein {ECO:0000313|EMBL:CBN82097.1} OS=Dicentrarchus labrax (European seabass) (Morone labrax) ORFNames=DLA_XVIII03550 {ECO:0000313|EMBL:CBN82097.1} PE=4	Progressive ankylosis protein homolog Short=ANK OS=Tetraodon nigroviridis (Spotted green pufferfish) (Chelonodon nigroviridis) Name=ankh ORFNames=GSTENG00031805001 PE=2	GO:0015114; phosphate ion transmembrane transporter activity; molecular_function-GO:0016021; integral component of membrane; cellular_component-GO:0035435; phosphate ion transmembrane transport; biological_process	progressive ankylosis protein homolog [Parambassis ranga]
Msa000258	Superscaffold1	12653321	12668224	-	K18343 ubiquitin thioesterase otulin [EC:3.4.19.12] | (RefSeq) otulin; OTU deubiquitinase with linear linkage specificity	IPR023235; FAM105-IPR023236; Inactive ubiquitin thioesterase FAM105A	Family with sequence similarity 105, member B, a {ECO:0000313|EMBL:SBQ37511.1} OS=Nothobranchius kadleci Name=FAM105BA {ECO:0000313|EMBL:SBQ37511.1} PE=4	Ubiquitin thioesterase otulin {ECO:0000305} EC=3.4.19.12 {ECO:0000269|PubMed:23746843, ECO:0000269|PubMed:23827681, ECO:0000269|PubMed:27523608} Deubiquitinating enzyme otulin {ECO:0000303|PubMed:23806334} OTU domain-containing deubiquitinase with linear linkage specificity {ECO:0000303|PubMed:23806334} Ubiquitin thioesterase Gumby {ECO:0000250|UniProtKB:Q3UCV8} OS=Homo sapiens (Human) Synonyms=F…	NA	uncharacterized protein LOC111237798 [Seriola dumerili] >XP_022622752.1 uncharacterized protein LOC111237798 [Seriola dumerili] >XP_022622754.1 uncharacterized protein LOC111237798 [Seriola dumerili] >XP_022622755.1 uncharacterized protein LOC111237798 [Seriola dumerili] >XP_022622756.1 uncharacterized protein LOC111237798 [Seriola dumerili]
Msa000259	Superscaffold1	12668892	12673484	-	no KO assigned | (RefSeq) yae1d1; Yae1 domain containing 1	IPR019191; Essential protein Yae1, N-terminal	Uncharacterized protein {ECO:0000313|EMBL:CBN82095.1} OS=Dicentrarchus labrax (European seabass) (Morone labrax) ORFNames=DLA_XVIII03530 {ECO:0000313|EMBL:CBN82095.1} PE=4	Yae1 domain-containing protein 1 OS=Homo sapiens (Human) Name=YAE1D1 Synonyms=C7orf36 ORFNames=GK003 PE=1	NA	PREDICTED: yae1 domain-containing protein 1 [Notothenia coriiceps]
Msa000260	Superscaffold1	12689072	12753915	-	K09368 POU domain transcription factor, class 6 | (RefSeq) pou6f2; POU class 6 homeobox 2	IPR000327; POU-specific domain-IPR001356; Homeobox domain-IPR013847; POU domain-IPR033056; POU domain, class 6, transcription factor 2	POU domain protein {ECO:0000256|RuleBase:RU361194} OS=Xiphophorus maculatus (Southern platyfish) (Platypoecilus maculatus) PE=3	POU domain, class 6, transcription factor 2 Retina-derived POU domain factor 1 Short=RPF-1 OS=Homo sapiens (Human) Name=POU6F2 Synonyms=RPF1 PE=1	GO:0003677; DNA binding; molecular_function-GO:0003700; transcription factor activity, sequence-specific DNA binding; molecular_function-GO:0006355; regulation of transcription, DNA-templated; biological_process-GO:0006366; transcription from RNA polymerase II promoter; biological_process-GO:0007275; multicellular organism development; biological_process	POU domain, class 6, transcription factor 2 [Amphiprion ocellaris]
Msa000261	Superscaffold1	12762290	12779670	+	K20184 vacuolar protein sorting-associated protein 41 | (RefSeq) vps41; VPS41, HOPS complex subunit	IPR000547; Clathrin, heavy chain/VPS, 7-fold repeat-IPR001841; Zinc finger, RING-type	Uncharacterized protein {ECO:0000313|Ensembl:ENSGACP00000005822} OS=Gasterosteus aculeatus (Three-spined stickleback) PE=4	Vacuolar protein sorting-associated protein 41 homolog S53 OS=Homo sapiens (Human) Name=VPS41 PE=1	GO:0006886; intracellular protein transport; biological_process-GO:0016192; vesicle-mediated transport; biological_process	vacuolar protein sorting-associated protein 41 homolog [Amphiprion ocellaris]
Msa000262	Superscaffold1	12796521	12805058	-	K19538 retinitis pigmentosa 1 | (RefSeq) oxygen-regulated protein 1-like	IPR003533; Doublecortin domain-IPR033013; Oxygen-regulated protein 1	Uncharacterized protein {ECO:0000313|EMBL:CDQ61703.1} OS=Oncorhynchus mykiss (Rainbow trout) (Salmo gairdneri) ORFNames=GSONMT00065796001 {ECO:0000313|EMBL:CDQ61703.1} PE=4	Oxygen-regulated protein 1 Retinitis pigmentosa RP1 protein homolog OS=Bos taurus (Bovine) Name=RP1 PE=2	GO:0001750; photoreceptor outer segment; cellular_component-GO:0007601; visual perception; biological_process-GO:0008017; microtubule binding; molecular_function-GO:0035556; intracellular signal transduction; biological_process-GO:0042461; photoreceptor cell development; biological_process	oxygen-regulated protein 1-like [Mastacembelus armatus]
Msa000267	Superscaffold1	12865873	12871801	-	K16449 regulator of G-protein signaling | (RefSeq) regulator of G-protein signaling 20	IPR016137; RGS domain	Regulator of G-protein signaling 20 {ECO:0000313|EMBL:CBN82086.1} OS=Dicentrarchus labrax (European seabass) (Morone labrax) ORFNames=DLA_XVIII03440 {ECO:0000313|EMBL:CBN82086.1} PE=4	Regulator of G-protein signaling 20 Short=RGS20 Gz-selective GTPase-activating protein Short=G(z)GAP Short=Gz-GAP OS=Gallus gallus (Chicken) Name=RGS20 PE=2	NA	regulator of G-protein signaling 20 [Larimichthys crocea] >XP_010737187.1 regulator of G-protein signaling 20 [Larimichthys crocea]
Msa000268	Superscaffold1	12923923	12928044	+	K04214 kappa-type opioid receptor | (RefSeq) oprk1; delta-type opioid receptor	IPR000276; G protein-coupled receptor, rhodopsin-like-IPR001418; Opioid receptor-IPR017452; GPCR, rhodopsin-like, 7TM	Opioid receptor, kappa 1 {ECO:0000313|EMBL:SBP12920.1} OS=Aphyosemion striatum Name=OPRK1 {ECO:0000313|EMBL:SBP12920.1} PE=3	Kappa-type opioid receptor Short=K-OR-1 Short=KOR-1 OS=Cavia porcellus (Guinea pig) Name=OPRK1 PE=2	GO:0004930; G-protein coupled receptor activity; molecular_function-GO:0004985; opioid receptor activity; molecular_function-GO:0007186; G-protein coupled receptor signaling pathway; biological_process-GO:0016021; integral component of membrane; cellular_component	kappa-type opioid receptor-like [Amphiprion ocellaris]
Msa000269	Superscaffold1	12932015	12935426	+	K12198 charged multivesicular body protein 5 | (RefSeq) charged multivesicular body protein 5	IPR005024; Snf7 family	Uncharacterized protein {ECO:0000313|Ensembl:ENSORLP00000014308} OS=Oryzias latipes (Japanese rice fish) (Japanese killifish) Name=LOC101159542 {ECO:0000313|Ensembl:ENSORLP00000014308} PE=3	Charged multivesicular body protein 5 Chromatin-modifying protein 5 OS=Rattus norvegicus (Rat) Name=Chmp5 PE=2	GO:0007034; vacuolar transport; biological_process	charged multivesicular body protein 5 [Oryzias latipes]
Msa000270	Superscaffold1	12935561	12941381	-	no KO assigned | (RefSeq) fastkd3; FAST kinase domains 3	IPR010622; FAST kinase leucine-rich-IPR013579; FAST kinase-like protein, subdomain 2-IPR013584; RAP domain	Uncharacterized protein {ECO:0000313|Ensembl:ENSONIP00000007712} OS=Oreochromis niloticus (Nile tilapia) (Tilapia nilotica) Name=LOC100710732 {ECO:0000313|Ensembl:ENSONIP00000007712} PE=4	FAST kinase domain-containing protein 3, mitochondrial Precursor OS=Bos taurus (Bovine) Name=FASTKD3 PE=2	GO:0004672; protein kinase activity; molecular_function	hypothetical protein EPR50_G00225680 [Perca flavescens]
Msa000272	Superscaffold1	12950680	12983606	+	no KO assigned | (RefSeq) MYOM1; myomesin 1	IPR003598; Immunoglobulin subtype 2-IPR003599; Immunoglobulin subtype-IPR003961; Fibronectin type III-IPR007110; Immunoglobulin-like domain-IPR013098; Immunoglobulin I-set	Myomesin-1 {ECO:0000313|EMBL:CBN82080.1} OS=Dicentrarchus labrax (European seabass) (Morone labrax) ORFNames=DLA_XVIII03380 {ECO:0000313|EMBL:CBN82080.1} PE=4	Myomesin-1 190 kDa connectin-associated protein 190 kDa titin-associated protein Myomesin family member 1 OS=Homo sapiens (Human) Name=MYOM1 PE=1	GO:0005515; protein binding; molecular_function	Myomesin-1 [Dicentrarchus labrax]
Msa000273	Superscaffold1	12985725	13004486	+	K15728 phosphatidate phosphatase LPIN [EC:3.1.3.4] | (RefSeq) lpin2; lipin 2	IPR007651; Lipin, N-terminal-IPR013209; Lipin/Ned1/Smp2 (LNS2)-IPR026744; Phosphatidate phosphatase LPIN2-IPR031315; LNS2/PITP-IPR031703; Lipin, middle domain	Uncharacterized protein {ECO:0000313|Ensembl:ENSONIP00000007691} OS=Oreochromis niloticus (Nile tilapia) (Tilapia nilotica) Name=LPIN2 (1 of many) {ECO:0000313|Ensembl:ENSONIP00000007691} PE=4	Phosphatidate phosphatase LPIN2 EC=3.1.3.4 Lipin-2 OS=Homo sapiens (Human) Name=LPIN2 Synonyms=KIAA0249 PE=1	GO:0003713; transcription coactivator activity; molecular_function-GO:0006629; lipid metabolic process; biological_process-GO:0008195; phosphatidate phosphatase activity; molecular_function-GO:0045944; positive regulation of transcription from RNA polymerase II promoter; biological_process	PREDICTED: LOW QUALITY PROTEIN: phosphatidate phosphatase LPIN2 [Lates calcarifer]
Msa000274	Superscaffold1	13005052	13039175	-	no KO assigned | (RefSeq) smchd1; structural maintenance of chromosomes flexible hinge domain containing 1	IPR001073; C1q domain-IPR010935; SMCs flexible hinge-IPR011489; EMI domain	Structural maintenance of chromosomes flexible hinge domain containing 1 {ECO:0000313|EMBL:SBP55609.1} OS=Nothobranchius furzeri (Turquoise killifish) Name=SMCHD1 {ECO:0000313|EMBL:SBP55609.1} PE=4	Structural maintenance of chromosomes flexible hinge domain-containing protein 1 SMC hinge domain-containing protein 1 OS=Homo sapiens (Human) Name=SMCHD1 Synonyms=KIAA0650 PE=1	GO:0005515; protein binding; molecular_function-GO:0005524; ATP binding; molecular_function-GO:0005694; chromosome; cellular_component-GO:0051276; chromosome organization; biological_process	putative structural maintenance of chromosomes flexible hinge domain-containing protein 1 isoform 2 [Scophthalmus maximus]
Msa000275	Superscaffold1	13039363	13052196	+	no KO assigned | (RefSeq) mettl4; methyltransferase like 4	IPR007757; MT-A70-like	Uncharacterized protein {ECO:0000313|Ensembl:ENSONIP00000007679} OS=Oreochromis niloticus (Nile tilapia) (Tilapia nilotica) Name=METTL4 {ECO:0000313|Ensembl:ENSONIP00000007679} PE=3	Methyltransferase-like protein 4 EC=2.1.1.- OS=Homo sapiens (Human) Name=METTL4 PE=2	GO:0006139; nucleobase-containing compound metabolic process; biological_process-GO:0008168; methyltransferase activity; molecular_function	methyltransferase-like protein 4 isoform X1 [Perca flavescens]
Msa000276	Superscaffold1	13128766	13134219	-	K05262 adenylate cyclase activating polypeptide | (RefSeq) adcyap1; adenylate cyclase activating polypeptide 1	IPR000532; Glucagon/GIP/secretin/VIP	Adenylate cyclase activating polypeptide 1a {ECO:0000313|EMBL:SBP57127.1} Fragment OS=Nothobranchius furzeri (Turquoise killifish) Name=ADCYAP1A {ECO:0000313|EMBL:SBP57127.1} PE=3	Glucagon family neuropeptides Growth hormone-releasing factor Short=GRF Growth hormone-releasing hormone Short=GHRH Pituitary adenylate cyclase-activating polypeptide Short=PACAP Precursor OS=Oncorhynchus nerka (Sockeye salmon) (Salmo nerka) PE=2	GO:0005179; hormone activity; molecular_function-GO:0005576; extracellular region; cellular_component	PREDICTED: pituitary adenylate cyclase-activating polypeptide isoform X2 [Stegastes partitus]
Msa000277	Superscaffold1	13140524	13166477	+	K05705 tyrosine-protein kinase Yes [EC:2.7.10.2] | (RefSeq) yes1; YES proto-oncogene 1, Src family tyrosine kinase	IPR000719; Protein kinase domain-IPR000980; SH2 domain-IPR001245; Serine-threonine/tyrosine-protein kinase, catalytic domain-IPR001452; SH3 domain-IPR020635; Tyrosine-protein kinase, catalytic domain-IPR035025; Tyrosine-protein kinase Yes	Tyrosine-protein kinase {ECO:0000256|RuleBase:RU362096} EC=2.7.10.2 {ECO:0000256|RuleBase:RU362096} OS=Dicentrarchus labrax (European seabass) (Morone labrax) ORFNames=DLA_XVIII03320 {ECO:0000313|EMBL:CBN82074.1} PE=3	Tyrosine-protein kinase yes EC=2.7.10.2 p61-Yes OS=Danio rerio (Zebrafish) (Brachydanio rerio) Name=yes1 Synonyms=yes PE=1	GO:0004672; protein kinase activity; molecular_function-GO:0004713; protein tyrosine kinase activity; molecular_function-GO:0005515; protein binding; molecular_function-GO:0005524; ATP binding; molecular_function-GO:0006468; protein phosphorylation; biological_process	Tyrosine-protein kinase Yes [Dicentrarchus labrax]
Msa000281	Superscaffold1	13207906	13224470	+	K10062 collectin sub-family member 12 | (RefSeq) colec12; collectin subfamily member 12	IPR001304; C-type lectin-like-IPR008160; Collagen triple helix repeat	Collectin-12 {ECO:0000313|EMBL:CBN82070.1} Fragment OS=Dicentrarchus labrax (European seabass) (Morone labrax) ORFNames=DLA_XVIII03280 {ECO:0000313|EMBL:CBN82070.1} PE=4	Collectin-12 OS=Danio rerio (Zebrafish) (Brachydanio rerio) Name=colec12 ORFNames=si:ch211-212m21.5 PE=2	NA	collectin-12 [Larimichthys crocea] >XP_027130020.1 collectin-12 [Larimichthys crocea]
Msa000282	Superscaffold1	13224844	13232543	-	K10703 very-long-chain (3R)-3-hydroxyacyl-CoA dehydratase [EC:4.2.1.134] | (RefSeq) hacd1; 3-hydroxyacyl-CoA dehydratase 1	IPR007482; Protein-tyrosine phosphatase-like, PTPLA	Very-long-chain (3R)-3-hydroxyacyl-CoA dehydratase {ECO:0000256|RuleBase:RU363109} EC=4.2.1.134 {ECO:0000256|RuleBase:RU363109} OS=Dicentrarchus labrax (European seabass) (Morone labrax) ORFNames=DLA_XVIII03270 {ECO:0000313|EMBL:CBN82069.1} PE=3	Very-long-chain (3R)-3-hydroxyacyl-CoA dehydratase 1 {ECO:0000305} EC=4.2.1.134 {ECO:0000250|UniProtKB:B0YJ81} 3-hydroxyacyl-CoA dehydratase 1 {ECO:0000305} Short=HACD1 {ECO:0000305} Protein-tyrosine phosphatase-like member A {ECO:0000305} OS=Canis lupus familiaris (Dog) (Canis familiaris) Name=HACD1 Synonyms=PTPLA {ECO:0000305} PE=2	NA	very-long-chain (3R)-3-hydroxyacyl-CoA dehydratase 1 [Larimichthys crocea]
Msa000284	Superscaffold1	13241014	13254082	+	K06560 mannose receptor, C type | (RefSeq) mrc1; mannose receptor C-type 1	IPR000562; Fibronectin, type II, collagen-binding-IPR000772; Ricin B, lectin domain-IPR001304; C-type lectin-like	Macrophage mannose receptor 1 {ECO:0000313|EMBL:CBN82067.1} OS=Dicentrarchus labrax (European seabass) (Morone labrax) ORFNames=DLA_XVIII03250 {ECO:0000313|EMBL:CBN82067.1} PE=4	Macrophage mannose receptor 1 Short=MMR C-type lectin domain family 13 member D C-type lectin domain family 13 member D-like Human mannose receptor Short=hMR Macrophage mannose receptor 1-like protein 1 Precursor OS=Homo sapiens (Human) Name=MRC1 Synonyms=CLEC13D, CLEC13DL, MRC1L1 PE=1	NA	PREDICTED: LOW QUALITY PROTEIN: macrophage mannose receptor 1 [Lates calcarifer]
Msa000285	Superscaffold1	13266423	13268146	+	K14718 solute carrier family 39 (zinc transporter), member 12 | (RefSeq) slc39a12; solute carrier family 39 member 12	IPR003689; Zinc/iron permease	zinc transporter ZIP12-like isoform X4 {ECO:0000313|RefSeq:XP_014036223.1} OS=Salmo salar (Atlantic salmon) Name=LOC106590132 {ECO:0000313|RefSeq:XP_014036223.1} PE=4	Zinc transporter ZIP12 Solute carrier family 39 member 12 Zrt- and Irt-like protein 12 Short=ZIP-12 OS=Bos taurus (Bovine) Name=SLC39A12 Synonyms=ZIP12 PE=2	GO:0016020; membrane; cellular_component-GO:0030001; metal ion transport; biological_process-GO:0046873; metal ion transmembrane transporter activity; molecular_function-GO:0055085; transmembrane transport; biological_process	zinc transporter ZIP12 isoform X2 [Perca flavescens]
Msa000286	Superscaffold1	13320887	13356505	+	K04863 voltage-dependent calcium channel beta-2 | (RefSeq) cacnb2; calcium voltage-gated channel auxiliary subunit beta 2	IPR000584; Voltage-dependent calcium channel, L-type, beta subunit-IPR001452; SH3 domain-IPR005444; Voltage-dependent calcium channel, L-type, beta-2 subunit-IPR008145; Guanylate kinase/L-type calcium channel beta subunit	Uncharacterized protein {ECO:0000313|Ensembl:ENSONIP00000007607} OS=Oreochromis niloticus (Nile tilapia) (Tilapia nilotica) Name=cacnb2 {ECO:0000313|Ensembl:ENSONIP00000007607} PE=4	Voltage-dependent L-type calcium channel subunit beta-2 Short=CAB2 Calcium channel voltage-dependent subunit beta 2 OS=Oryctolagus cuniculus (Rabbit) Name=CACNB2 Synonyms=CACNLB2 PE=1	GO:0005245; voltage-gated calcium channel activity; molecular_function-GO:0005515; protein binding; molecular_function-GO:0005891; voltage-gated calcium channel complex; cellular_component-GO:0070588; calcium ion transmembrane transport; biological_process	voltage-dependent L-type calcium channel subunit beta-2 isoform X3 [Amphiprion ocellaris]
Msa000287	Superscaffold1	13358701	13365460	-	no KO assigned | (RefSeq) nsun6; NOP2/Sun RNA methyltransferase family member 6	IPR001678; SAM-dependent methyltransferase RsmB/NOP2-type-IPR002478; PUA domain-IPR023267; RNA (C5-cytosine) methyltransferase	Uncharacterized protein {ECO:0000313|Ensembl:ENSONIP00000007604} OS=Oreochromis niloticus (Nile tilapia) (Tilapia nilotica) Name=nsun6 {ECO:0000313|Ensembl:ENSONIP00000007604} PE=3	Putative methyltransferase NSUN6 EC=2.1.1.- NOL1/NOP2/Sun and PUA domain-containing protein 1 NOL1/NOP2/Sun domain family member 6 OS=Homo sapiens (Human) Name=NSUN6 Synonyms=NOPD1 PE=1	GO:0003723; RNA binding; molecular_function-GO:0008168; methyltransferase activity; molecular_function	putative methyltransferase NSUN6 isoform X1 [Perca flavescens] >TDG97373.1 hypothetical protein EPR50_G00225520 [Perca flavescens]
Msa000288	Superscaffold1	13367179	13371915	+	K07950 ADP-ribosylation factor-like protein 5B | (RefSeq) arl5b; ADP ribosylation factor like GTPase 5B	IPR006689; Small GTPase superfamily, ARF/SAR type-IPR024156; Small GTPase superfamily, ARF type	ADP-ribosylation factor-like 8 {ECO:0000313|EMBL:SBP07900.1} OS=Aphyosemion striatum Name=ARL8 {ECO:0000313|EMBL:SBP07900.1} PE=3	ADP-ribosylation factor-like protein 5B ADP-ribosylation factor-like protein 8 OS=Mus musculus (Mouse) Name=Arl5b Synonyms=Arl8 PE=2	GO:0005525; GTP binding; molecular_function-GO:0005622; intracellular; cellular_component-GO:0007264; small GTPase mediated signal transduction; biological_process	ADP-ribosylation factor-like protein 5B [Cynoglossus semilaevis]
Msa000289	Superscaffold1	13374277	13380698	-	no KO assigned | (RefSeq) maf1; MAF1 homolog, negative regulator of RNA polymerase III	IPR015257; Repressor of RNA polymerase III transcription Maf1	Repressor of RNA polymerase III transcription MAF1 {ECO:0000256|PIRNR:PIRNR037240} OS=Dicentrarchus labrax (European seabass) (Morone labrax) ORFNames=DLA_XVIII03170 {ECO:0000313|EMBL:CBN82059.1} PE=3	Repressor of RNA polymerase III transcription MAF1 homolog OS=Bos taurus (Bovine) Name=MAF1 PE=2	GO:0016480; negative regulation of transcription from RNA polymerase III promoter; biological_process	PREDICTED: repressor of RNA polymerase III transcription MAF1 homolog [Stegastes partitus]
Msa000290	Superscaffold1	13383532	13388714	-	no KO assigned | (RefSeq) zfand1; zinc finger AN1-type containing 1	IPR000058; Zinc finger, AN1-type	AN1-type zinc finger protein 1 {ECO:0000313|EMBL:CBN82058.1} OS=Dicentrarchus labrax (European seabass) (Morone labrax) ORFNames=DLA_XVIII03160 {ECO:0000313|EMBL:CBN82058.1} PE=4	AN1-type zinc finger protein 1 OS=Homo sapiens (Human) Name=ZFAND1 PE=1	GO:0008270; zinc ion binding; molecular_function	AN1-type zinc finger protein 1 [Larimichthys crocea]
Msa000291	Superscaffold1	13388949	13392536	+	K12194 charged multivesicular body protein 4 | (RefSeq) chmp4c; charged multivesicular body protein 4C	IPR005024; Snf7 family	Charged multivesicular body protein 4c {ECO:0000313|EMBL:CBN82057.1} OS=Dicentrarchus labrax (European seabass) (Morone labrax) ORFNames=DLA_XVIII03150 {ECO:0000313|EMBL:CBN82057.1} PE=3	Charged multivesicular body protein 4c Chromatin-modifying protein 4c Short=CHMP4c OS=Xenopus laevis (African clawed frog) Name=chmp4c PE=2	GO:0007034; vacuolar transport; biological_process	charged multivesicular body protein 4c [Larimichthys crocea]
Msa000292	Superscaffold1	13404731	13423009	-	no KO assigned | (RefSeq) plxdc2; plexin domain containing 2	IPR031152; Plexin domain-containing protein-IPR031154; Plexin domain-containing protein 2	Plexin domain-containing protein 2 {ECO:0000313|EMBL:CBN82055.1} OS=Dicentrarchus labrax (European seabass) (Morone labrax) ORFNames=DLA_XVIII03130 {ECO:0000313|EMBL:CBN82055.1} PE=4	Plexin domain-containing protein 2 Tumor endothelial marker 7-related protein Precursor OS=Mus musculus (Mouse) Name=Plxdc2 Synonyms=Tem7r PE=1	NA	Plexin domain-containing protein 2 [Dicentrarchus labrax]
Msa000293	Superscaffold1	13428961	13482219	-	no KO assigned | (RefSeq) plxdc2; plexin domain containing 2	IPR031152; Plexin domain-containing protein-IPR031154; Plexin domain-containing protein 2	Plexin domain-containing protein 2 {ECO:0000313|EMBL:CBN82055.1} OS=Dicentrarchus labrax (European seabass) (Morone labrax) ORFNames=DLA_XVIII03130 {ECO:0000313|EMBL:CBN82055.1} PE=4	Plexin domain-containing protein 2 Tumor endothelial marker 7-related protein Precursor OS=Homo sapiens (Human) Name=PLXDC2 Synonyms=TEM7R ORFNames=UNQ2514/PRO6003 PE=1	NA	plexin domain-containing protein 2 [Perca flavescens]
Msa000294	Superscaffold1	13518193	13519908	-	no KO assigned | (RefSeq) malrd1; MAM and LDL receptor class A domain containing 1	NA	PPUP7382 {ECO:0000313|EMBL:JAO59734.1} Fragment OS=Poeciliopsis prolifica (blackstripe livebearer) Name=PPUP7382 {ECO:0000313|EMBL:JAO59734.1} PE=4	NA	NA	PREDICTED: MAM and LDL-receptor class A domain-containing protein 1 [Stegastes partitus]
Msa000295	Superscaffold1	13521877	13578018	-	no KO assigned | (RefSeq) MAM and LDL-receptor class A domain-containing protein 1-like	IPR000998; MAM domain-IPR002172; Low-density lipoprotein (LDL) receptor class A repeat	Uncharacterized protein {ECO:0000313|Ensembl:ENSGACP00000005245} OS=Gasterosteus aculeatus (Three-spined stickleback) PE=4	MAM and LDL-receptor class A domain-containing protein 1 {ECO:0000312|HGNC:HGNC:24331} Precursor OS=Homo sapiens (Human) DIET1 {ECO:0000303|PubMed:23747249} PE=1	GO:0005515; protein binding; molecular_function-GO:0016020; membrane; cellular_component	putative MAM and LDL-receptor class A domain-containing protein 1 [Scophthalmus maximus]
Msa000296	Superscaffold1	13589097	13592225	+	no KO assigned | (RefSeq) leucine-rich repeat-containing protein 14-like	IPR026292; Leucine-rich repeat-containing protein 14	Preferentially expressed antigen in melanoma {ECO:0000313|EMBL:SBS06354.1} OS=Nothobranchius rachovii (bluefin notho) Name=PRAME {ECO:0000313|EMBL:SBS06354.1} PE=4	Leucine-rich repeat-containing protein 14 {ECO:0000250|UniProtKB:Q15048} OS=Xenopus laevis (African clawed frog) Name=lrrc14 {ECO:0000250|UniProtKB:Q15048} PE=2	NA	PREDICTED: leucine-rich repeat-containing protein 14-like [Lates calcarifer]
Msa000297	Superscaffold1	13592900	13601893	-	no KO assigned | (RefSeq) wdr97; WD repeat domain 97	IPR001680; WD40 repeat-IPR017986; WD40-repeat-containing domain	WD repeat-containing protein KIAA1875-like {ECO:0000313|RefSeq:XP_014036117.1} OS=Salmo salar (Atlantic salmon) Name=LOC106590093 {ECO:0000313|RefSeq:XP_014036117.1} PE=4	WD repeat-containing protein 97 {ECO:0000312|HGNC:HGNC:26959} OS=Homo sapiens (Human) Name=WDR97 {ECO:0000312|HGNC:HGNC:26959} Synonyms=KIAA1875 PE=2	GO:0005515; protein binding; molecular_function	WD repeat-containing protein 97 isoform X1 [Anabas testudineus]
Msa000298	Superscaffold1	13604697	13613135	-	no KO assigned | (RefSeq) wdr60; WD repeat domain 60	IPR001680; WD40 repeat	Uncharacterized protein {ECO:0000313|Ensembl:ENSONIP00000007564} OS=Oreochromis niloticus (Nile tilapia) (Tilapia nilotica) Name=wdr60 {ECO:0000313|Ensembl:ENSONIP00000007564} PE=4	WD repeat-containing protein 60 OS=Homo sapiens (Human) Name=WDR60 PE=1	GO:0005515; protein binding; molecular_function	WD repeat-containing protein 60 isoform X3 [Perca flavescens]
Msa000299	Superscaffold1	13648279	13661700	+	K11492 condensin-2 complex subunit G2 | (RefSeq) ncapg2; non-SMC condensin II complex subunit G2	IPR024741; Condensin-2 complex subunit G2	Condensin-2 complex subunit G2 {ECO:0000313|EMBL:CBN82049.1} OS=Dicentrarchus labrax (European seabass) (Morone labrax) ORFNames=DLA_XVIII03070 {ECO:0000313|EMBL:CBN82049.1} PE=4	Condensin-2 complex subunit G2 Chromosome-associated protein G2 Non-SMC condensin II complex subunit G2 XCAP-G2 OS=Xenopus laevis (African clawed frog) Name=ncapg2 PE=1	GO:0005634; nucleus; cellular_component	Condensin-2 complex subunit G2 [Dicentrarchus labrax]
Msa000300	Superscaffold1	13738837	13796701	+	K07817 receptor-type tyrosine-protein phosphatase N [EC:3.1.3.48] | (RefSeq) ptprn2; protein tyrosine phosphatase, receptor type N2	IPR000242; PTP type protein phosphatase-IPR000387; Tyrosine specific protein phosphatases domain-IPR003595; Protein-tyrosine phosphatase, catalytic-IPR033522; Receptor-type tyrosine-protein phosphatase-like N/N2	Receptor-type tyrosine-protein phosphatase N2 {ECO:0000313|EMBL:CBN82047.1} Fragment OS=Dicentrarchus labrax (European seabass) (Morone labrax) ORFNames=DLA_XVIII03050 {ECO:0000313|EMBL:CBN82047.1} PE=4	Receptor-type tyrosine-protein phosphatase N2 Short=R-PTP-N2 EC=3.1.3.- EC=3.1.3.48 PTP IA-2beta {ECO:0000303|PubMed:8637868} Phogrin {ECO:0000303|PubMed:16262730, ECO:0000303|PubMed:21210912} Protein tyrosine phosphatase-NP Short=PTP-NP {ECO:0000303|PubMed:8681804} IA-2beta71 {ECO:0000303|PubMed:17611635} IA-2beta64 {ECO:0000303|PubMed:17611635} IA-2beta60 {ECO:0000303|PubMed:17611635} Precursor…	GO:0004725; protein tyrosine phosphatase activity; molecular_function-GO:0006470; protein dephosphorylation; biological_process-GO:0016311; dephosphorylation; biological_process-GO:0016791; phosphatase activity; molecular_function	Receptor-type tyrosine-protein phosphatase N2, partial [Dicentrarchus labrax]
Msa000301	Superscaffold1	13804286	13809639	+	NA	NA	NA	NA	NA	NA
Msa000302	Superscaffold1	13815139	13841596	-	K09512 DnaJ homolog subfamily B member 6 | (RefSeq) dnajb6; DnaJ heat shock protein family (Hsp40) member B6	IPR001623; DnaJ domain	Uncharacterized protein {ECO:0000313|Ensembl:ENSPFOP00000016012} OS=Poecilia formosa (Amazon molly) (Limia formosa) PE=4	DnaJ homolog subfamily B member 6 OS=Macaca fascicularis (Crab-eating macaque) (Cynomolgus monkey) Name=DNAJB6 {ECO:0000250|UniProtKB:O75190} ORFNames=QtsA-14076 PE=2	NA	dnaJ homolog subfamily B member 6 isoform X1 [Amphiprion ocellaris]
Msa000303	Superscaffold1	13845161	13875685	-	K10589 ubiquitin-protein ligase E3 C [EC:2.3.2.26] | (RefSeq) ube3c; ubiquitin protein ligase E3C	NA	Uncharacterized protein {ECO:0000313|Ensembl:ENSGACP00000005172} OS=Gasterosteus aculeatus (Three-spined stickleback) PE=4	Ubiquitin-protein ligase E3C EC=2.3.2.26 HECT-type ubiquitin transferase E3C HectH2 OS=Homo sapiens (Human) Name=UBE3C Synonyms=KIAA0010, KIAA10 PE=1	NA	ubiquitin-protein ligase E3C [Larimichthys crocea]
Msa000304	Superscaffold1	13880548	13882734	+	K08025 homeobox protein HB9 | (RefSeq) mnx1; motor neuron and pancreas homeobox 1	IPR001356; Homeobox domain-IPR020479; Homeobox domain, metazoa	Motor neuron and pancreas homeobox protein 1 {ECO:0000313|EMBL:CBN82044.1} OS=Dicentrarchus labrax (European seabass) (Morone labrax) ORFNames=DLA_XVIII03020 {ECO:0000313|EMBL:CBN82044.1} PE=4	Motor neuron and pancreas homeobox protein 1 Homeobox protein HB9 OS=Mus musculus (Mouse) Name=Mnx1 Synonyms=Hlxb9 PE=2	GO:0003677; DNA binding; molecular_function	motor neuron and pancreas homeobox protein 1 [Seriola dumerili] >XP_023275855.1 motor neuron and pancreas homeobox protein 1 [Seriola lalandi dorsalis]
Msa000305	Superscaffold1	13884185	13893727	-	K17583 nucleolar MIF4G domain-containing protein 1 | (RefSeq) nom1; nucleolar protein with MIF4G domain 1	IPR003890; MIF4G-like, type 3-IPR003891; Initiation factor eIF-4 gamma, MA3	Uncharacterized protein {ECO:0000313|Ensembl:ENSPFOP00000015854} OS=Poecilia formosa (Amazon molly) (Limia formosa) Name=NOM1 {ECO:0000313|Ensembl:ENSPFOP00000015854} PE=4	Nucleolar MIF4G domain-containing protein 1 SGD1 homolog OS=Mus musculus (Mouse) Name=Nom1 Synonyms=Gm1040 PE=1	GO:0003723; RNA binding; molecular_function-GO:0005515; protein binding; molecular_function	putative nucleolar MIF4G domain-containing protein 1 [Scophthalmus maximus]
Msa000306	Superscaffold1	13894218	13929949	+	no KO assigned | (RefSeq) lmbr1; limb development membrane protein 1	IPR006876; LMBR1-like membrane protein-IPR008075; Lipocalin-interacting membrane receptor	Limb region 1 protein homolog {ECO:0000313|EMBL:CBN82039.1} OS=Dicentrarchus labrax (European seabass) (Morone labrax) ORFNames=DLA_XVIII02970 {ECO:0000313|EMBL:CBN82039.1} PE=3	Limb region 1 protein homolog OS=Gallus gallus (Chicken) Name=LMBR1 Synonyms=SAPH1 PE=2	NA	PREDICTED: limb region 1 protein homolog [Paralichthys olivaceus]
Msa000307	Superscaffold1	13934423	13943119	-	no KO assigned | (RefSeq) rnf32; ring finger protein 32	IPR000048; IQ motif, EF-hand binding site-IPR001841; Zinc finger, RING-type-IPR027370; RING-type zinc-finger, LisH dimerisation motif	RING finger protein 32 {ECO:0000313|EMBL:CBN82038.1} OS=Dicentrarchus labrax (European seabass) (Morone labrax) ORFNames=DLA_XVIII02960 {ECO:0000313|EMBL:CBN82038.1} PE=4	RING finger protein 32 OS=Macaca fascicularis (Crab-eating macaque) (Cynomolgus monkey) Name=RNF32 ORFNames=QtsA-17885, QtsA-21017 PE=2	GO:0005515; protein binding; molecular_function	RING finger protein 32 [Seriola dumerili]
Msa000308	Superscaffold1	13994603	14002187	+	K11988 sonic hedgehog | (RefSeq) shh; sonic hedgehog	IPR000320; Hedgehog, N-terminal signalling domain-IPR001657; Hedgehog protein-IPR001767; Hedgehog protein, Hint domain-IPR003586; Hint domain C-terminal-IPR003587; Hint domain N-terminal-IPR006141; Intein N-terminal splicing region	Hedgehog protein {ECO:0000256|RuleBase:RU280812} OS=Dicentrarchus labrax (European seabass) (Morone labrax) ORFNames=DLA_XVIII02950 {ECO:0000313|EMBL:CBN82037.1} PE=3	Sonic hedgehog protein Short=SHH Sonic hedgehog protein N-product Sonic hedgehog protein C-product Precursor OS=Gallus gallus (Chicken) Name=SHH PE=1	GO:0006508; proteolysis; biological_process-GO:0007267; cell-cell signaling; biological_process-GO:0007275; multicellular organism development; biological_process-GO:0008233; peptidase activity; molecular_function-GO:0016539; intein-mediated protein splicing; biological_process	sonic hedgehog, partial [Lepomis macrochirus]
Msa000309	Superscaffold1	14007167	14034161	-	no KO assigned | (RefSeq) rbm33; RNA binding motif protein 33	NA	RNA binding motif protein 33 {ECO:0000313|EMBL:SBP07863.1} OS=Aphyosemion striatum Name=RBM33 {ECO:0000313|EMBL:SBP07863.1} PE=4	RNA-binding protein 33 Proline-rich protein 8 RNA-binding motif protein 33 OS=Mus musculus (Mouse) Name=Rbm33 Synonyms=Prr8 PE=1	NA	RNA-binding protein 33 isoform X3 [Perca flavescens]
Msa000310	Superscaffold1	14063093	14065753	-	K09319 homeobox protein engrailed | (RefSeq) en2; homeobox protein engrailed-2a	IPR000047; Helix-turn-helix motif-IPR000747; Homeobox domain engrailed-IPR001356; Homeobox domain-IPR019549; Homeobox engrailed, C-terminal-IPR020479; Homeobox domain, metazoa	Homeobox protein engrailed-like {ECO:0000256|RuleBase:RU510713} OS=Dicentrarchus labrax (European seabass) (Morone labrax) ORFNames=DLA_XVIII02920 {ECO:0000313|EMBL:CBN82034.1} PE=3	Homeobox protein engrailed-2a Short=Homeobox protein en-2a Zf-En-2 OS=Danio rerio (Zebrafish) (Brachydanio rerio) Name=eng2a Synonyms=eng-2, eng2, zf-en-2 PE=2	GO:0003677; DNA binding; molecular_function-GO:0005634; nucleus; cellular_component-GO:0007275; multicellular organism development; biological_process	homeobox protein engrailed-2 [Larimichthys crocea]
Msa000311	Superscaffold1	14078444	14087221	-	no KO assigned | (RefSeq) insig1; insulin induced gene 1	IPR009904; Insulin-induced gene 1 protein-IPR025929; Insulin-induced protein family	Insulin-induced gene protein {ECO:0000256|RuleBase:RU241113} OS=Xiphophorus maculatus (Southern platyfish) (Platypoecilus maculatus) PE=3	Insulin-induced gene 1 protein Short=INSIG-1 OS=Danio rerio (Zebrafish) (Brachydanio rerio) Name=insig1 PE=2	GO:0008203; cholesterol metabolic process; biological_process	insulin-induced gene 1 protein [Labrus bergylta] >XP_020507734.1 insulin-induced gene 1 protein [Labrus bergylta]
Msa000314	Superscaffold1	14151937	14240905	+	K15008 discs, large-associated protein 1 | (RefSeq) dlgap1; DLG associated protein 1	IPR005026; SAPAP family-IPR030524; Disks large-associated protein 1	Uncharacterized protein {ECO:0000313|Ensembl:ENSONIP00000007471} OS=Oreochromis niloticus (Nile tilapia) (Tilapia nilotica) Name=LOC100706187 {ECO:0000313|Ensembl:ENSONIP00000007471} PE=4	Disks large-associated protein 1 Short=DAP-1 Guanylate kinase-associated protein PSD-95/SAP90-binding protein 1 SAP90/PSD-95-associated protein 1 Short=SAPAP1 OS=Mus musculus (Mouse) Name=Dlgap1 Synonyms=Gkap, Kiaa4162 PE=1	GO:0007268; chemical synaptic transmission; biological_process-GO:0023052; signaling; biological_process-GO:0045202; synapse; cellular_component	PREDICTED: disks large-associated protein 1 [Takifugu rubripes]
Msa000317	Superscaffold1	14279349	14290401	+	no KO assigned | (RefSeq) KIAA1217 ortholog	NA	Sickle tail protein {ECO:0000313|EMBL:KKF16009.1} OS=Larimichthys crocea (Large yellow croaker) (Pseudosciaena crocea) ORFNames=EH28_04556 {ECO:0000313|EMBL:KKF16009.1} PE=4	NA	NA	putative sickle tail protein -like [Scophthalmus maximus]
Msa000318	Superscaffold1	14324813	14365056	+	no KO assigned | (RefSeq) KIAA1217 ortholog	IPR026725; Sickle tail protein	Sickle tail protein homolog {ECO:0000313|EMBL:CBN82026.1} OS=Dicentrarchus labrax (European seabass) (Morone labrax) ORFNames=DLA_XVIII02840 {ECO:0000313|EMBL:CBN82026.1} PE=4	Sickle tail protein homolog OS=Homo sapiens (Human) Name=KIAA1217 Synonyms=SKT PE=1	GO:0048706; embryonic skeletal system development; biological_process	sickle tail protein homolog isoform X11 [Larimichthys crocea]
Msa000321	Superscaffold1	14382401	14385347	-	K12164 ubiquitin-like modifier-activating enzyme 5 | (RefSeq) uba5; ubiquitin like modifier activating enzyme 5	IPR000594; THIF-type NAD/FAD binding fold	Ubiquitin-like modifier-activating enzyme 5 {ECO:0000313|EMBL:KKF16006.1} OS=Larimichthys crocea (Large yellow croaker) (Pseudosciaena crocea) ORFNames=EH28_04553 {ECO:0000313|EMBL:KKF16006.1} PE=4	Ubiquitin-like modifier-activating enzyme 5 Short=Ubiquitin-activating enzyme 5 OS=Danio rerio (Zebrafish) (Brachydanio rerio) Name=uba5 PE=3	GO:0008641; small protein activating enzyme activity; molecular_function	PREDICTED: ubiquitin-like modifier-activating enzyme 5 [Stegastes partitus]
Msa000322	Superscaffold1	14385710	14403837	+	K11730 acyl-CoA dehydrogenase family member 11 | (RefSeq) acad11; acyl-CoA dehydrogenase family member 11	IPR002575; Aminoglycoside phosphotransferase-IPR006091; Acyl-CoA oxidase/dehydrogenase, central domain-IPR009075; Acyl-CoA dehydrogenase/oxidase C-terminal-IPR013786; Acyl-CoA dehydrogenase/oxidase, N-terminal	Acyl-CoA dehydrogenase family member 11 {ECO:0000313|EMBL:KKF16004.1} OS=Larimichthys crocea (Large yellow croaker) (Pseudosciaena crocea) ORFNames=EH28_04551 {ECO:0000313|EMBL:KKF16004.1} PE=4	Acyl-CoA dehydrogenase family member 11 Short=ACAD-11 EC=1.3.99.- OS=Gallus gallus (Chicken) Name=ACAD11 ORFNames=RCJMB04_33j3 PE=2	GO:0016627; oxidoreductase activity, acting on the CH-CH group of donors; molecular_function-GO:0050660; flavin adenine dinucleotide binding; molecular_function-GO:0055114; oxidation-reduction process; biological_process	acyl-CoA dehydrogenase family member 11 [Perca flavescens]
Msa000323	Superscaffold1	14404219	14412292	-	K12842 U2-associated protein SR140 | (RefSeq) u2surp.L, fsapa, sr140; U2 snRNP-associated SURP domain containing L homeolog	IPR000061; SWAP/Surp-IPR000504; RNA recognition motif domain-IPR013170; mRNA splicing factor Cwf21 domain	Uncharacterized protein {ECO:0000313|Ensembl:ENSGACP00000004945} OS=Gasterosteus aculeatus (Three-spined stickleback) PE=4	U2 snRNP-associated SURP motif-containing protein 140 kDa Ser/Arg-rich domain protein U2-associated protein SR140 OS=Pongo abelii (Sumatran orangutan) (Pongo pygmaeus abelii) Name=U2SURP Synonyms=SR140 PE=2	GO:0003676; nucleic acid binding; molecular_function-GO:0003723; RNA binding; molecular_function-GO:0006396; RNA processing; biological_process	PREDICTED: U2 snRNP-associated SURP motif-containing protein isoform X3 [Hippocampus comes]
Msa000324	Superscaffold1	14414110	14424644	+	no KO assigned | (RefSeq) PCOLCE2; procollagen C-endopeptidase enhancer 2	IPR000859; CUB domain	Procollagen C-endopeptidase enhancer 2 {ECO:0000313|EMBL:KKF16002.1} OS=Larimichthys crocea (Large yellow croaker) (Pseudosciaena crocea) ORFNames=EH28_04549 {ECO:0000313|EMBL:KKF16002.1} PE=4	Procollagen C-endopeptidase enhancer 2 Procollagen COOH-terminal proteinase enhancer 2 Short=PCPE-2 Short=Procollagen C-proteinase enhancer 2 Precursor OS=Homo sapiens (Human) Name=PCOLCE2 Synonyms=PCPE2 ORFNames=UNQ250/PRO287 PE=1	NA	PREDICTED: procollagen C-endopeptidase enhancer 2-like [Sinocyclocheilus rhinocerous]
Msa000325	Superscaffold1	14424877	14441028	-	K04964 transient receptor potential cation channel subfamily C member 1 | (RefSeq) trpc1; transient receptor potential cation channel subfamily C member 1	IPR002110; Ankyrin repeat-IPR002153; Transient receptor potential channel, canonical-IPR005457; Transient receptor potential channel, canonical 1-IPR005821; Ion transport domain-IPR013555; Transient receptor ion channel domain	Short transient receptor potential channel 1 {ECO:0000313|EMBL:CBN82016.1} OS=Dicentrarchus labrax (European seabass) (Morone labrax) ORFNames=DLA_XVIII02740 {ECO:0000313|EMBL:CBN82016.1} PE=3	Short transient receptor potential channel 1 Short=TrpC1 Transient receptor protein 1 Short=TRP-1 OS=Homo sapiens (Human) Name=TRPC1 Synonyms=TRP1 PE=1	GO:0005216; ion channel activity; molecular_function-GO:0005262; calcium channel activity; molecular_function-GO:0005515; protein binding; molecular_function-GO:0006811; ion transport; biological_process-GO:0016020; membrane; cellular_component-GO:0016021; integral component of membrane; cellular_component-GO:0055085; transmembrane transport; biological_process-GO:0070588; calcium ion transmembra…	Short transient receptor potential channel 1 [Dicentrarchus labrax]
Msa000327	Superscaffold1	14451241	14505870	-	K14725 solute carrier family 9 (sodium/hydrogen exchanger), member 9 | (RefSeq) sodium/hydrogen exchanger 9-like	IPR002090; Na+/H+ exchanger, isoform 6 (NHE6)-IPR004709; Na+/H+ exchanger-IPR006153; Cation/H+ exchanger-IPR018416; Na+/H+ exchanger 9-IPR018422; Cation/H+ exchanger, CPA1 family	Sodium/hydrogen exchanger {ECO:0000256|RuleBase:RU003722} OS=Larimichthys crocea (Large yellow croaker) (Pseudosciaena crocea) ORFNames=EH28_04546 {ECO:0000313|EMBL:KKF15999.1} PE=3	Sodium/hydrogen exchanger 9 Na(+)/H(+) exchanger 9 Short=NHE-9 Solute carrier family 9 member 9 OS=Homo sapiens (Human) Name=SLC9A9 Synonyms=NHE9 ORFNames=Nbla00118 PE=1	GO:0006812; cation transport; biological_process-GO:0006814; sodium ion transport; biological_process-GO:0006885; regulation of pH; biological_process-GO:0015299; solute:proton antiporter activity; molecular_function-GO:0015385; sodium:proton antiporter activity; molecular_function-GO:0016021; integral component of membrane; cellular_component-GO:0055085; transmembrane transport; biological_proce…	sodium/hydrogen exchanger 9 [Larimichthys crocea]
Msa000329	Superscaffold1	14653273	14658418	+	NA	NA	NA	NA	NA	NA
Msa000330	Superscaffold1	14737350	14774511	-	K13645 procollagen-lysine,2-oxoglutarate 5-dioxygenase 2 [EC:1.14.11.4] | (RefSeq) plod2; procollagen-lysine,2-oxoglutarate 5-dioxygenase 2	IPR005123; Oxoglutarate/iron-dependent dioxygenase-IPR006620; Prolyl 4-hydroxylase, alpha subunit	Procollagen-lysine,2-oxoglutarate 5-dioxygenase 2 {ECO:0000313|EMBL:KKF30003.1} OS=Larimichthys crocea (Large yellow croaker) (Pseudosciaena crocea) ORFNames=EH28_08528 {ECO:0000313|EMBL:KKF30003.1} PE=4	Procollagen-lysine,2-oxoglutarate 5-dioxygenase 2 EC=1.14.11.4 {ECO:0000250|UniProtKB:P24802} Lysyl hydroxylase 2 Short=LH2 Precursor OS=Homo sapiens (Human) Name=PLOD2 PE=1	GO:0005506; iron ion binding; molecular_function-GO:0016491; oxidoreductase activity; molecular_function-GO:0016705; oxidoreductase activity, acting on paired donors, with incorporation or reduction of molecular oxygen; molecular_function-GO:0031418; L-ascorbic acid binding; molecular_function-GO:0055114; oxidation-reduction process; biological_process	procollagen-lysine,2-oxoglutarate 5-dioxygenase 2 isoform X1 [Amphiprion ocellaris]
Msa000332	Superscaffold1	14875926	14879726	-	K09225 zinc finger protein ZIC 4 | (RefSeq) zic4; zinc finger protein ZIC 4	IPR013087; Zinc finger C2H2-type	Zinc finger protein ZIC 4 {ECO:0000313|EMBL:CBN82009.1} OS=Dicentrarchus labrax (European seabass) (Morone labrax) ORFNames=DLA_XVIII02680 {ECO:0000313|EMBL:CBN82009.1} PE=4	Zinc finger protein ZIC 4 {ECO:0000303|PubMed:16871625} Short=XlZic4 {ECO:0000303|PubMed:16871625} Zinc finger protein of the cerebellum 4 {ECO:0000250|UniProtKB:Q8N9L1} OS=Xenopus laevis (African clawed frog) Name=zic4 PE=2	GO:0003676; nucleic acid binding; molecular_function	zinc finger protein ZIC 4-like isoform X1 [Perca flavescens]
Msa000335	Superscaffold1	14996642	15001533	+	K01291 carboxypeptidase B [EC:3.4.17.2] | (RefSeq) cpb1; carboxypeptidase B1	IPR000834; Peptidase M14, carboxypeptidase A-IPR003146; Carboxypeptidase, activation peptide	Carboxypeptidase B {ECO:0000313|EMBL:CBN82006.1} OS=Dicentrarchus labrax (European seabass) (Morone labrax) ORFNames=DLA_XVIII02640 {ECO:0000313|EMBL:CBN82006.1} PE=3	Carboxypeptidase B EC=3.4.17.2 {ECO:0000250|UniProtKB:P00732} Precursor OS=Rattus norvegicus (Rat) Name=Cpb1 Synonyms=Cpb PE=1	GO:0004180; carboxypeptidase activity; molecular_function-GO:0004181; metallocarboxypeptidase activity; molecular_function-GO:0006508; proteolysis; biological_process-GO:0008270; zinc ion binding; molecular_function	Carboxypeptidase B [Dicentrarchus labrax]
Msa000336	Superscaffold1	15003110	15015119	+	K00750 glycogenin [EC:2.4.1.186] | (RefSeq) glycogenin-1-like	IPR002495; Glycosyl transferase, family 8	Glycogenin-1 {ECO:0000313|EMBL:CBN82005.1} OS=Dicentrarchus labrax (European seabass) (Morone labrax) ORFNames=DLA_XVIII02630 {ECO:0000313|EMBL:CBN82005.1} PE=4	Glycogenin-1 Short=GN-1 Short=GN1 EC=2.4.1.186 OS=Homo sapiens (Human) Name=GYG1 Synonyms=GYG PE=1	GO:0016757; transferase activity, transferring glycosyl groups; molecular_function	PREDICTED: glycogenin-1 isoform X1 [Lates calcarifer]
Msa000337	Superscaffold1	15015961	15020445	+	K00019 3-hydroxybutyrate dehydrogenase [EC:1.1.1.30] | (RefSeq) bdh1; D-beta-hydroxybutyrate dehydrogenase, mitochondrial	IPR002347; Short-chain dehydrogenase/reductase SDR	D-beta-hydroxybutyrate dehydrogenase, mitochondrial {ECO:0000313|EMBL:KKF29995.1} OS=Larimichthys crocea (Large yellow croaker) (Pseudosciaena crocea) ORFNames=EH28_08520 {ECO:0000313|EMBL:KKF29995.1} PE=3	D-beta-hydroxybutyrate dehydrogenase, mitochondrial {ECO:0000305} EC=1.1.1.30 {ECO:0000250|UniProtKB:P29147} 3-hydroxybutyrate dehydrogenase {ECO:0000303|PubMed:1639787} Short=BDH {ECO:0000303|PubMed:1639787} Precursor OS=Bos taurus (Bovine) Synonyms=BDH {ECO:0000303|PubMed:1639787} PE=1	NA	D-beta-hydroxybutyrate dehydrogenase, mitochondrial [Dicentrarchus labrax]
Msa000338	Superscaffold1	15020482	15054861	-	no KO assigned | (RefSeq) slc35g2; solute carrier family 35 member G2	IPR000620; EamA domain-IPR000980; SH2 domain-IPR001452; SH3 domain	Transmembrane protein 22 {ECO:0000313|EMBL:CBN82002.1} OS=Dicentrarchus labrax (European seabass) (Morone labrax) ORFNames=DLA_XVIII02600 {ECO:0000313|EMBL:CBN82002.1} PE=4	Cytoplasmic protein NCK1 NCK adaptor protein 1 Short=Nck-1 OS=Mus musculus (Mouse) Name=Nck1 PE=1	GO:0005515; protein binding; molecular_function-GO:0016020; membrane; cellular_component-GO:0016021; integral component of membrane; cellular_component	hypothetical protein EPR50_G00225010 [Perca flavescens]
Msa000339	Superscaffold1	15086761	15091839	-	no KO assigned | (RefSeq) Golgi reassembly-stacking protein 1-like	IPR007583; GRASP55/65-IPR024958; GRASP55/65 PDZ-like domain	Golgi reassembly-stacking protein 1 {ECO:0000313|EMBL:KKF29992.1} OS=Larimichthys crocea (Large yellow croaker) (Pseudosciaena crocea) ORFNames=EH28_08517 {ECO:0000313|EMBL:KKF29992.1} PE=4	Golgi reassembly-stacking protein 1 Golgi peripheral membrane protein p65 Golgi phosphoprotein 5 Short=GOLPH5 Golgi reassembly-stacking protein of 65 kDa Short=GRASP65 OS=Homo sapiens (Human) Name=GORASP1 Synonyms=GOLPH5, GRASP65 PE=1	NA	Golgi reassembly-stacking protein 1-like [Perca flavescens]
Msa000341	Superscaffold1	15099179	15114117	-	K17494 cysteine/serine-rich nuclear protein | (RefSeq) cysteine/serine-rich nuclear protein 1-like	IPR023260; Cysteine/serine-rich nuclear protein family-IPR031972; Cysteine/serine-rich nuclear protein, N-terminal domain	Cysteine/serine-rich nuclear protein 1 {ECO:0000313|EMBL:KKF29990.1} OS=Larimichthys crocea (Large yellow croaker) (Pseudosciaena crocea) ORFNames=EH28_08515 {ECO:0000313|EMBL:KKF29990.1} PE=4	Cysteine/serine-rich nuclear protein 1 Short=CSRNP-1 Axin-1 up-regulated gene 1 protein Protein URAX1 TGF-beta-induced apoptosis protein 3 Short=TAIP-3 OS=Homo sapiens (Human) Name=CSRNP1 Synonyms=AXUD1, TAIP3 PE=1	NA	cysteine/serine-rich nuclear protein 1-like isoform X1 [Seriola dumerili]
Msa000342	Superscaffold1	15186259	15196163	+	no KO assigned | (RefSeq) xin actin-binding repeat-containing protein 1-like	IPR030072; Xin actin-binding repeat-containing protein 1/2	Xin actin-binding repeat-containing protein 1 {ECO:0000313|EMBL:JAR12621.1} OS=Fundulus heteroclitus (Killifish) (Mummichog) PE=4	Xin actin-binding repeat-containing protein 1 Cardiomyopathy-associated protein 1 OS=Danio rerio (Zebrafish) (Brachydanio rerio) Name=xirp1 Synonyms=cmya1, xin PE=1	GO:0003779; actin binding; molecular_function-GO:0007507; heart development; biological_process-GO:0030036; actin cytoskeleton organization; biological_process	xin actin-binding repeat-containing protein 1-like isoform X1 [Seriola lalandi dorsalis]
Msa000343	Superscaffold1	15200534	15206858	-	K08209 MFS transporter, OCT family, solute carrier family 22 (organic cation transporter), member 13 | (RefSeq) solute carrier family 22 member 13-like	IPR005828; Major facilitator, sugar transporter-like-IPR020846; Major facilitator superfamily domain	Solute carrier family 22 member 13 {ECO:0000313|EMBL:CBN81998.1} OS=Dicentrarchus labrax (European seabass) (Morone labrax) ORFNames=DLA_XVIII02550 {ECO:0000313|EMBL:CBN81998.1} PE=4	Solute carrier family 22 member 13 Organic cation transporter-like 3 Short=ORCTL-3 OS=Homo sapiens (Human) Name=SLC22A13 Synonyms=OCTL1, ORCTL3 PE=2	GO:0016021; integral component of membrane; cellular_component-GO:0022857; transmembrane transporter activity; molecular_function-GO:0055085; transmembrane transport; biological_process	Solute carrier family 22 member 13 [Dicentrarchus labrax]
Msa000344	Superscaffold1	15212049	15251871	-	K08835 serine/threonine-protein kinase OSR1/STK39 [EC:2.7.11.1] | (RefSeq) serine/threonine-protein kinase OSR1-like	IPR000719; Protein kinase domain-IPR024678; Serine/threonine-protein kinase OSR1/WNK, CCT domain	Uncharacterized protein {ECO:0000313|Ensembl:ENSONIP00000007351} OS=Oreochromis niloticus (Nile tilapia) (Tilapia nilotica) Name=LOC100700798 {ECO:0000313|Ensembl:ENSONIP00000007351} PE=4	Serine/threonine-protein kinase OSR1 EC=2.7.11.1 Oxidative stress-responsive 1 protein OS=Sus scrofa (Pig) Name=OXSR1 {ECO:0000250|UniProtKB:O95747} Synonyms=OSR1 PE=2	GO:0004672; protein kinase activity; molecular_function-GO:0004674; protein serine/threonine kinase activity; molecular_function-GO:0005524; ATP binding; molecular_function-GO:0006468; protein phosphorylation; biological_process	serine/threonine-protein kinase OSR1 [Amphiprion ocellaris]
Msa000345	Superscaffold1	15253192	15257657	-	K04729 myeloid differentiation primary response protein MyD88 | (RefSeq) myd88; myeloid differentiation primary response 88	IPR000157; Toll/interleukin-1 receptor homology (TIR) domain-IPR000488; Death domain	Myeloid differentiation primary response protein MyD88 {ECO:0000256|PIRNR:PIRNR037756} OS=Siniperca chuatsi (Mandarin fish) Name=Myd88 {ECO:0000313|EMBL:ADM25313.1} PE=2	Myeloid differentiation primary response protein MyD88 OS=Takifugu rubripes (Japanese pufferfish) (Fugu rubripes) Name=myd88 PE=2	GO:0005515; protein binding; molecular_function-GO:0007165; signal transduction; biological_process	myeloid differentiation factor 88 [Siniperca chuatsi]
Msa000346	Superscaffold1	15258064	15264907	-	K01669 deoxyribodipyrimidine photo-lyase [EC:4.1.99.3] | (RefSeq) cryptochrome DASH-like	IPR002081; Cryptochrome/DNA photolyase class 1-IPR005101; Cryptochrome/DNA photolyase, FAD-binding domain-IPR006050; DNA photolyase, N-terminal	Cryptochrome DASH {ECO:0000313|EMBL:CBN81995.1} OS=Dicentrarchus labrax (European seabass) (Morone labrax) ORFNames=DLA_XVIII02530 {ECO:0000313|EMBL:CBN81995.1} PE=4	Cryptochrome DASH Protein CRY-DASH Short=zCRY-DASH OS=Danio rerio (Zebrafish) (Brachydanio rerio) Name=cry-dash PE=2	NA	Cryptochrome DASH [Dicentrarchus labrax]
Msa000347	Superscaffold1	15271334	15311792	-	K04421 mitogen-activated protein kinase kinase kinase 3 [EC:2.7.11.25] | (RefSeq) mitogen-activated protein kinase kinase kinase 3-like	IPR000270; PB1 domain-IPR000719; Protein kinase domain	Uncharacterized protein {ECO:0000313|EMBL:SBP16051.1} OS=Aphyosemion striatum Name=Nfu_g_1_011407 {ECO:0000313|EMBL:SBP16051.1} PE=4	Mitogen-activated protein kinase kinase kinase 3 EC=2.7.11.25 MAPK/ERK kinase kinase 3 Short=MEK kinase 3 Short=MEKK 3 OS=Homo sapiens (Human) Name=MAP3K3 Synonyms=MAPKKK3, MEKK3 PE=1	GO:0004672; protein kinase activity; molecular_function-GO:0005515; protein binding; molecular_function-GO:0005524; ATP binding; molecular_function-GO:0006468; protein phosphorylation; biological_process	mitogen-activated protein kinase kinase kinase 3-like [Parambassis ranga]
Msa000348	Superscaffold1	15311944	15329765	-	no KO assigned | (RefSeq) dlec1; deleted in lung and esophageal cancer 1	IPR033304; Deleted in lung and esophageal cancer protein 1	Uncharacterized protein {ECO:0000313|Ensembl:ENSONIP00000007342} OS=Oreochromis niloticus (Nile tilapia) (Tilapia nilotica) Name=dlec1 {ECO:0000313|Ensembl:ENSONIP00000007342} PE=4	Deleted in lung and esophageal cancer protein 1 Deleted in lung cancer protein 1 Short=DLC-1 OS=Homo sapiens (Human) Synonyms=DLC1 {ECO:0000303|PubMed:10213508} PE=2	GO:0008285; negative regulation of cell proliferation; biological_process	deleted in lung and esophageal cancer protein 1 [Perca flavescens]
Msa000349	Superscaffold1	15342234	15363714	+	K05857 phosphatidylinositol phospholipase C, delta [EC:3.1.4.11] | (RefSeq) plcd1; phospholipase C delta 1	IPR000008; C2 domain-IPR000909; Phosphatidylinositol-specific phospholipase C, X domain-IPR001192; Phosphoinositide phospholipase C family-IPR001711; Phospholipase C, phosphatidylinositol-specific, Y domain-IPR001849; Pleckstrin homology domain-IPR002048; EF-hand domain-IPR015359; Phosphoinositide-specific phospholipase C, EF-hand-like domain	Phosphoinositide phospholipase C {ECO:0000256|RuleBase:RU361133} EC=3.1.4.11 {ECO:0000256|RuleBase:RU361133} OS=Takifugu rubripes (Japanese pufferfish) (Fugu rubripes) Name=plcd1 {ECO:0000313|Ensembl:ENSTRUP00000044865} PE=4	1-phosphatidylinositol 4,5-bisphosphate phosphodiesterase delta-1 EC=3.1.4.11 Phosphoinositide phospholipase C-delta-1 Phospholipase C-III Short=PLC-III Phospholipase C-delta-1 Short=PLC-delta-1 OS=Bos taurus (Bovine) Name=PLCD1 PE=2	GO:0004435; phosphatidylinositol phospholipase C activity; molecular_function-GO:0005509; calcium ion binding; molecular_function-GO:0006629; lipid metabolic process; biological_process-GO:0007165; signal transduction; biological_process-GO:0035556; intracellular signal transduction; biological_process	1-phosphatidylinositol 4,5-bisphosphate phosphodiesterase delta-1-like isoform X1 [Seriola dumerili]
Msa000350	Superscaffold1	15400822	15415323	+	K05857 phosphatidylinositol phospholipase C, delta [EC:3.1.4.11] | (RefSeq) plcd1; phospholipase C delta 1	IPR001192; Phosphoinositide phospholipase C family-IPR001849; Pleckstrin homology domain	1-phosphatidylinositol 4,5-bisphosphate phosphodiesterase delta-1 {ECO:0000313|RefSeq:XP_014037331.1} OS=Salmo salar (Atlantic salmon) Name=plcd1 {ECO:0000313|RefSeq:XP_014037331.1} PE=4	1-phosphatidylinositol 4,5-bisphosphate phosphodiesterase delta-1 EC=3.1.4.11 Phosphoinositide phospholipase C-delta-1 Phospholipase C-III Short=PLC-III Phospholipase C-delta-1 Short=PLC-delta-1 OS=Bos taurus (Bovine) Name=PLCD1 PE=2	GO:0035556; intracellular signal transduction; biological_process	PREDICTED: 1-phosphatidylinositol 4,5-bisphosphate phosphodiesterase delta-1 [Salmo salar]
Msa000352	Superscaffold1	15426066	15439140	-	K05761 villin 1 | (RefSeq) vill; villin-1	IPR003128; Villin headpiece-IPR007122; Villin/Gelsolin-IPR007123; Gelsolin-like domain-IPR015626; Villin-like protein	Uncharacterized protein {ECO:0000313|Ensembl:ENSGACP00000004561} OS=Gasterosteus aculeatus (Three-spined stickleback) PE=4	Villin-1 OS=Gallus gallus (Chicken) Name=VIL1 Synonyms=VIL PE=1	GO:0003779; actin binding; molecular_function-GO:0007010; cytoskeleton organization; biological_process-GO:0051015; actin filament binding; molecular_function	villin-like protein isoform X1 [Larimichthys crocea]
Msa000353	Superscaffold1	15486578	15495558	+	K01880 glycyl-tRNA synthetase [EC:6.1.1.14] | (RefSeq) glycine--tRNA ligase	IPR000738; WHEP-TRS domain-IPR002314; Aminoacyl-tRNA synthetase, class II (G/ P/ S/T)-IPR002315; Glycyl-tRNA synthetase-IPR004154; Anticodon-binding-IPR006195; Aminoacyl-tRNA synthetase, class II-IPR027031; Glycyl-tRNA synthetase/DNA polymerase subunit gamma-2	Glycyl-tRNA synthetase {ECO:0000313|EMBL:CBN81988.1} OS=Dicentrarchus labrax (European seabass) (Morone labrax) ORFNames=DLA_XVIII02460 {ECO:0000313|EMBL:CBN81988.1} PE=4	Glycine--tRNA ligase EC=3.6.1.17 EC=6.1.1.14 Diadenosine tetraphosphate synthetase Short=AP-4-A synthetase Glycyl-tRNA synthetase Short=GlyRS OS=Pongo abelii (Sumatran orangutan) (Pongo pygmaeus abelii) Name=GARS PE=2	GO:0000166; nucleotide binding; molecular_function-GO:0004812; aminoacyl-tRNA ligase activity; molecular_function-GO:0004820; glycine-tRNA ligase activity; molecular_function-GO:0005524; ATP binding; molecular_function-GO:0005737; cytoplasm; cellular_component-GO:0006418; tRNA aminoacylation for protein translation; biological_process-GO:0006426; glycyl-tRNA aminoacylation; biological_process	glycine--tRNA ligase [Seriola dumerili]
Msa000354	Superscaffold1	15508457	15515935	+	no KO assigned | (RefSeq) hhatl; hedgehog acyltransferase-like	NA	HHATL {ECO:0000313|EMBL:JAO39369.1} OS=Poeciliopsis prolifica (blackstripe livebearer) Name=HHATL {ECO:0000313|EMBL:JAO39369.1} PE=4	Protein-cysteine N-palmitoyltransferase HHAT-like protein Glycerol uptake/transporter homolog Hedgehog acyltransferase-like protein OS=Mus musculus (Mouse) Name=Hhatl Synonyms=Gup1, Kiaa1173 PE=1	NA	Protein-cysteine N-palmitoyltransferase HHAT-like protein [Dicentrarchus labrax]
Msa000355	Superscaffold1	15517691	15534316	+	K10473 kelch repeat and BTB domain-containing protein 5/10 | (RefSeq) klhl40; kelch like family member 40	IPR000210; BTB/POZ domain-IPR006652; Kelch repeat type 1-IPR011705; BTB/Kelch-associated-IPR030607; Kelch-like protein 40	Uncharacterized protein {ECO:0000313|Ensembl:ENSONIP00000007301} OS=Oreochromis niloticus (Nile tilapia) (Tilapia nilotica) Name=klhl40 {ECO:0000313|Ensembl:ENSONIP00000007301} PE=4	Kelch-like protein 40b Kelch repeat and BTB domain-containing protein 5b OS=Danio rerio (Zebrafish) (Brachydanio rerio) Name=klhl40b Synonyms=kbtbd5b PE=2	GO:0005515; protein binding; molecular_function-GO:0031397; negative regulation of protein ubiquitination; biological_process-GO:0048741; skeletal muscle fiber development; biological_process	kelch-like protein 40 [Seriola lalandi dorsalis]
Msa000356	Superscaffold1	15535031	15544493	-	K10518 zinc finger and BTB domain-containing protein 47 | (RefSeq) zbtb47; zinc finger and BTB domain containing 47	IPR000210; BTB/POZ domain-IPR013087; Zinc finger C2H2-type	Uncharacterized protein {ECO:0000313|Ensembl:ENSPFOP00000004281} OS=Poecilia formosa (Amazon molly) (Limia formosa) PE=4	Zinc finger protein 652 OS=Mus musculus (Mouse) Name=Znf652 Synonyms=Kiaa0924, Zfp652 PE=1	GO:0003676; nucleic acid binding; molecular_function-GO:0005515; protein binding; molecular_function	zinc finger and BTB domain-containing protein 47 [Acanthochromis polyacanthus]
Msa000357	Superscaffold1	15553160	15568819	-	K12740 NK-tumor recognition protein | (RefSeq) nktr; natural killer cell triggering receptor	IPR002130; Cyclophilin-type peptidyl-prolyl cis-trans isomerase domain-IPR024936; Cyclophilin-type peptidyl-prolyl cis-trans isomerase	NK-tumor recognition protein {ECO:0000313|EMBL:CBN81984.1} OS=Dicentrarchus labrax (European seabass) (Morone labrax) ORFNames=DLA_XVIII02420 {ECO:0000313|EMBL:CBN81984.1} PE=4	NK-tumor recognition protein Short=NK-TR protein Natural-killer cells cyclophilin-related protein Putative peptidyl-prolyl cis-trans isomerase Short=PPIase EC=5.2.1.8 Rotamase OS=Mus musculus (Mouse) Name=Nktr PE=1	GO:0000413; protein peptidyl-prolyl isomerization; biological_process-GO:0003755; peptidyl-prolyl cis-trans isomerase activity; molecular_function-GO:0006457; protein folding; biological_process	NK-tumor recognition protein [Dicentrarchus labrax]
Msa000358	Superscaffold1	15568877	15574439	+	K08520 SEC22 vesicle trafficking protein A/C | (RefSeq) sec22c; SEC22 homolog C, vesicle trafficking protein	IPR010908; Longin domain	Vesicle-trafficking protein SEC22c {ECO:0000313|EMBL:CBN81983.1} OS=Dicentrarchus labrax (European seabass) (Morone labrax) ORFNames=DLA_XVIII02410 {ECO:0000313|EMBL:CBN81983.1} PE=3	Vesicle-trafficking protein SEC22c SEC22 vesicle-trafficking protein homolog C SEC22 vesicle-trafficking protein-like 3 OS=Homo sapiens (Human) Name=SEC22C Synonyms=SEC22L3 ORFNames=UNQ459/PRO784 PE=1	NA	PREDICTED: vesicle-trafficking protein SEC22c isoform X2 [Stegastes partitus]
Msa000359	Superscaffold1	15586555	15642164	-	K04589 vasoactive intestinal peptide receptor 1 | (RefSeq) vipr1; vasoactive intestinal peptide receptor 1	IPR000832; GPCR, family 2, secretin-like-IPR001771; GPCR, family 2, vasoactive intestinal peptide receptor 1-IPR001879; GPCR, family 2, extracellular hormone receptor domain-IPR017981; GPCR, family 2-like	Uncharacterized protein {ECO:0000313|Ensembl:ENSONIP00000007279} OS=Oreochromis niloticus (Nile tilapia) (Tilapia nilotica) Name=vipr1 {ECO:0000313|Ensembl:ENSONIP00000007279} PE=3	Vasoactive intestinal polypeptide receptor Short=VIP receptor Short=VIP-R OS=Carassius auratus (Goldfish) Name=vipr1 PE=2	GO:0004888; transmembrane signaling receptor activity; molecular_function-GO:0004930; G-protein coupled receptor activity; molecular_function-GO:0004999; vasoactive intestinal polypeptide receptor activity; molecular_function-GO:0007166; cell surface receptor signaling pathway; biological_process-GO:0007186; G-protein coupled receptor signaling pathway; biological_process-GO:0016020; membrane; ce…	vasoactive intestinal polypeptide receptor 1 [Larimichthys crocea]
Msa000360	Superscaffold1	15665123	15677035	-	no KO assigned | (RefSeq) neurofilament heavy polypeptide-like	IPR025974; Mif2/CENP-C cupin domain	Uncharacterized protein {ECO:0000313|Ensembl:ENSPFOP00000030292} OS=Poecilia formosa (Amazon molly) (Limia formosa) PE=4	NA	NA	PREDICTED: microtubule-associated protein 1B-like [Lates calcarifer]
Msa000361	Superscaffold1	15678593	15680909	-	no KO assigned | (RefSeq) hypothetical protein	NA	Uncharacterized protein {ECO:0000313|Ensembl:ENSPFOP00000003647} OS=Poecilia formosa (Amazon molly) (Limia formosa) PE=4	NA	NA	uncharacterized protein LOC104937411 [Larimichthys crocea]
Msa000362	Superscaffold1	15687378	15697547	+	K15042 importin subunit alpha-1 | (RefSeq) kpna1; karyopherin subunit alpha 1	IPR000225; Armadillo-IPR002652; Importin-alpha, importin-beta-binding domain-IPR032413; Atypical Arm repeat	Importin subunit alpha {ECO:0000256|PIRNR:PIRNR005673} OS=Dicentrarchus labrax (European seabass) (Morone labrax) ORFNames=DLA_XVIII02350 {ECO:0000313|EMBL:CBN81977.1} PE=3	Importin subunit alpha-5 Karyopherin subunit alpha-1 OS=Gallus gallus (Chicken) Name=KPNA1 ORFNames=RCJMB04_1l14 PE=2	GO:0005515; protein binding; molecular_function-GO:0005634; nucleus; cellular_component-GO:0005737; cytoplasm; cellular_component-GO:0006606; protein import into nucleus; biological_process-GO:0008565; protein transporter activity; molecular_function	importin subunit alpha-5 [Amphiprion ocellaris]
Msa000363	Superscaffold1	15697799	15701130	-	no KO assigned | (RefSeq) fam162a; protein FAM162B	IPR009432; Protein of unknown function DUF1075	E2-induced gene 5 protein homolog {ECO:0000313|EMBL:ACQ58298.1} OS=Anoplopoma fimbria (Sablefish) Name=E2IG5 {ECO:0000313|EMBL:ACQ58298.1} PE=2	Protein FAM162B OS=Danio rerio (Zebrafish) (Brachydanio rerio) Name=fam162b ORFNames=zgc:162943 PE=2	NA	E2-induced gene 5 protein homolog [Anoplopoma fimbria]
Msa000367	Superscaffold1	15772259	15793280	+	K04146 dopamine receptor D3 | (RefSeq) drd3; dopamine receptor D3	IPR000276; G protein-coupled receptor, rhodopsin-like-IPR000929; Dopamine receptor family-IPR001620; Dopamine D3 receptor-IPR017452; GPCR, rhodopsin-like, 7TM	Dopamine D3 receptor {ECO:0000313|EMBL:CBN81972.1} OS=Dicentrarchus labrax (European seabass) (Morone labrax) ORFNames=DLA_XVIII02300 {ECO:0000313|EMBL:CBN81972.1} PE=3	D(3) dopamine receptor Dopamine D3 receptor OS=Chlorocebus aethiops (Green monkey) (Cercopithecus aethiops) Name=DRD3 PE=2	GO:0004930; G-protein coupled receptor activity; molecular_function-GO:0004952; dopamine neurotransmitter receptor activity; molecular_function-GO:0005887; integral component of plasma membrane; cellular_component-GO:0007186; G-protein coupled receptor signaling pathway; biological_process-GO:0007195; adenylate cyclase-inhibiting dopamine receptor signaling pathway; biological_process-GO:0007212;…	D(3) dopamine receptor [Larimichthys crocea]
Msa000368	Superscaffold1	15829390	15846221	-	K15407 queuine tRNA-ribosyltransferase subunit QTRTD1 [EC:2.4.2.29] | (RefSeq) qtrt2; queuine tRNA-ribosyltransferase accessory subunit 2	IPR002616; tRNA-guanine(15) transglycosylase-like	Queuine tRNA-ribosyltransferase accessory subunit 2 {ECO:0000256|HAMAP-Rule:MF_03043} Queuine tRNA-ribosyltransferase domain-containing protein 1 {ECO:0000256|HAMAP-Rule:MF_03043} OS=Dicentrarchus labrax (European seabass) (Morone labrax) ORFNames=DLA_XVIII02290 {ECO:0000313|EMBL:CBN81970.1} PE=3	Queuine tRNA-ribosyltransferase accessory subunit 2 {ECO:0000255|HAMAP-Rule:MF_03043} Queuine tRNA-ribosyltransferase domain-containing protein 1 {ECO:0000255|HAMAP-Rule:MF_03043} OS=Danio rerio (Zebrafish) (Brachydanio rerio) Synonyms=qtrtd1 {ECO:0000255|HAMAP-Rule:MF_03043} PE=2	GO:0006400; tRNA modification; biological_process-GO:0016763; transferase activity, transferring pentosyl groups; molecular_function	queuine tRNA-ribosyltransferase accessory subunit 2 isoform X2 [Parambassis ranga]
Msa000369	Superscaffold1	15847796	15863033	+	no KO assigned | (RefSeq) ccdc191; coiled-coil domain containing 191	IPR026174; Coiled-coil domain-containing protein 191	Uncharacterized protein {ECO:0000313|Ensembl:ENSONIP00000017691} OS=Oreochromis niloticus (Nile tilapia) (Tilapia nilotica) Name=ccdc191 {ECO:0000313|Ensembl:ENSONIP00000017691} PE=4	Coiled-coil domain-containing protein 191 OS=Macaca fascicularis (Crab-eating macaque) (Cynomolgus monkey) Name=CCDC191 ORFNames=QflA-14927, QtsA-14717, QtsA-16413 PE=2	NA	coiled-coil domain-containing protein 191 [Seriola dumerili]
Msa000370	Superscaffold1	15863137	15871967	-	K18932 palmitoyltransferase [EC:2.3.1.225] | (RefSeq) zdhhc23; zinc finger DHHC-type containing 23	IPR001594; Palmitoyltransferase, DHHC domain	Palmitoyltransferase {ECO:0000256|RuleBase:RU079119} EC=2.3.1.225 {ECO:0000256|RuleBase:RU079119} OS=Dicentrarchus labrax (European seabass) (Morone labrax) ORFNames=DLA_XVIII02260 {ECO:0000313|EMBL:CBN81968.1} PE=3	Palmitoyltransferase ZDHHC23 EC=2.3.1.225 DHHC-containing protein 11 Zinc finger DHHC domain-containing protein 23 Short=DHHC-23 Short=zDHHC23 OS=Mus musculus (Mouse) Name=Zdhhc23 Synonyms=Gm779 PE=2	NA	LOW QUALITY PROTEIN: palmitoyltransferase ZDHHC23 [Labrus bergylta]
Msa000371	Superscaffold1	15872925	15885696	-	no KO assigned | (RefSeq) gramd1c; GRAM domain containing 1C	IPR004182; GRAM domain-IPR031968; VASt domain	GRAM domain-containing protein 1C {ECO:0000313|EMBL:CBN81967.1} Fragment OS=Dicentrarchus labrax (European seabass) (Morone labrax) ORFNames=DLA_XVIII02250 {ECO:0000313|EMBL:CBN81967.1} PE=4	GRAM domain-containing protein 1C OS=Homo sapiens (Human) Name=GRAMD1C ORFNames=UNQ2543/PRO6095 PE=1	NA	PREDICTED: GRAM domain-containing protein 1C [Lates calcarifer]
Msa000372	Superscaffold1	15886717	15892722	-	K02145 V-type H+-transporting ATPase subunit A [EC:3.6.3.14] | (RefSeq) atp6v1a; ATPase H+ transporting V1 subunit A	IPR000194; ATPase, F1/V1/A1 complex, alpha/beta subunit, nucleotide-binding domain-IPR004100; ATPase, F1/V1/A1 complex, alpha/beta subunit, N-terminal domain-IPR022878; V-type ATP synthase catalytic alpha chain-IPR031686; ATPsynthase alpha/beta subunit, N-terminal extension	Uncharacterized protein {ECO:0000313|Ensembl:ENSONIP00000017702} OS=Oreochromis niloticus (Nile tilapia) (Tilapia nilotica) Name=ATP6V1A (1 of many) {ECO:0000313|Ensembl:ENSONIP00000017702} PE=3	V-type proton ATPase catalytic subunit A Short=V-ATPase subunit A EC=3.6.3.14 V-ATPase 69 kDa subunit Vacuolar proton pump subunit alpha OS=Bos taurus (Bovine) Name=ATP6V1A Synonyms=ATP6A1, ATP6V1A1 PE=2	GO:0005524; ATP binding; molecular_function-GO:0015992; proton transport; biological_process-GO:0046034; ATP metabolic process; biological_process	V-type proton ATPase catalytic subunit A [Oreochromis niloticus] >BAF94024.1 V-ATPase subunit A [Oreochromis mossambicus]
Msa000373	Superscaffold1	15898048	15910563	+	no KO assigned | (RefSeq) usf3; upstream transcription factor family member 3	IPR000182; GNAT domain-IPR011598; Myc-type, basic helix-loop-helix (bHLH) domain	Basic helix-loop-helix domain-containing protein KIAA2018 {ECO:0000313|EMBL:CBN81963.1} OS=Dicentrarchus labrax (European seabass) (Morone labrax) ORFNames=DLA_XVIII02220 {ECO:0000313|EMBL:CBN81963.1} PE=4	Basic helix-loop-helix domain-containing protein USF3 {ECO:0000305} Upstream transcription factor 3 OS=Homo sapiens (Human) Name=USF3 {ECO:0000312|HGNC:HGNC:30494} Synonyms=KIAA2018 PE=1	GO:0008080; N-acetyltransferase activity; molecular_function-GO:0046983; protein dimerization activity; molecular_function	basic helix-loop-helix domain-containing protein USF3 [Perca flavescens] >XP_028425398.1 basic helix-loop-helix domain-containing protein USF3 [Perca flavescens]
Msa000375	Superscaffold1	15961176	15967278	-	K16490 spindle and centriole-associated protein 1 | (RefSeq) spice1; spindle and centriole associated protein 1	IPR031387; Spindle and centriole-associated protein 1	Coiled-coil domain-containing protein 52 {ECO:0000313|EMBL:CBN81961.1} OS=Dicentrarchus labrax (European seabass) (Morone labrax) ORFNames=DLA_XVIII02190 {ECO:0000313|EMBL:CBN81961.1} PE=4	Spindle and centriole-associated protein 1 Coiled-coil domain-containing protein 52 OS=Xenopus laevis (African clawed frog) Name=spice1 Synonyms=ccdc52 PE=2	GO:0090307; mitotic spindle assembly; biological_process	spindle and centriole-associated protein 1 [Larimichthys crocea]
Msa000376	Superscaffold1	15969336	15974513	+	no KO assigned | (RefSeq) shisa2; shisa family member 2	IPR026910; Shisa family	Protein shisa-2 homolog {ECO:0000313|EMBL:CBN81960.1} OS=Dicentrarchus labrax (European seabass) (Morone labrax) ORFNames=DLA_XVIII02180 {ECO:0000313|EMBL:CBN81960.1} PE=4	Protein shisa-2 Transmembrane protein 46 Precursor OS=Xenopus laevis (African clawed frog) Name=shisa2 Synonyms=tmem46 PE=1	NA	protein shisa-2 homolog [Perca flavescens]
Msa000377	Superscaffold1	15976828	16026983	-	K14802 phospholipid-transporting ATPase [EC:3.6.3.1] | (RefSeq) atp8a2; ATPase phospholipid transporting 8A2	IPR006539; P-type ATPase, subfamily IV-IPR032630; P-type ATPase, C-terminal-IPR032631; P-type ATPase, N-terminal	Phospholipid-transporting ATPase {ECO:0000256|RuleBase:RU362033} EC=3.6.3.1 {ECO:0000256|RuleBase:RU362033} OS=Oreochromis niloticus (Nile tilapia) (Tilapia nilotica) Name=atp8a2 {ECO:0000313|Ensembl:ENSONIP00000017732} PE=3	Phospholipid-transporting ATPase IB EC=3.6.3.1 ATPase class I type 8A member 2 P4-ATPase flippase complex alpha subunit ATP8A2 OS=Bos taurus (Bovine) Name=ATP8A2 PE=1	GO:0000287; magnesium ion binding; molecular_function-GO:0004012; phospholipid-translocating ATPase activity; molecular_function-GO:0005524; ATP binding; molecular_function-GO:0015914; phospholipid transport; biological_process-GO:0016021; integral component of membrane; cellular_component	phospholipid-transporting ATPase IB isoform X3 [Larimichthys crocea]
Msa000378	Superscaffold1	16029200	16035962	-	no KO assigned | (RefSeq) rnf6; ring finger protein 6	IPR001841; Zinc finger, RING-type	Uncharacterized protein {ECO:0000313|Ensembl:ENSONIP00000017753} OS=Oreochromis niloticus (Nile tilapia) (Tilapia nilotica) Name=rnf6 {ECO:0000313|Ensembl:ENSONIP00000017753} PE=4	E3 ubiquitin-protein ligase RNF6 EC=2.3.2.27 RING-type E3 ubiquitin transferase RNF6 {ECO:0000305} OS=Homo sapiens (Human) Name=RNF6 Synonyms=SPG2 PE=1	NA	PREDICTED: E3 ubiquitin-protein ligase RNF6 [Paralichthys olivaceus]
Msa000379	Superscaffold1	16037776	16046710	+	K02208 cyclin-dependent kinase 8/11 [EC:2.7.11.22 2.7.11.23] | (RefSeq) cdk8; cyclin dependent kinase 8	IPR000719; Protein kinase domain	Cyclin-dependent kinase 8 {ECO:0000313|EMBL:JAR79522.1} Fragment OS=Fundulus heteroclitus (Killifish) (Mummichog) PE=4	Cyclin-dependent kinase 8 EC=2.7.11.22 EC=2.7.11.23 Cell division protein kinase 8 Mediator complex subunit cdk8 Mediator of RNA polymerase II transcription subunit cdk8 OS=Danio rerio (Zebrafish) (Brachydanio rerio) Name=cdk8 PE=2	GO:0004672; protein kinase activity; molecular_function-GO:0005524; ATP binding; molecular_function-GO:0006468; protein phosphorylation; biological_process	cyclin-dependent kinase 8 [Oreochromis niloticus] >XP_004546750.1 cyclin-dependent kinase 8 [Maylandia zebra] >XP_008306213.1 cyclin-dependent kinase 8 isoform X1 [Cynoglossus semilaevis] >XP_008306214.1 cyclin-dependent kinase 8 isoform X1 [Cynoglossus semilaevis] >XP_022050792.1 cyclin-dependent kinase 8 [Acanthochromis polyacanthus] >XP_026035996.1 cyclin-dependent kinase 8 [Astatotilapia call…
Msa000380	Superscaffold1	16049470	16061712	+	K06083 WAS protein family, member 3 | (RefSeq) wasf3; WAS protein family member 3	IPR003124; WH2 domain-IPR028288; SCAR/WAVE family	Uncharacterized protein {ECO:0000313|Ensembl:ENSORLP00000011104} OS=Oryzias latipes (Japanese rice fish) (Japanese killifish) Name=wasf3 {ECO:0000313|Ensembl:ENSORLP00000011104} PE=4	Wiskott-Aldrich syndrome protein family member 3 Short=WASP family protein member 3 Protein WAVE-3 Verprolin homology domain-containing protein 3 OS=Homo sapiens (Human) Name=WASF3 Synonyms=KIAA0900, SCAR3, WAVE3 PE=1	GO:0003779; actin binding; molecular_function-GO:0005856; cytoskeleton; cellular_component-GO:0030036; actin cytoskeleton organization; biological_process	wiskott-Aldrich syndrome protein family member 3 [Larimichthys crocea] >XP_027129864.1 wiskott-Aldrich syndrome protein family member 3 [Larimichthys crocea]
Msa000382	Superscaffold1	16068753	16076065	-	K11842 ubiquitin carboxyl-terminal hydrolase 12/46 [EC:3.4.19.12] | (RefSeq) usp12; ubiquitin specific peptidase 12	IPR001394; Peptidase C19, ubiquitin carboxyl-terminal hydrolase-IPR028889; Ubiquitin specific protease domain	Uncharacterized protein {ECO:0000313|Ensembl:ENSGACP00000004099} OS=Gasterosteus aculeatus (Three-spined stickleback) PE=3	Ubiquitin carboxyl-terminal hydrolase 12 EC=3.4.19.12 Deubiquitinating enzyme 12 Ubiquitin thioesterase 12 Ubiquitin-specific-processing protease 12 OS=Salmo salar (Atlantic salmon) Name=usp12 PE=2	GO:0016579; protein deubiquitination; biological_process-GO:0036459; thiol-dependent ubiquitinyl hydrolase activity; molecular_function	ubiquitin carboxyl-terminal hydrolase 12 [Kryptolebias marmoratus] >XP_020502224.1 ubiquitin carboxyl-terminal hydrolase 12 [Labrus bergylta] >XP_022599964.1 ubiquitin carboxyl-terminal hydrolase 12 [Seriola dumerili] >XP_023272772.1 ubiquitin carboxyl-terminal hydrolase 12 [Seriola lalandi dorsalis] >XP_028425664.1 ubiquitin carboxyl-terminal hydrolase 12 [Perca flavescens]
Msa000384	Superscaffold1	16080155	16097247	-	K10692 ligand of Numb protein X 1/2 [EC:2.3.2.27] | (RefSeq) lnx2; ligand of numb-protein X 2	IPR001478; PDZ domain-IPR001841; Zinc finger, RING-type-IPR027370; RING-type zinc-finger, LisH dimerisation motif	Uncharacterized protein {ECO:0000313|Ensembl:ENSONIP00000017768} OS=Oreochromis niloticus (Nile tilapia) (Tilapia nilotica) Name=lnx2 {ECO:0000313|Ensembl:ENSONIP00000017768} PE=4	Ligand of Numb protein X 2 Numb-binding protein 2 OS=Mus musculus (Mouse) Name=Lnx2 PE=1	GO:0005515; protein binding; molecular_function	PREDICTED: ligand of Numb protein X 2 [Stegastes partitus]
Msa000385	Superscaffold1	16101157	16103669	+	no KO assigned | (RefSeq) polr1d; RNA polymerase I subunit D	NA	Uncharacterized protein {ECO:0000313|Ensembl:ENSGACP00000004054} OS=Gasterosteus aculeatus (Three-spined stickleback) PE=4	NA	NA	protein POLR1D isoform X1 [Larimichthys crocea]
Msa000386	Superscaffold1	16105923	16109241	+	K07594 insulin promoter factor 1 | (RefSeq) pdx1; pancreatic and duodenal homeobox 1	IPR001356; Homeobox domain-IPR017995; Homeobox protein, antennapedia type-IPR020479; Homeobox domain, metazoa	Uncharacterized protein {ECO:0000313|Ensembl:ENSGACP00000004052} OS=Gasterosteus aculeatus (Three-spined stickleback) PE=3	Pancreas/duodenum homeobox protein 1 Short=PDX-1 Homeobox protein 8 Short=XlHbox-8 OS=Xenopus laevis (African clawed frog) Name=pdx1 Synonyms=lhbox8 PE=2	GO:0003677; DNA binding; molecular_function-GO:0003700; transcription factor activity, sequence-specific DNA binding; molecular_function-GO:0005634; nucleus; cellular_component-GO:0006355; regulation of transcription, DNA-templated; biological_process	pancreas/duodenum homeobox protein 1 [Larimichthys crocea]
Msa000388	Superscaffold1	16112844	16119744	-	K05092 fms-related tyrosine kinase 3 [EC:2.7.10.1] | (RefSeq) flt3; fms related tyrosine kinase 3	IPR000719; Protein kinase domain-IPR001245; Serine-threonine/tyrosine-protein kinase, catalytic domain-IPR030118; Receptor-type tyrosine-protein kinase FLT3	Receptor-type tyrosine-protein kinase FLT3 {ECO:0000313|EMBL:JAR44313.1} OS=Fundulus heteroclitus (Killifish) (Mummichog) PE=3	Receptor-type tyrosine-protein kinase FLT3 EC=2.7.10.1 FL cytokine receptor Fetal liver kinase 2 Short=FLK-2 Fms-like tyrosine kinase 3 Short=FLT-3 Tyrosine-protein kinase receptor flk-2 Precursor OS=Mus musculus (Mouse) Name=Flt3 Synonyms=Flk-2, Flt-3 PE=1	GO:0004672; protein kinase activity; molecular_function-GO:0004714; transmembrane receptor protein tyrosine kinase activity; molecular_function-GO:0005524; ATP binding; molecular_function-GO:0006468; protein phosphorylation; biological_process-GO:0030097; hemopoiesis; biological_process-GO:0030154; cell differentiation; biological_process	PREDICTED: receptor-type tyrosine-protein kinase FLT3 [Stegastes partitus]
Msa000389	Superscaffold1	16122662	16137673	+	K12572 PAB-dependent poly(A)-specific ribonuclease subunit 3 | (RefSeq) pan3; PAN3 poly(A) specific ribonuclease subunit	IPR000571; Zinc finger, CCCH-type	PAB-dependent poly(A)-specific ribonuclease subunit PAN3 {ECO:0000256|HAMAP-Rule:MF_03181} PAB1P-dependent poly(A)-nuclease {ECO:0000256|HAMAP-Rule:MF_03181} PAN deadenylation complex subunit 3 {ECO:0000256|HAMAP-Rule:MF_03181} OS=Poecilia formosa (Amazon molly) (Limia formosa) Name=PAN3 {ECO:0000256|HAMAP-Rule:MF_03181} PE=3	PAB-dependent poly(A)-specific ribonuclease subunit PAN3 {ECO:0000255|HAMAP-Rule:MF_03181} PAB1P-dependent poly(A)-nuclease {ECO:0000255|HAMAP-Rule:MF_03181} PAN deadenylation complex subunit 3 {ECO:0000255|HAMAP-Rule:MF_03181} OS=Xenopus tropicalis (Western clawed frog) (Silurana tropicalis) Name=pan3 ORFNames=TEgg127h19.1 PE=2	GO:0046872; metal ion binding; molecular_function	PAN2-PAN3 deadenylation complex subunit PAN3 [Seriola dumerili] >XP_022600074.1 PAN2-PAN3 deadenylation complex subunit PAN3 [Seriola dumerili] >XP_023272723.1 PAN2-PAN3 deadenylation complex subunit PAN3 [Seriola lalandi dorsalis]
Msa000390	Superscaffold1	16141766	16174811	-	K05096 FMS-like tyrosine kinase 1 [EC:2.7.10.1] | (RefSeq) flt1; fms related tyrosine kinase 1	IPR000719; Protein kinase domain-IPR001245; Serine-threonine/tyrosine-protein kinase, catalytic domain-IPR003598; Immunoglobulin subtype 2-IPR003599; Immunoglobulin subtype-IPR007110; Immunoglobulin-like domain-IPR009135; Vascular endothelial growth factor receptor 1 (VEGFR1)-IPR013098; Immunoglobulin I-set-IPR013151; Immunoglobulin-IPR020635; Tyrosine-protein kinase, catalytic domain	Uncharacterized protein {ECO:0000313|Ensembl:ENSONIP00000017778} OS=Oreochromis niloticus (Nile tilapia) (Tilapia nilotica) Name=flt1 {ECO:0000313|Ensembl:ENSONIP00000017778} PE=3	Vascular endothelial growth factor receptor 1 Short=VEGFR-1 EC=2.7.10.1 Fms-like tyrosine kinase 1 Short=FLT-1 Tyrosine-protein kinase FRT Tyrosine-protein kinase receptor FLT Short=FLT Vascular permeability factor receptor Precursor OS=Homo sapiens (Human) Name=FLT1 Synonyms=FLT, FRT, VEGFR1 PE=1	GO:0004672; protein kinase activity; molecular_function-GO:0004713; protein tyrosine kinase activity; molecular_function-GO:0005021; vascular endothelial growth factor-activated receptor activity; molecular_function-GO:0005524; ATP binding; molecular_function-GO:0005887; integral component of plasma membrane; cellular_component-GO:0006468; protein phosphorylation; biological_process-GO:0048010; v…	vascular endothelial growth factor receptor 1 isoform X1 [Perca flavescens]
Msa000391	Superscaffold1	16175854	16195734	-	K08670 suppressor of tumorigenicity protein 14 [EC:3.4.21.109] | (RefSeq) suppressor of tumorigenicity 14 protein-like	IPR000082; SEA domain-IPR000859; CUB domain-IPR001254; Serine proteases, trypsin domain-IPR002172; Low-density lipoprotein (LDL) receptor class A repeat	suppressor of tumorigenicity 14 protein homolog isoform X3 {ECO:0000313|RefSeq:XP_014015026.1} OS=Salmo salar (Atlantic salmon) Name=LOC106579543 {ECO:0000313|RefSeq:XP_014015026.1} PE=4	Suppressor of tumorigenicity 14 protein homolog EC=3.4.21.109 Epithin Serine protease 14 OS=Mus musculus (Mouse) Name=St14 Synonyms=Prss14 PE=1	GO:0004252; serine-type endopeptidase activity; molecular_function-GO:0005515; protein binding; molecular_function-GO:0006508; proteolysis; biological_process	suppressor of tumorigenicity 14 protein homolog [Seriola lalandi dorsalis]
Msa000392	Superscaffold1	16196073	16214290	-	K05769 Rho guanine nucleotide exchange factor 4/29 | (RefSeq) spermatogenesis-associated protein 13-like	IPR000219; Dbl homology (DH) domain-IPR001452; SH3 domain-IPR001849; Pleckstrin homology domain	Uncharacterized protein {ECO:0000313|Ensembl:ENSPFOP00000006333} OS=Poecilia formosa (Amazon molly) (Limia formosa) PE=4	Spermatogenesis-associated protein 13 APC-stimulated guanine nucleotide exchange factor 2 Short=Asef2 OS=Homo sapiens (Human) Name=SPATA13 PE=1	GO:0005089; Rho guanyl-nucleotide exchange factor activity; molecular_function-GO:0005515; protein binding; molecular_function-GO:0035023; regulation of Rho protein signal transduction; biological_process	PREDICTED: spermatogenesis-associated protein 13-like isoform X1 [Lates calcarifer]
Msa000394	Superscaffold1	16218710	16220906	-	K20526 transgelin | (RefSeq) tagln3; transgelin 3	IPR000557; Calponin repeat-IPR001061; Transgelin-2-IPR001715; Calponin homology domain-IPR003096; Smooth muscle protein/calponin	Transgelin {ECO:0000256|RuleBase:RU361224} OS=Dicentrarchus labrax (European seabass) (Morone labrax) ORFNames=DLA_XVIII02050 {ECO:0000313|EMBL:CBN81947.1} PE=3	Transgelin-3 Neuronal protein NP25 OS=Mus musculus (Mouse) Name=Tagln3 Synonyms=Np25 PE=1	GO:0005515; protein binding; molecular_function	Transgelin-3 [Dicentrarchus labrax]
Msa000395	Superscaffold1	16223685	16229723	-	K13702 abhydrolase domain-containing protein 10 [EC:3.1.1.93] | (RefSeq) abhd10; abhydrolase domain containing 10	NA	'Abhydrolase domain-containing protein 10, mitochondrial' {ECO:0000313|EMBL:CBN81946.1} OS=Dicentrarchus labrax (European seabass) (Morone labrax) ORFNames=DLA_XVIII02040 {ECO:0000313|EMBL:CBN81946.1} PE=4	Mycophenolic acid acyl-glucuronide esterase, mitochondrial EC=3.1.1.93 Alpha/beta hydrolase domain-containing protein 10 Short=Abhydrolase domain-containing protein 10 Precursor OS=Bos taurus (Bovine) Name=ABHD10 PE=2	NA	PREDICTED: mycophenolic acid acyl-glucuronide esterase, mitochondrial [Lates calcarifer]
Msa000396	Superscaffold1	16232771	16240785	+	K20102 YTH domain-containing family protein | (RefSeq) ythdf3; YTH N6-methyladenosine RNA binding protein 3	IPR007275; YTH domain	YTH domain family protein 3 {ECO:0000313|EMBL:CBN81945.1} OS=Dicentrarchus labrax (European seabass) (Morone labrax) ORFNames=DLA_XVIII02030 {ECO:0000313|EMBL:CBN81945.1} PE=4	YTH domain-containing family protein 2 {ECO:0000305} OS=Macaca fascicularis (Crab-eating macaque) (Cynomolgus monkey) Name=YTHDF2 ORFNames=QnpA-16856 {ECO:0000303|Ref.1} PE=2	GO:0003723; RNA binding; molecular_function	YTH domain-containing family protein 3 [Larimichthys crocea] >XP_027129985.1 YTH domain-containing family protein 3 [Larimichthys crocea]
Msa000399	Superscaffold1	16389251	16398029	-	K17306 armadillo repeat-containing protein 1 | (RefSeq) armc1; armadillo repeat containing 1	NA	Armadillo repeat-containing protein 1 {ECO:0000256|PIRNR:PIRNR013899} OS=Dicentrarchus labrax (European seabass) (Morone labrax) ORFNames=DLA_XVIII02010 {ECO:0000313|EMBL:CBN81943.1} PE=4	Armadillo repeat-containing protein 1 OS=Gallus gallus (Chicken) Name=ARMC1 ORFNames=RCJMB04_1h15 PE=2	NA	armadillo repeat-containing protein 1 [Larimichthys crocea] >XP_019129250.1 armadillo repeat-containing protein 1 [Larimichthys crocea] >XP_027130189.1 armadillo repeat-containing protein 1 [Larimichthys crocea] >XP_027130190.1 armadillo repeat-containing protein 1 [Larimichthys crocea] >XP_027130192.1 armadillo repeat-containing protein 1 [Larimichthys crocea]
Msa000400	Superscaffold1	16398344	16403366	+	no KO assigned | (RefSeq) mtfr1; mitochondrial fission regulator 1	IPR007972; Mitochondrial fission regulator 1	Mitochondrial fission regulator 1 {ECO:0000313|EMBL:CBN81942.1} OS=Dicentrarchus labrax (European seabass) (Morone labrax) ORFNames=DLA_XVIII02000 {ECO:0000313|EMBL:CBN81942.1} PE=4	Mitochondrial fission regulator 1 Precursor OS=Danio rerio (Zebrafish) (Brachydanio rerio) Name=mtfr1 ORFNames=zgc:92267 PE=2	NA	mitochondrial fission regulator 1 isoform X2 [Larimichthys crocea]
Msa000401	Superscaffold1	16403535	16423567	-	K18436 high affinity cAMP-specific 3',5'-cyclic phosphodiesterase 7 [EC:3.1.4.53] | (RefSeq) pde7a; phosphodiesterase 7A	IPR002073; 3'5'-cyclic nucleotide phosphodiesterase, catalytic domain-IPR003607; HD/PDEase domain-IPR023088; 3'5'-cyclic nucleotide phosphodiesterase	Phosphodiesterase {ECO:0000256|RuleBase:RU363067} EC=3.1.4.- {ECO:0000256|RuleBase:RU363067} OS=Dicentrarchus labrax (European seabass) (Morone labrax) ORFNames=DLA_XVIII01990 {ECO:0000313|EMBL:CBN81941.1} PE=3	High affinity cAMP-specific 3',5'-cyclic phosphodiesterase 7A EC=3.1.4.53 HCP1 TM22 OS=Homo sapiens (Human) Name=PDE7A PE=1	GO:0004114; 3',5'-cyclic-nucleotide phosphodiesterase activity; molecular_function-GO:0007165; signal transduction; biological_process-GO:0008081; phosphoric diester hydrolase activity; molecular_function	high affinity cAMP-specific 3',5'-cyclic phosphodiesterase 7A isoform X3 [Larimichthys crocea]
Msa000402	Superscaffold1	16438460	16442232	+	K10654 tripartite motif-containing protein 55 | (RefSeq) trim55; tripartite motif containing 55	IPR000315; B-box-type zinc finger-IPR001841; Zinc finger, RING-type-IPR017903; COS domain-IPR027370; RING-type zinc-finger, LisH dimerisation motif	Tripartite motif-containing protein 55 {ECO:0000313|EMBL:CBN81940.1} OS=Dicentrarchus labrax (European seabass) (Morone labrax) ORFNames=DLA_XVIII01980 {ECO:0000313|EMBL:CBN81940.1} PE=4	Tripartite motif-containing protein 55 Muscle-specific RING finger protein 2 Short=MuRF-2 Short=MuRF2 RING finger protein 29 OS=Homo sapiens (Human) Name=TRIM55 Synonyms=MURF2, RNF29 PE=1	GO:0005622; intracellular; cellular_component-GO:0008270; zinc ion binding; molecular_function	tripartite motif-containing protein 55 [Larimichthys crocea]
Msa000405	Superscaffold1	16470272	16473393	+	no KO assigned | (RefSeq) cunh8orf46; chromosome unknown C8orf46 homolog	IPR001452; SH3 domain	Uncharacterized protein {ECO:0000313|EMBL:SBR44596.1} OS=Nothobranchius pienaari Name=Nfu_g_1_011368 {ECO:0000313|EMBL:SBR44596.1} PE=4	Jouberin Abelson helper integration site 1 protein homolog Short=AHI-1 OS=Homo sapiens (Human) Name=AHI1 PE=1	GO:0005515; protein binding; molecular_function	uncharacterized protein C8orf46 homolog [Seriola lalandi dorsalis]
Msa000406	Superscaffold1	16479852	16489088	-	K09421 myb-related protein | (RefSeq) mybl1; MYB proto-oncogene like 1	IPR001005; SANT/Myb domain-IPR015395; C-myb, C-terminal-IPR017930; Myb domain	Myb-related protein A {ECO:0000313|EMBL:CBN81936.1} OS=Dicentrarchus labrax (European seabass) (Morone labrax) ORFNames=DLA_XVIII01940 {ECO:0000313|EMBL:CBN81936.1} PE=4	Myb-related protein A Short=A-Myb Myb-like protein 1 OS=Gallus gallus (Chicken) Name=MYBL1 Synonyms=AMYB PE=2	NA	myb-related protein A isoform X3 [Larimichthys crocea]
Msa000407	Superscaffold1	16492878	16508178	+	K13304 serum/glucocorticoid-regulated kinase 3 [EC:2.7.11.1] | (RefSeq) sgk3; serum/glucocorticoid regulated kinase family member 3	IPR000719; Protein kinase domain-IPR000961; AGC-kinase, C-terminal-IPR001683; Phox homologous domain-IPR017892; Protein kinase, C-terminal	Serine/threonine-protein kinase Sgk3 {ECO:0000313|EMBL:CBN81935.1} OS=Dicentrarchus labrax (European seabass) (Morone labrax) ORFNames=DLA_XVIII01930 {ECO:0000313|EMBL:CBN81935.1} PE=3	Serine/threonine-protein kinase Sgk3 EC=2.7.11.1 Serum/glucocorticoid-regulated kinase 3 OS=Pongo abelii (Sumatran orangutan) (Pongo pygmaeus abelii) Name=SGK3 PE=2	GO:0004672; protein kinase activity; molecular_function-GO:0004674; protein serine/threonine kinase activity; molecular_function-GO:0005524; ATP binding; molecular_function-GO:0006468; protein phosphorylation; biological_process-GO:0035091; phosphatidylinositol binding; molecular_function	serine/threonine-protein kinase Sgk3 [Larimichthys crocea]
Msa000408	Superscaffold1	16511146	16516090	+	no KO assigned | (RefSeq) mcmdc2; minichromosome maintenance domain containing 2	NA	Uncharacterized protein {ECO:0000313|EMBL:CBN81934.1} OS=Dicentrarchus labrax (European seabass) (Morone labrax) ORFNames=DLA_XVIII01920 {ECO:0000313|EMBL:CBN81934.1} PE=4	MCM domain-containing protein 2 OS=Rattus norvegicus (Rat) Name=Mcmdc2 PE=2	NA	minichromosome maintenance domain-containing protein 2 isoform X2 [Larimichthys crocea]
Msa000409	Superscaffold1	16516219	16521717	-	no KO assigned | (RefSeq) tcf24; transcription factor 24	IPR011598; Myc-type, basic helix-loop-helix (bHLH) domain	transcription factor 24-like isoform X4 {ECO:0000313|RefSeq:XP_014036888.1} OS=Salmo salar (Atlantic salmon) Name=LOC106590412 {ECO:0000313|RefSeq:XP_014036888.1} PE=4	Transcription factor 24 Short=TCF-24 OS=Homo sapiens (Human) Name=TCF24 PE=3	GO:0046983; protein dimerization activity; molecular_function	transcription factor 24 [Acanthochromis polyacanthus]
Msa000411	Superscaffold1	16530071	16537012	-	K09613 COP9 signalosome complex subunit 5 [EC:3.4.-.-] | (RefSeq) cops5; COP9 signalosome subunit 5	IPR000555; JAB1/MPN/MOV34 metalloenzyme domain	Uncharacterized protein {ECO:0000313|Ensembl:ENSORLP00000010536} OS=Oryzias latipes (Japanese rice fish) (Japanese killifish) Name=cops5 {ECO:0000313|Ensembl:ENSORLP00000010536} PE=4	COP9 signalosome complex subunit 5 Short=Signalosome subunit 5 EC=3.4.-.- OS=Danio rerio (Zebrafish) (Brachydanio rerio) Name=cops5 ORFNames=zgc:73130 PE=2	GO:0005515; protein binding; molecular_function	COP9 signalosome complex subunit 5 [Oryzias latipes] >XP_023131913.1 COP9 signalosome complex subunit 5 [Amphiprion ocellaris] >XP_024135698.1 COP9 signalosome complex subunit 5 [Oryzias melastigma] >XP_026219926.1 COP9 signalosome complex subunit 5 [Anabas testudineus] >XP_026219927.1 COP9 signalosome complex subunit 5 [Anabas testudineus]
Msa000412	Superscaffold1	16538061	16550521	+	K16771 centrosome and spindle pole-associated protein 1 | (RefSeq) cspp1; centrosome and spindle pole associated protein 1	IPR026708; Centrosome and spindle pole associated protein 1	Uncharacterized protein {ECO:0000313|EMBL:CDQ81512.1} OS=Oncorhynchus mykiss (Rainbow trout) (Salmo gairdneri) ORFNames=GSONMT00024145001 {ECO:0000313|EMBL:CDQ81512.1} PE=4	Centrosome and spindle pole-associated protein 1 OS=Homo sapiens (Human) Name=CSPP1 Synonyms=CSPP PE=1	GO:0000922; spindle pole; cellular_component-GO:0005813; centrosome; cellular_component-GO:0005874; microtubule; cellular_component-GO:0032467; positive regulation of cytokinesis; biological_process	centrosome and spindle pole-associated protein 1 isoform X1 [Perca flavescens] >XP_028425751.1 centrosome and spindle pole-associated protein 1 isoform X1 [Perca flavescens]
Msa000413	Superscaffold1	16551043	16587465	-	K18442 brefeldin A-inhibited guanine nucleotide-exchange protein | (RefSeq) ARFGEF1; ADP ribosylation factor guanine nucleotide exchange factor 1	IPR000904; Sec7 domain-IPR015403; Sec7, C-terminal-IPR032629; Mon2, dimerisation and cyclophilin-binding domain-IPR032691; Guanine nucleotide exchange factor, N-terminal	Brefeldin A-inhibited guanine nucleotide-exchange protein 1 {ECO:0000313|EMBL:JAR58669.1} OS=Fundulus heteroclitus (Killifish) (Mummichog) PE=4	Brefeldin A-inhibited guanine nucleotide-exchange protein 1 Short=BIG1 Short=Brefeldin A-inhibited GEP 1 ADP-ribosylation factor guanine nucleotide-exchange factor 1 OS=Mus musculus (Mouse) Name=Arfgef1 PE=1	GO:0005086; ARF guanyl-nucleotide exchange factor activity; molecular_function-GO:0032012; regulation of ARF protein signal transduction; biological_process	brefeldin A-inhibited guanine nucleotide-exchange protein 1 [Seriola lalandi dorsalis]
Msa000414	Superscaffold1	16604500	16623043	-	K08782 carboxypeptidase A6 [EC:3.4.17.1] | (RefSeq) cpa6; carboxypeptidase A6	IPR000834; Peptidase M14, carboxypeptidase A-IPR003146; Carboxypeptidase, activation peptide	Carboxypeptidase A6 {ECO:0000313|EMBL:CBN81929.1} OS=Dicentrarchus labrax (European seabass) (Morone labrax) ORFNames=DLA_XVIII01870 {ECO:0000313|EMBL:CBN81929.1} PE=3	Carboxypeptidase A6 EC=3.4.17.- Precursor OS=Homo sapiens (Human) Name=CPA6 Synonyms=CPAH PE=1	GO:0004180; carboxypeptidase activity; molecular_function-GO:0004181; metallocarboxypeptidase activity; molecular_function-GO:0006508; proteolysis; biological_process-GO:0008270; zinc ion binding; molecular_function	carboxypeptidase A6 [Larimichthys crocea]
Msa000415	Superscaffold1	16640213	16726445	+	K17588 phosphatidylinositol 3,4,5-trisphosphate-dependent Rac exchanger 2 protein | (RefSeq) prex2; phosphatidylinositol-3,4,5-trisphosphate dependent Rac exchange factor 2	IPR000219; Dbl homology (DH) domain-IPR000591; DEP domain-IPR001478; PDZ domain-IPR001849; Pleckstrin homology domain	Phosphatidylinositol-3,4,5-trisphosphate-dependent Rac exchange factor 2 {ECO:0000313|EMBL:SBP16595.1} OS=Aphyosemion striatum Name=PREX2 {ECO:0000313|EMBL:SBP16595.1} PE=4	Phosphatidylinositol 3,4,5-trisphosphate-dependent Rac exchanger 2 protein Short=P-Rex2 Short=PtdIns(3,4,5)-dependent Rac exchanger 2 DEP domain-containing protein 2 OS=Homo sapiens (Human) Name=PREX2 Synonyms=DEPDC2 PE=2	GO:0005089; Rho guanyl-nucleotide exchange factor activity; molecular_function-GO:0005515; protein binding; molecular_function-GO:0035023; regulation of Rho protein signal transduction; biological_process-GO:0035556; intracellular signal transduction; biological_process	phosphatidylinositol 3,4,5-trisphosphate-dependent Rac exchanger 2 protein [Larimichthys crocea]
Msa000416	Superscaffold1	16779015	16784883	+	no KO assigned | (RefSeq) cunh8orf34; chromosome unknown C8orf34 homolog	NA	Uncharacterized protein {ECO:0000313|Ensembl:ENSONIP00000017888} OS=Oreochromis niloticus (Nile tilapia) (Tilapia nilotica) Name=clg9h8orf34 {ECO:0000313|Ensembl:ENSONIP00000017888} PE=4	Uncharacterized protein C8orf34 homolog OS=Danio rerio (Zebrafish) (Brachydanio rerio) ORFNames=zgc:162928 PE=2	NA	uncharacterized protein C8orf34 homolog [Amphiprion ocellaris]
Msa000417	Superscaffold1	16853152	16875526	+	K14607 extracellular sulfatase Sulf [EC:3.1.6.-] | (RefSeq) sulf1; sulfatase 1	IPR000917; Sulfatase, N-terminal-IPR024609; Extracellular sulfatase, C-terminal	Extracellular sulfatase Sulf-1 {ECO:0000313|EMBL:KKF30023.1} OS=Larimichthys crocea (Large yellow croaker) (Pseudosciaena crocea) ORFNames=EH28_04436 {ECO:0000313|EMBL:KKF30023.1} PE=4	Extracellular sulfatase Sulf-1 Short=qSulf1 EC=3.1.6.- Precursor OS=Coturnix coturnix (Common quail) (Tetrao coturnix) Name=SULF1 PE=1	GO:0008152; metabolic process; biological_process-GO:0008484; sulfuric ester hydrolase activity; molecular_function	extracellular sulfatase Sulf-1 isoform X2 [Perca flavescens]
Msa000418	Superscaffold1	16877677	16917799	-	K14356 solute carrier organic anion transporter family, member 5A | (RefSeq) slco5a1; solute carrier organic anion transporter family member 5A1	IPR002350; Kazal domain-IPR004156; Organic anion transporter polypeptide OATP-IPR020846; Major facilitator superfamily domain	Solute carrier organic anion transporter family member {ECO:0000256|RuleBase:RU362056} OS=Oreochromis niloticus (Nile tilapia) (Tilapia nilotica) Name=slco5a1 {ECO:0000313|Ensembl:ENSONIP00000017903} PE=3	Solute carrier organic anion transporter family member 5A1 Organic anion transporter polypeptide-related protein 4 Short=OATP-RP4 Short=OATPRP4 Solute carrier family 21 member 15 OS=Homo sapiens (Human) Name=SLCO5A1 Synonyms=OATP5A1, SLC21A15 PE=2	GO:0005215; transporter activity; molecular_function-GO:0005515; protein binding; molecular_function-GO:0006810; transport; biological_process-GO:0016020; membrane; cellular_component	solute carrier organic anion transporter family member 5A1 [Seriola dumerili] >XP_023272745.1 solute carrier organic anion transporter family member 5A1 [Seriola lalandi dorsalis]
Msa000420	Superscaffold1	16951609	16982765	-	K11255 nuclear receptor coactivator 2 | (RefSeq) ncoa2; nuclear receptor coactivator 2	IPR000014; PAS domain-IPR010011; Domain of unknown function DUF1518-IPR011598; Myc-type, basic helix-loop-helix (bHLH) domain-IPR013767; PAS fold-IPR014920; Nuclear receptor coactivator, Ncoa-type, interlocking-IPR014935; Nuclear receptor coactivator, receptor-binding domain-IPR017426; Nuclear receptor coactivator-IPR028822; Nuclear receptor coactivator 2-IPR032565; Domain of unknown function DUF…	Nuclear receptor coactivator 2 {ECO:0000313|EMBL:CBN81919.1} OS=Dicentrarchus labrax (European seabass) (Morone labrax) ORFNames=DLA_XVIII01770 {ECO:0000313|EMBL:CBN81919.1} PE=4	Nuclear receptor coactivator 2 {ECO:0000303|PubMed:17583703} Short=NCoA-2 {ECO:0000250|UniProtKB:Q15596} Short=NCoA2 {ECO:0000303|PubMed:17583703} Glucocorticoid receptor-interacting protein 1 {ECO:0000250|UniProtKB:Q61026} Steroid receptor coactivator 2 {ECO:0000303|PubMed:17997606} Transcriptional intermediary factor 2 {ECO:0000312|EMBL:AAI63724.1} OS=Danio rerio (Zebrafish) (Brachydanio rerio)…	GO:0003713; transcription coactivator activity; molecular_function-GO:0005634; nucleus; cellular_component-GO:0006355; regulation of transcription, DNA-templated; biological_process-GO:0030374; ligand-dependent nuclear receptor transcription coactivator activity; molecular_function-GO:0035257; nuclear hormone receptor binding; molecular_function-GO:0046983; protein dimerization activity; molecula…	nuclear receptor coactivator 2 isoform X1 [Larimichthys crocea] >XP_019114091.1 nuclear receptor coactivator 2 isoform X1 [Larimichthys crocea]
Msa000421	Superscaffold1	17009930	17016561	-	K14010 translocating chain-associated membrane protein 1 | (RefSeq) tram1; translocating chain-associated membrane protein 1-like 1	IPR006634; TRAM/LAG1/CLN8 homology domain-IPR013599; TRAM1-like protein	Translocating chain-associated membrane protein {ECO:0000256|PIRNR:PIRNR005449} OS=Dicentrarchus labrax (European seabass) (Morone labrax) ORFNames=DLA_XVIII01760 {ECO:0000313|EMBL:CBN81918.1} PE=3	Translocating chain-associated membrane protein 1-like 1 OS=Xenopus laevis (African clawed frog) Name=tram1l1 PE=2	GO:0016021; integral component of membrane; cellular_component	Translocating chain-associated membrane protein 1-like 1 [Dicentrarchus labrax]
Msa000424	Superscaffold1	17154720	17163942	-	K09072 musculin (activated B-cell factor-1) | (RefSeq) msc; musculin	IPR011598; Myc-type, basic helix-loop-helix (bHLH) domain	Musculin {ECO:0000313|EMBL:KKF30031.1} OS=Larimichthys crocea (Large yellow croaker) (Pseudosciaena crocea) ORFNames=EH28_04444 {ECO:0000313|EMBL:KKF30031.1} PE=4	Musculin Myogenic repressor OS=Mus musculus (Mouse) Name=Msc Synonyms=Myor PE=1	GO:0046983; protein dimerization activity; molecular_function	musculin [Perca flavescens]
Msa000425	Superscaffold1	17167489	17183909	-	K04984 transient receptor potential cation channel subfamily A member 1 | (RefSeq) transient receptor potential cation channel subfamily A member 1-like	IPR002110; Ankyrin repeat-IPR005821; Ion transport domain-IPR020683; Ankyrin repeat-containing domain	Transient receptor potential cation channel subfamily A member 1b {ECO:0000313|EMBL:CBN81913.1} OS=Dicentrarchus labrax (European seabass) (Morone labrax) ORFNames=DLA_XVIII01710 {ECO:0000313|EMBL:CBN81913.1} PE=3	Transient receptor potential cation channel subfamily A member 1 Ankyrin-like with transmembrane domains protein 1 OS=Rattus norvegicus (Rat) Name=Trpa1 Synonyms=Anktm1 PE=2	GO:0005216; ion channel activity; molecular_function-GO:0005515; protein binding; molecular_function-GO:0006811; ion transport; biological_process-GO:0016020; membrane; cellular_component-GO:0055085; transmembrane transport; biological_process	Transient receptor potential cation channel subfamily A member 1b [Dicentrarchus labrax]
Msa000426	Superscaffold1	17212469	17269382	+	K04886 potassium voltage-gated channel Shab-related subfamily B member 2 | (RefSeq) kcnb2; potassium voltage-gated channel subfamily B member 2	IPR000210; BTB/POZ domain-IPR003131; Potassium channel tetramerisation-type BTB domain-IPR003971; Potassium channel, voltage dependent, Kv9-IPR028325; Voltage-gated potassium channel	Potassium voltage-gated channel subfamily B member 2 {ECO:0000313|EMBL:CBN81912.1} OS=Dicentrarchus labrax (European seabass) (Morone labrax) ORFNames=DLA_XVIII01700 {ECO:0000313|EMBL:CBN81912.1} PE=3	Potassium voltage-gated channel subfamily B member 2 {ECO:0000312|HGNC:HGNC:6232} Voltage-gated potassium channel subunit Kv2.2 OS=Homo sapiens (Human) Name=KCNB2 {ECO:0000312|HGNC:HGNC:6232} PE=2	GO:0005249; voltage-gated potassium channel activity; molecular_function-GO:0005515; protein binding; molecular_function-GO:0006813; potassium ion transport; biological_process-GO:0008076; voltage-gated potassium channel complex; cellular_component-GO:0051260; protein homooligomerization; biological_process	PREDICTED: potassium voltage-gated channel subfamily B member 2-like, partial [Cyprinodon variegatus]
Msa000428	Superscaffold1	17294388	17299248	+	K11110 telomeric repeat-binding factor 1 | (RefSeq) terf1; telomeric repeat binding factor 1	IPR001005; SANT/Myb domain-IPR013867; Telomere repeat-binding factor, dimerisation domain-IPR017930; Myb domain	Uncharacterized protein {ECO:0000313|Ensembl:ENSONIP00000017961} OS=Oreochromis niloticus (Nile tilapia) (Tilapia nilotica) Name=terf1 {ECO:0000313|Ensembl:ENSONIP00000017961} PE=4	Telomeric repeat-binding factor 1 NIMA-interacting protein 2 TTAGGG repeat-binding factor 1 Telomeric protein Pin2/TRF1 OS=Homo sapiens (Human) Name=TERF1 Synonyms=PIN2, TRBF1, TRF, TRF1 PE=1	GO:0042162; telomeric DNA binding; molecular_function-GO:0042803; protein homodimerization activity; molecular_function	hypothetical protein EPR50_G00223960 [Perca flavescens]
Msa000430	Superscaffold1	17311048	17314181	-	no KO assigned | (RefSeq) uncharacterized LOC104921350	NA	Uncharacterized protein {ECO:0000313|EMBL:SBQ80952.1} OS=Nothobranchius korthausae Name=Nfu_g_1_011256 {ECO:0000313|EMBL:SBQ80952.1} PE=4	NA	NA	PREDICTED: uncharacterized protein LOC108881819 [Lates calcarifer]
Msa000432	Superscaffold1	17321417	17332154	+	K11151 retinol dehydrogenase 10 [EC:1.1.1.-] | (RefSeq) rdh10; retinol dehydrogenase 10	IPR002347; Short-chain dehydrogenase/reductase SDR-IPR032970; Retinol dehydrogenase 10	Retinol dehydrogenase 10-A {ECO:0000313|EMBL:CBN81909.1} OS=Dicentrarchus labrax (European seabass) (Morone labrax) ORFNames=DLA_XVIII01670 {ECO:0000313|EMBL:CBN81909.1} PE=3	Retinol dehydrogenase 10-A EC=1.1.1.300 OS=Danio rerio (Zebrafish) (Brachydanio rerio) Name=rdh10a ORFNames=zgc:158459 PE=2	GO:0002138; retinoic acid biosynthetic process; biological_process-GO:0052650; NADP-retinol dehydrogenase activity; molecular_function	retinol dehydrogenase 10 [Seriola dumerili] >XP_023272775.1 retinol dehydrogenase 10 [Seriola lalandi dorsalis] >XP_027130111.1 retinol dehydrogenase 10 [Larimichthys crocea]
Msa000433	Superscaffold1	17339253	17440305	-	K17597 double-stranded RNA-binding protein Staufen | (RefSeq) stau2; staufen double-stranded RNA binding protein 2	IPR014720; Double-stranded RNA-binding domain-IPR032478; Staufen, C-terminal	Staufen, RNA binding protein, homolog 2 {ECO:0000313|EMBL:SBP34656.1} OS=Aphyosemion striatum Name=STAU2 {ECO:0000313|EMBL:SBP34656.1} PE=4	Double-stranded RNA-binding protein Staufen homolog 2 OS=Danio rerio (Zebrafish) (Brachydanio rerio) Name=stau2 ORFNames=zgc:55287 PE=2	NA	double-stranded RNA-binding protein Staufen homolog 2 isoform X1 [Larimichthys crocea]
Msa000435	Superscaffold1	17454062	17498581	-	K19530 junctophilin | (RefSeq) junctophilin-1-like	IPR001232; S-phase kinase-associated protein 1-like-IPR003409; MORN motif-IPR016073; SKP1 component, POZ domain	Junctophilin-1 {ECO:0000313|EMBL:CBN81905.1} OS=Dicentrarchus labrax (European seabass) (Morone labrax) ORFNames=DLA_XVIII01620 {ECO:0000313|EMBL:CBN81905.1} PE=4	Junctophilin-1 Short=JP-1 Junctophilin type 1 Mitsugumin-72 Short=Mg72 OS=Oryctolagus cuniculus (Rabbit) Name=JPH1 Synonyms=JP1, MG72 PE=2	GO:0006511; ubiquitin-dependent protein catabolic process; biological_process	Junctophilin-1 [Dicentrarchus labrax]
Msa000436	Superscaffold1	17500142	17505156	+	no KO assigned | (RefSeq) gdap1; ganglioside induced differentiation associated protein 1	IPR004045; Glutathione S-transferase, N-terminal-IPR004046; Glutathione S-transferase, C-terminal-IPR010987; Glutathione S-transferase, C-terminal-like	Ganglioside-induced differentiation-associated protein 1 {ECO:0000313|EMBL:CBN81903.1} OS=Dicentrarchus labrax (European seabass) (Morone labrax) ORFNames=DLA_XVIII01610 {ECO:0000313|EMBL:CBN81903.1} PE=3	Ganglioside-induced differentiation-associated protein 1 Short=GDAP1 OS=Bos taurus (Bovine) Name=GDAP1 PE=2	GO:0005515; protein binding; molecular_function	ganglioside-induced differentiation-associated protein 1 [Labrus bergylta]
Msa000437	Superscaffold1	17538149	17551890	+	no KO assigned | (RefSeq) pi15; peptidase inhibitor 15	IPR001283; Cysteine-rich secretory protein, allergen V5/Tpx-1-related-IPR014044; CAP domain	Uncharacterized protein {ECO:0000313|Ensembl:ENSGACP00000003567} OS=Gasterosteus aculeatus (Three-spined stickleback) PE=3	Peptidase inhibitor 15-A Precursor OS=Danio rerio (Zebrafish) (Brachydanio rerio) Name=pi15a Synonyms=pi15 ORFNames=si:rp71-1m12.1 PE=3	NA	peptidase inhibitor 15 isoform X1 [Perca flavescens]
Msa000438	Superscaffold1	17563413	17577751	+	no KO assigned | (RefSeq) crispld1; cysteine rich secretory protein LCCL domain containing 1	IPR001283; Cysteine-rich secretory protein, allergen V5/Tpx-1-related-IPR004043; LCCL domain-IPR014044; CAP domain	Cysteine-rich secretory protein LCCL domain-containing 1 {ECO:0000313|EMBL:CBN81900.1} OS=Dicentrarchus labrax (European seabass) (Morone labrax) ORFNames=DLA_XVIII01580 {ECO:0000313|EMBL:CBN81900.1} PE=4	Cysteine-rich secretory protein LCCL domain-containing 1 CocoaCrisp Precursor OS=Mus musculus (Mouse) Name=Crispld1 PE=2	NA	cysteine-rich secretory protein LCCL domain-containing 1 [Larimichthys crocea]
Msa000439	Superscaffold1	17590408	17637432	+	no KO assigned | (RefSeq) dok6; docking protein 6	IPR001849; Pleckstrin homology domain-IPR002404; IRS-type PTB domain	Uncharacterized protein {ECO:0000313|Ensembl:ENSONIP00000018005} OS=Oreochromis niloticus (Nile tilapia) (Tilapia nilotica) Name=dok6 {ECO:0000313|Ensembl:ENSONIP00000018005} PE=4	Docking protein 6 Downstream of tyrosine kinase 6 OS=Homo sapiens (Human) Name=DOK6 Synonyms=DOK5L PE=1	GO:0005158; insulin receptor binding; molecular_function	docking protein 6 [Seriola dumerili] >XP_023272630.1 docking protein 6 isoform X1 [Seriola lalandi dorsalis]
Msa000440	Superscaffold1	17642273	17685582	-	K16484 rotatin | (RefSeq) rttn; rotatin	IPR003599; Immunoglobulin subtype-IPR007110; Immunoglobulin-like domain-IPR013106; Immunoglobulin V-set domain-IPR029249; Rotatin, N-terminal-IPR030791; Rotatin	Rotatin {ECO:0000313|EMBL:SBR04512.1} Fragment OS=Nothobranchius kuhntae (Beira killifish) Name=RTTN {ECO:0000313|EMBL:SBR04512.1} PE=4	Rotatin OS=Homo sapiens (Human) Name=RTTN PE=1	GO:0005813; centrosome; cellular_component-GO:0036064; ciliary basal body; cellular_component-GO:0044782; cilium organization; biological_process	putative rotatin [Scophthalmus maximus]
Msa000442	Superscaffold1	17714938	17727472	+	K04381 stathmin | (RefSeq) stathmin	IPR000956; Stathmin family	Stathmin 1b {ECO:0000313|EMBL:SBQ88146.1} Fragment OS=Nothobranchius kuhntae (Beira killifish) Name=STMN1B {ECO:0000313|EMBL:SBQ88146.1} PE=4	NA	GO:0031110; regulation of microtubule polymerization or depolymerization; biological_process	stathmin-like [Labrus bergylta]
Msa000444	Superscaffold1	17880048	17888656	+	K10298 F-box protein 15 | (RefSeq) fbxo15; F-box protein 15	IPR001810; F-box domain	F-box only protein 15 {ECO:0000313|EMBL:JAR79559.1} OS=Fundulus heteroclitus (Killifish) (Mummichog) PE=4	F-box only protein 15 OS=Macaca fascicularis (Crab-eating macaque) (Cynomolgus monkey) Name=FBXO15 Synonyms=FBX15 ORFNames=QccE-19736 PE=2	GO:0005515; protein binding; molecular_function	F-box only protein 15 isoform X2 [Maylandia zebra]
Msa000445	Superscaffold1	17983188	18054892	+	no KO assigned | (RefSeq) neto1; neuropilin and tolloid like 1	IPR000859; CUB domain-IPR002172; Low-density lipoprotein (LDL) receptor class A repeat-IPR028867; Neuropilin and tolloid-like protein 1	Neuropilin and tolloid-like protein 1 {ECO:0000313|EMBL:CBN81893.1} OS=Dicentrarchus labrax (European seabass) (Morone labrax) ORFNames=DLA_XVIII01510 {ECO:0000313|EMBL:CBN81893.1} PE=4	Neuropilin and tolloid-like protein 1 Brain-specific transmembrane protein containing 2 CUB and 1 LDL-receptor class A domains protein 1 Precursor OS=Homo sapiens (Human) Name=NETO1 Synonyms=BTCL1 PE=2	GO:0005515; protein binding; molecular_function-GO:0048168; regulation of neuronal synaptic plasticity; biological_process	neuropilin and tolloid-like protein 1 isoform X1 [Oreochromis niloticus]
Msa000446	Superscaffold1	18065446	18067369	+	K17796 mitochondrial import inner membrane translocase subunit TIM21 | (RefSeq) timm21; translocase of inner mitochondrial membrane 21	IPR013261; Mitochondrial import inner membrane translocase subunit Tim21	Mitochondrial import inner membrane translocase subunit Tim21 {ECO:0000313|EMBL:KKF16155.1} OS=Larimichthys crocea (Large yellow croaker) (Pseudosciaena crocea) ORFNames=EH28_08410 {ECO:0000313|EMBL:KKF16155.1} PE=4	Mitochondrial import inner membrane translocase subunit Tim21 TIM21-like protein, mitochondrial Precursor OS=Xenopus laevis (African clawed frog) Name=timm21 Synonyms=tim21 PE=2	GO:0005744; mitochondrial inner membrane presequence translocase complex; cellular_component-GO:0030150; protein import into mitochondrial matrix; biological_process	mitochondrial import inner membrane translocase subunit Tim21 [Seriola dumerili]
Msa000447	Superscaffold1	18069701	18077457	+	no KO assigned | (RefSeq) uncharacterized LOC105356682	NA	Uncharacterized protein {ECO:0000313|EMBL:CBN81891.1} OS=Dicentrarchus labrax (European seabass) (Morone labrax) ORFNames=DLA_XVIII01490 {ECO:0000313|EMBL:CBN81891.1} PE=4	NA	NA	uncharacterized protein LOC102082988 [Oreochromis niloticus]
Msa000448	Superscaffold1	18137920	18235468	+	K06841 semaphorin 5 | (RefSeq) sema5a; semaphorin 5A	IPR000884; Thrombospondin type-1 (TSP1) repeat-IPR001627; Sema domain-IPR016201; PSI domain-IPR027231; Semaphorin	Semaphorin-5B {ECO:0000313|EMBL:JAR44436.1} OS=Fundulus heteroclitus (Killifish) (Mummichog) PE=4	Semaphorin-5A Semaphorin-F Short=Sema F Precursor OS=Homo sapiens (Human) Name=SEMA5A Synonyms=SEMAF PE=1	GO:0005515; protein binding; molecular_function	semaphorin-5A isoform X2 [Oreochromis niloticus]
Msa000449	Superscaffold1	18287773	18315190	-	K00597 methionine synthase reductase [EC:1.16.1.8] | (RefSeq) mtrr; 5-methyltetrahydrofolate-homocysteine methyltransferase reductase	IPR001094; Flavodoxin-like-IPR001433; Oxidoreductase FAD/NAD(P)-binding-IPR001709; Flavoprotein pyridine nucleotide cytochrome reductase-IPR003097; FAD-binding, type 1-IPR008254; Flavodoxin/nitric oxide synthase-IPR017927; Ferredoxin reductase-type FAD-binding domain	Methionine synthase reductase {ECO:0000313|EMBL:KKF16152.1} OS=Larimichthys crocea (Large yellow croaker) (Pseudosciaena crocea) ORFNames=EH28_08407 {ECO:0000313|EMBL:KKF16152.1} PE=4	Methionine synthase reductase Short=MSR EC=1.16.1.8 OS=Mus musculus (Mouse) Name=Mtrr PE=1	GO:0010181; FMN binding; molecular_function-GO:0016491; oxidoreductase activity; molecular_function-GO:0055114; oxidation-reduction process; biological_process	methionine synthase reductase isoform X2 [Perca flavescens]
Msa000450	Superscaffold1	18315928	18321850	+	K09497 T-complex protein 1 subunit epsilon | (RefSeq) cct5; chaperonin containing TCP1 subunit 5	IPR002423; Chaperonin Cpn60/TCP-1 family-IPR012718; T-complex protein 1, epsilon subunit-IPR017998; Chaperone tailless complex polypeptide 1 (TCP-1)	T-complex protein 1 subunit epsilon {ECO:0000313|EMBL:KKF16151.1} OS=Larimichthys crocea (Large yellow croaker) (Pseudosciaena crocea) ORFNames=EH28_08406 {ECO:0000313|EMBL:KKF16151.1} PE=3	T-complex protein 1 subunit epsilon Short=TCP-1-epsilon CCT-epsilon OS=Macaca fascicularis (Crab-eating macaque) (Cynomolgus monkey) Name=CCT5 ORFNames=QtsA-17059 PE=2	GO:0005524; ATP binding; molecular_function-GO:0006457; protein folding; biological_process-GO:0051082; unfolded protein binding; molecular_function	T-complex protein 1 subunit epsilon [Amphiprion ocellaris]
Msa000452	Superscaffold1	18325970	18344135	+	K10661 E3 ubiquitin-protein ligase MARCH6 [EC:2.3.2.27] | (RefSeq) march6; membrane associated ring-CH-type finger 6	IPR011016; Zinc finger, RING-CH-type	E3 ubiquitin-protein ligase MARCH6 {ECO:0000313|EMBL:CBN81886.1} OS=Dicentrarchus labrax (European seabass) (Morone labrax) ORFNames=DLA_XVIII01440 {ECO:0000313|EMBL:CBN81886.1} PE=4	E3 ubiquitin-protein ligase MARCH6 EC=2.3.2.27 Membrane-associated RING finger protein 6 Membrane-associated RING-CH protein VI Short=MARCH-VI RING-type E3 ubiquitin transferase MARCH6 {ECO:0000305} OS=Mus musculus (Mouse) Name=March6 Synonyms=Kiaa0597 PE=2	GO:0008270; zinc ion binding; molecular_function	E3 ubiquitin-protein ligase MARCH6 [Dicentrarchus labrax]
Msa000454	Superscaffold1	18346130	18353729	+	K20028 palmitoyltransferase ZDHHC2/15/20 [EC:2.3.1.225] | (RefSeq) probable palmitoyltransferase ZDHHC20	IPR001594; Palmitoyltransferase, DHHC domain	Palmitoyltransferase {ECO:0000256|RuleBase:RU079119} EC=2.3.1.225 {ECO:0000256|RuleBase:RU079119} OS=Oryzias latipes (Japanese rice fish) (Japanese killifish) Name=LOC101166509 {ECO:0000313|Ensembl:ENSORLP00000009513} PE=3	Probable palmitoyltransferase ZDHHC20 EC=2.3.1.225 Zinc finger DHHC domain-containing protein 20 Short=DHHC-20 OS=Mus musculus (Mouse) Name=Zdhhc20 PE=1	NA	probable palmitoyltransferase ZDHHC20 isoform X1 [Labrus bergylta]
Msa000455	Superscaffold1	18363210	18371737	+	K14360 organic solute transporter subunit alpha | (RefSeq) organic solute transporter subunit alpha-like	IPR005178; Organic solute transporter subunit alpha/Transmembrane protein 184	Organic solute transporter subunit alpha {ECO:0000313|EMBL:KKF16146.1} OS=Larimichthys crocea (Large yellow croaker) (Pseudosciaena crocea) ORFNames=EH28_08401 {ECO:0000313|EMBL:KKF16146.1} PE=4	Organic solute transporter subunit alpha Short=OST-alpha Solute carrier family 51 subunit alpha OS=Danio rerio (Zebrafish) (Brachydanio rerio) Name=slc51a Synonyms=osta ORFNames=zgc:92111 PE=2	NA	putative organic solute transporter subunit alpha-like [Scophthalmus maximus]
Msa000456	Superscaffold1	18372670	18382833	+	K00898 pyruvate dehydrogenase kinase 2/3/4 [EC:2.7.11.2] | (RefSeq) pdk3; pyruvate dehydrogenase kinase 3	IPR003594; Histidine kinase-like ATPase, C-terminal domain-IPR005467; Histidine kinase domain-IPR018955; Branched-chain alpha-ketoacid dehydrogenase kinase/Pyruvate dehydrogenase kinase, N-terminal	Pyruvate dehydrogenase {ECO:0000313|EMBL:CBN81883.1} OS=Dicentrarchus labrax (European seabass) (Morone labrax) ORFNames=DLA_XVIII01410 {ECO:0000313|EMBL:CBN81883.1} PE=4	[Pyruvate dehydrogenase (acetyl-transferring)] kinase isozyme 3, mitochondrial EC=2.7.11.2 Pyruvate dehydrogenase kinase isoform 3 Precursor OS=Mus musculus (Mouse) Name=Pdk3 PE=1	NA	PREDICTED: pyruvate dehydrogenase kinase, isozyme 3 isoform X1 [Stegastes partitus]
Msa000457	Superscaffold1	18384120	18394588	-	K00968 choline-phosphate cytidylyltransferase [EC:2.7.7.15] | (RefSeq) pcyt1b; phosphate cytidylyltransferase 1, choline, beta	NA	Choline-phosphate cytidylyltransferase B {ECO:0000313|EMBL:CBN81882.1} OS=Dicentrarchus labrax (European seabass) (Morone labrax) ORFNames=DLA_XVIII01400 {ECO:0000313|EMBL:CBN81882.1} PE=4	Choline-phosphate cytidylyltransferase B EC=2.7.7.15 {ECO:0000250|UniProtKB:P19836} CCT-beta CTP:phosphocholine cytidylyltransferase B Short=CCT B Short=CT B Phosphorylcholine transferase B OS=Mus musculus (Mouse) Name=Pcyt1b PE=1	NA	hypothetical protein EPR50_G00223620 [Perca flavescens]
Msa000458	Superscaffold1	18396953	18455908	+	K02320 DNA polymerase alpha subunit A [EC:2.7.7.7] | (RefSeq) pola1; DNA polymerase alpha 1, catalytic subunit	IPR006133; DNA-directed DNA polymerase, family B, exonuclease domain-IPR006134; DNA-directed DNA polymerase, family B, multifunctional domain-IPR006172; DNA-directed DNA polymerase, family B-IPR015088; Zinc finger, DNA-directed DNA polymerase, family B, alpha-IPR024647; DNA polymerase alpha catalytic subunit, N-terminal domain-IPR029702; DNA polymerase alpha catalytic subunit	DNA polymerase {ECO:0000256|RuleBase:RU000442} EC=2.7.7.7 {ECO:0000256|RuleBase:RU000442} OS=Larimichthys crocea (Large yellow croaker) (Pseudosciaena crocea) ORFNames=EH28_08398 {ECO:0000313|EMBL:KKF16143.1} PE=3	DNA polymerase alpha catalytic subunit EC=2.7.7.7 DNA polymerase alpha catalytic subunit p180 OS=Xenopus laevis (African clawed frog) Name=pola1 Synonyms=pola PE=1	GO:0000166; nucleotide binding; molecular_function-GO:0001882; nucleoside binding; molecular_function-GO:0003676; nucleic acid binding; molecular_function-GO:0003677; DNA binding; molecular_function-GO:0003887; DNA-directed DNA polymerase activity; molecular_function-GO:0006260; DNA replication; biological_process-GO:0006270; DNA replication initiation; biological_process-GO:0008408; 3'-5' exonuc…	DNA polymerase alpha catalytic subunit [Labrus bergylta]
Msa000460	Superscaffold1	18482844	18492065	+	K00451 homogentisate 1,2-dioxygenase [EC:1.13.11.5] | (RefSeq) hgd; homogentisate 1,2-dioxygenase	IPR005708; Homogentisate 1,2-dioxygenase	'Homogentisate 1,2-dioxygenase' {ECO:0000313|EMBL:CBN81879.1} OS=Dicentrarchus labrax (European seabass) (Morone labrax) ORFNames=DLA_XVIII01370 {ECO:0000313|EMBL:CBN81879.1} PE=4	Homogentisate 1,2-dioxygenase EC=1.13.11.5 Homogentisate oxygenase Homogentisic acid oxidase Homogentisicase OS=Mus musculus (Mouse) Name=Hgd Synonyms=Aku, Hgo PE=1	GO:0004411; homogentisate 1,2-dioxygenase activity; molecular_function-GO:0006559; L-phenylalanine catabolic process; biological_process-GO:0006570; tyrosine metabolic process; biological_process-GO:0055114; oxidation-reduction process; biological_process	Homogentisate 1,2-dioxygenase [Dicentrarchus labrax]
Msa000463	Superscaffold1	18515831	18519907	-	no KO assigned | (RefSeq) uncharacterized LOC101170377	NA	Uncharacterized protein {ECO:0000313|EMBL:CBN81877.1} OS=Dicentrarchus labrax (European seabass) (Morone labrax) ORFNames=DLA_XVIII01350 {ECO:0000313|EMBL:CBN81877.1} PE=4	NA	NA	Uncharacterized protein DLA_XVIII01350 [Dicentrarchus labrax]
Msa000464	Superscaffold1	18533266	18700253	+	no KO assigned | (RefSeq) myrip; myosin VIIA and Rab interacting protein	IPR006788; Rab effector MyRIP/Melanophilin-IPR010911; Rab-binding domain-IPR011011; Zinc finger, FYVE/PHD-type	Rab effector MyRIP {ECO:0000313|EMBL:KKF16137.1} OS=Larimichthys crocea (Large yellow croaker) (Pseudosciaena crocea) ORFNames=EH28_08392 {ECO:0000313|EMBL:KKF16137.1} PE=4	Rab effector MyRIP Exophilin-8 Myosin VIIa- and Rab-interacting protein Synaptotagmin-like protein lacking C2 domains C Short=SlaC2-c Short=Slp homolog lacking C2 domains c OS=Danio rerio (Zebrafish) (Brachydanio rerio) Name=myrip Synonyms=akap2 ORFNames=si:dkey-12l12.1, si:dkey-189e1.3 PE=1	GO:0006886; intracellular protein transport; biological_process-GO:0017137; Rab GTPase binding; molecular_function	rab effector MyRIP isoform X1 [Larimichthys crocea] >XP_027130202.1 rab effector MyRIP isoform X1 [Larimichthys crocea]
Msa000465	Superscaffold1	18700546	18701866	-	K05269 Prolactin-releasing peptide | (RefSeq) prlh; prolactin releasing hormone	IPR026194; Prolactin-releasing peptide	Prolactin-releasing peptide {ECO:0000313|EMBL:KKF16136.1} OS=Larimichthys crocea (Large yellow croaker) (Pseudosciaena crocea) ORFNames=EH28_08391 {ECO:0000313|EMBL:KKF16136.1} PE=4	Prolactin-releasing peptide Short=PrRP Prolactin-releasing hormone Prolactin-releasing peptide PrRP31 Prolactin-releasing peptide PrRP20 Precursor OS=Homo sapiens (Human) Name=PRLH Synonyms=PRH PE=2	GO:0005179; hormone activity; molecular_function	prolactin-releasing peptide [Larimichthys crocea]
Msa000466	Superscaffold1	18706186	18717002	+	K10630 RanBP-type and C3HC4-type zinc finger-containing protein 1 [EC:2.3.2.27] | (RefSeq) ranBP-type and C3HC4-type zinc finger-containing protein 1	IPR001841; Zinc finger, RING-type-IPR026168; SHARPIN-IPR031912; Sharpin, PH domain	Uncharacterized protein {ECO:0000313|Ensembl:ENSONIP00000018105} OS=Oreochromis niloticus (Nile tilapia) (Tilapia nilotica) Name=LOC100708611 {ECO:0000313|Ensembl:ENSONIP00000018105} PE=4	RanBP-type and C3HC4-type zinc finger-containing protein 1 EC=6.3.2.- Heme-oxidized IRP2 ubiquitin ligase 1 homolog Short=HOIL-1 OS=Dicentrarchus labrax (European seabass) (Morone labrax) Name=rbck1 ORFNames=DLA_XVIII01330 PE=3	NA	ranBP-type and C3HC4-type zinc finger-containing protein 1 isoform X1 [Acanthochromis polyacanthus]
Msa000467	Superscaffold1	18740168	18754378	+	K04856 voltage-dependent calcium channel T type alpha-1I | (RefSeq) voltage-dependent T-type calcium channel subunit alpha-1H-like	IPR005821; Ion transport domain-IPR030160; Voltage-dependent calcium channel, T-type, alpha-1H subunit	Uncharacterized protein {ECO:0000313|Ensembl:ENSONIP00000024920} OS=Oreochromis niloticus (Nile tilapia) (Tilapia nilotica) Name=LOC100705197 {ECO:0000313|Ensembl:ENSONIP00000024920} PE=3	Voltage-dependent T-type calcium channel subunit alpha-1H Low-voltage-activated calcium channel alpha1 3.2 subunit Voltage-gated calcium channel subunit alpha Cav3.2 OS=Homo sapiens (Human) Name=CACNA1H PE=1	GO:0005216; ion channel activity; molecular_function-GO:0005891; voltage-gated calcium channel complex; cellular_component-GO:0006811; ion transport; biological_process-GO:0008332; low voltage-gated calcium channel activity; molecular_function-GO:0016020; membrane; cellular_component-GO:0055085; transmembrane transport; biological_process-GO:0070509; calcium ion import; biological_process	PREDICTED: voltage-dependent T-type calcium channel subunit alpha-1H-like isoform X4 [Lates calcarifer]
Msa000468	Superscaffold1	18754564	18771888	+	K01469 5-oxoprolinase (ATP-hydrolysing) [EC:3.5.2.9] | (RefSeq) 5-oxoprolinase-like	IPR002821; Hydantoinase/oxoprolinase-IPR003692; Hydantoinase B/oxoprolinase-IPR008040; Hydantoinaseoxoprolinase, N-terminal	5-oxoprolinase {ECO:0000313|EMBL:CBN81874.1} OS=Dicentrarchus labrax (European seabass) (Morone labrax) ORFNames=DLA_XVIII01320 {ECO:0000313|EMBL:CBN81874.1} PE=4	5-oxoprolinase EC=3.5.2.9 5-oxo-L-prolinase Short=5-OPase Pyroglutamase OS=Homo sapiens (Human) Name=OPLAH PE=1	GO:0003824; catalytic activity; molecular_function-GO:0016787; hydrolase activity; molecular_function	5-oxoprolinase [Dicentrarchus labrax]
Msa000469	Superscaffold1	18773404	18784331	-	K09400 forkhead box protein H | (RefSeq) forkhead box protein H1-like	IPR001766; Fork head domain	Forkhead box protein H1 {ECO:0000313|EMBL:CBN81873.1} OS=Dicentrarchus labrax (European seabass) (Morone labrax) ORFNames=DLA_XVIII01310 {ECO:0000313|EMBL:CBN81873.1} PE=4	Forkhead box protein H1 Forkhead activin signal transducer 1 Short=Fast-1 Schmalspur protein OS=Danio rerio (Zebrafish) (Brachydanio rerio) Name=foxh1 Synonyms=fast1, sur PE=1	GO:0003700; transcription factor activity, sequence-specific DNA binding; molecular_function-GO:0006355; regulation of transcription, DNA-templated; biological_process-GO:0043565; sequence-specific DNA binding; molecular_function	hypothetical protein EPR50_G00223520 [Perca flavescens]
Msa000471	Superscaffold1	18802424	18815339	+	K00814 alanine transaminase [EC:2.6.1.2] | (RefSeq) alanine aminotransferase 2-like	IPR004839; Aminotransferase, class I/classII	Alanine aminotransferase 2-like {ECO:0000313|EMBL:CBN81871.1} OS=Dicentrarchus labrax (European seabass) (Morone labrax) ORFNames=DLA_XVIII01290 {ECO:0000313|EMBL:CBN81871.1} PE=4	Alanine aminotransferase 2-like Short=ALT2 EC=2.6.1.2 Glutamate pyruvate transaminase 2 Short=GPT 2 Glutamic--alanine transaminase 2 Glutamic--pyruvic transaminase 2 OS=Danio rerio (Zebrafish) (Brachydanio rerio) Name=gpt2l Synonyms=gpt2 ORFNames=im:6791811, si:ch211-261f3.4 PE=2	GO:0009058; biosynthetic process; biological_process-GO:0030170; pyridoxal phosphate binding; molecular_function	Alanine aminotransferase 2-like [Dicentrarchus labrax]
Msa000472	Superscaffold1	18815977	18820239	-	K09582 protein disulfide-isomerase A4 [EC:5.3.4.1] | (RefSeq) protein disulfide-isomerase A4-like	IPR013766; Thioredoxin domain	Protein disulfide-isomerase A4 {ECO:0000256|PIRNR:PIRNR036862} EC=5.3.4.1 {ECO:0000256|PIRNR:PIRNR036862} OS=Dicentrarchus labrax (European seabass) (Morone labrax) ORFNames=DLA_XVIII01280 {ECO:0000313|EMBL:CBN81870.1} PE=3	Protein disulfide-isomerase A4 EC=5.3.4.1 Endoplasmic reticulum resident protein 70 Short=ER protein 70 Short=ERp70 Endoplasmic reticulum resident protein 72 Short=ER protein 72 Short=ERp-72 Short=ERp72 Precursor OS=Homo sapiens (Human) Name=PDIA4 Synonyms=ERP70, ERP72 PE=1	GO:0045454; cell redox homeostasis; biological_process	Protein disulfide-isomerase A4 [Dicentrarchus labrax]
Msa000473	Superscaffold1	18821073	18857735	-	K04987 polycystin 1L1 | (RefSeq) polycystic kidney disease 1 like 1-like	IPR000203; GPS motif-IPR000601; PKD domain-IPR002859; PKD/REJ-like domain-IPR013122; Polycystin cation channel, PKD1/PKD2-IPR014010; REJ domain-IPR022409; PKD/Chitinase domain	Polycystic kidney disease protein 1-like 1 {ECO:0000313|EMBL:KKF16127.1} OS=Larimichthys crocea (Large yellow croaker) (Pseudosciaena crocea) ORFNames=EH28_08382 {ECO:0000313|EMBL:KKF16127.1} PE=4	Polycystic kidney disease 1 like 1 Protein abecobe OS=Oryzias latipes (Japanese rice fish) (Japanese killifish) Name=pkd1l1 Synonyms=abc PE=1	NA	polycystic kidney disease protein 1-like 1 [Perca flavescens]
Msa000475	Superscaffold1	18876625	18919183	+	no KO assigned | (RefSeq) mllt10; myeloid/lymphoid or mixed-lineage leukemia; translocated to, 10	IPR001965; Zinc finger, PHD-type-IPR034732; Extended PHD (ePHD) domain	Protein AF-10 {ECO:0000313|EMBL:CBN81867.1} OS=Dicentrarchus labrax (European seabass) (Morone labrax) ORFNames=DLA_XVIII01250 {ECO:0000313|EMBL:CBN81867.1} PE=4	Protein AF-10 OS=Mus musculus (Mouse) Name=Mllt10 Synonyms=Af10 PE=1	NA	Protein AF-10 [Dicentrarchus labrax]
Msa000476	Superscaffold1	18943887	18948373	+	no KO assigned | (RefSeq) commd3; COMM domain containing 3	IPR017920; COMM domain	COMM domain-containing protein 3 {ECO:0000313|EMBL:CBN81866.1} OS=Dicentrarchus labrax (European seabass) (Morone labrax) ORFNames=DLA_XVIII01240 {ECO:0000313|EMBL:CBN81866.1} PE=4	COMM domain-containing protein 3 OS=Bos taurus (Bovine) Name=COMMD3 PE=2	NA	COMM domain-containing protein 3 [Seriola dumerili]
Msa000477	Superscaffold1	18952550	18959539	+	K11459 polycomb group RING finger protein 4 | (RefSeq) bmi1; BMI1 proto-oncogene, polycomb ring finger	IPR001841; Zinc finger, RING-type-IPR032443; RAWUL domain	BMI1 polycomb ring finger oncogene {ECO:0000313|EMBL:SBQ71922.1} Fragment OS=Nothobranchius korthausae Name=BMI1 {ECO:0000313|EMBL:SBQ71922.1} PE=4	Polycomb complex protein BMI-1 Polycomb group RING finger protein 4 OS=Mus musculus (Mouse) Name=Bmi1 Synonyms=Bmi-1, Pcgf4 PE=1	NA	hypothetical protein EPR50_G00223470 [Perca flavescens]
Msa000478	Superscaffold1	18961304	18966293	+	no KO assigned | (RefSeq) spag6; sperm associated antigen 6	IPR000225; Armadillo	Sperm-associated antigen 6 {ECO:0000313|EMBL:CBN81864.1} OS=Dicentrarchus labrax (European seabass) (Morone labrax) ORFNames=DLA_XVIII01220 {ECO:0000313|EMBL:CBN81864.1} PE=4	Sperm-associated antigen 6 Axoneme central apparatus protein Protein PF16 homolog OS=Mus musculus (Mouse) Name=Spag6 Synonyms=Pf16 PE=1	GO:0005515; protein binding; molecular_function	sperm-associated antigen 6 [Mastacembelus armatus]
Msa000479	Superscaffold1	18968776	19002140	-	K00920 1-phosphatidylinositol-5-phosphate 4-kinase [EC:2.7.1.149] | (RefSeq) pip4k2a; phosphatidylinositol-5-phosphate 4-kinase type 2 alpha	IPR002498; Phosphatidylinositol-4-phosphate 5-kinase, core-IPR023610; Phosphatidylinositol-4-phosphate 5-kinase	Phosphatidylinositol-5-phosphate 4-kinase type-2 alpha {ECO:0000313|EMBL:CBN81863.1} OS=Dicentrarchus labrax (European seabass) (Morone labrax) ORFNames=DLA_XVIII01210 {ECO:0000313|EMBL:CBN81863.1} PE=4	Phosphatidylinositol 5-phosphate 4-kinase type-2 alpha EC=2.7.1.149 1-phosphatidylinositol 5-phosphate 4-kinase 2-alpha Diphosphoinositide kinase 2-alpha Phosphatidylinositol 5-phosphate 4-kinase type II alpha Short=PI(5)P 4-kinase type II alpha Short=PIP4KII-alpha PtdIns(5)P-4-kinase isoform 2-alpha OS=Gallus gallus (Chicken) Name=PIP4K2A Synonyms=PIP5K2A ORFNames=RCJMB04_33l24 PE=2	GO:0016307; phosphatidylinositol phosphate kinase activity; molecular_function-GO:0046488; phosphatidylinositol metabolic process; biological_process	phosphatidylinositol 5-phosphate 4-kinase type-2 alpha isoform X5 [Acanthochromis polyacanthus]
Msa000480	Superscaffold1	19008802	19016583	+	no KO assigned | (RefSeq) armc3; armadillo repeat containing 3	IPR000225; Armadillo	Armadillo repeat-containing protein 3 {ECO:0000313|EMBL:CBN81862.1} OS=Dicentrarchus labrax (European seabass) (Morone labrax) ORFNames=DLA_XVIII01200 {ECO:0000313|EMBL:CBN81862.1} PE=4	Armadillo repeat-containing protein 3 Beta-catenin-like protein Cancer/testis antigen 81 Short=CT81 KU-CT-1 OS=Homo sapiens (Human) Name=ARMC3 PE=2	GO:0005515; protein binding; molecular_function	Armadillo repeat-containing protein 3 [Dicentrarchus labrax]
Msa000484	Superscaffold1	19032624	19396660	-	K07380 contactin associated protein-like 2 | (RefSeq) cntnap2; contactin associated protein-like 2	IPR000421; Coagulation factor 5/8 C-terminal domain-IPR000742; EGF-like domain-IPR001791; Laminin G domain-IPR002181; Fibrinogen, alpha/beta/gamma chain, C-terminal globular domain-IPR003585; Neurexin/syndecan/glycophorin C-IPR029831; Contactin-associated protein-like 2	Uncharacterized protein {ECO:0000313|EMBL:SBP37070.1} OS=Aphyosemion striatum Synonyms=CR376742.1 {ECO:0000313|EMBL:SBP35256.1} PE=4	Contactin-associated protein-like 2 Cell recognition molecule Caspr2 Precursor OS=Mus musculus (Mouse) Name=Cntnap2 Synonyms=Kiaa0868 PE=1	GO:0071205; protein localization to juxtaparanode region of axon; biological_process	contactin-associated protein-like 2 [Amphiprion ocellaris]
Msa000485	Superscaffold1	19434849	19505103	+	K00949 thiamine pyrophosphokinase [EC:2.7.6.2] | (RefSeq) tpk1; thiamin pyrophosphokinase 1	IPR007371; Thiamin pyrophosphokinase, catalytic domain	Thiamin pyrophosphokinase splice variant 3 {ECO:0000313|EMBL:AFG26280.1} EC=2.7.6.2 {ECO:0000313|EMBL:AFG26280.1} OS=Oncorhynchus mykiss (Rainbow trout) (Salmo gairdneri) Name=TPK {ECO:0000313|EMBL:AFG26280.1} PE=2	Thiamin pyrophosphokinase 1 Short=mTPK1 EC=2.7.6.2 Thiamine pyrophosphokinase 1 OS=Mus musculus (Mouse) Name=Tpk1 PE=1	GO:0004788; thiamine diphosphokinase activity; molecular_function-GO:0005524; ATP binding; molecular_function-GO:0009229; thiamine diphosphate biosynthetic process; biological_process	thiamin pyrophosphokinase 1 isoform X2 [Astatotilapia calliptera]
Msa000488	Superscaffold1	19563396	19600358	-	no KO assigned | (RefSeq) KIAA1468 ortholog	IPR006594; LIS1 homology motif-IPR021133; HEAT, type 2	LisH domain and HEAT repeat-containing protein KIAA1468 homolog {ECO:0000313|EMBL:CBN81852.1} OS=Dicentrarchus labrax (European seabass) (Morone labrax) ORFNames=DLA_XVIII01100 {ECO:0000313|EMBL:CBN81852.1} PE=4	LisH domain and HEAT repeat-containing protein KIAA1468 homolog OS=Danio rerio (Zebrafish) (Brachydanio rerio) ORFNames=zgc:66014 PE=2	GO:0005515; protein binding; molecular_function	LisH domain and HEAT repeat-containing protein KIAA1468 homolog [Dicentrarchus labrax]
Msa000489	Superscaffold1	19600859	19613362	+	K05285 phosphatidylinositol glycan, class N [EC:2.7.-.-] | (RefSeq) pign; phosphatidylinositol glycan anchor biosynthesis class N	IPR002591; Type I phosphodiesterase/nucleotide pyrophosphatase/phosphate transferase-IPR007070; GPI ethanolamine phosphate transferase 1-IPR017852; GPI ethanolamine phosphate transferase 1, C-terminal	GPI ethanolamine phosphate transferase 1 {ECO:0000313|EMBL:CBN81851.1} OS=Dicentrarchus labrax (European seabass) (Morone labrax) ORFNames=DLA_XVIII01090 {ECO:0000313|EMBL:CBN81851.1} PE=4	GPI ethanolamine phosphate transferase 1 EC=2.-.-.- MCD4 homolog Phosphatidylinositol-glycan biosynthesis class N protein Short=PIG-N OS=Homo sapiens (Human) Name=PIGN Synonyms=MCD4 PE=1	GO:0003824; catalytic activity; molecular_function-GO:0005789; endoplasmic reticulum membrane; cellular_component-GO:0006506; GPI anchor biosynthetic process; biological_process-GO:0016740; transferase activity; molecular_function	GPI ethanolamine phosphate transferase 1 [Dicentrarchus labrax]
Msa000491	Superscaffold1	19624223	19632469	+	K08037 hepatocyte nuclear factor 4-gamma | (RefSeq) hnf4g; hepatocyte nuclear factor 4-gamma	IPR000003; Retinoid X receptor/HNF4-IPR000536; Nuclear hormone receptor, ligand-binding domain-IPR001628; Zinc finger, nuclear hormone receptor-type-IPR001723; Nuclear hormone receptor	'Hepatocyte nuclear factor 4, gamma' {ECO:0000313|EMBL:CBN81850.1} OS=Dicentrarchus labrax (European seabass) (Morone labrax) ORFNames=DLA_XVIII01080 {ECO:0000313|EMBL:CBN81850.1} PE=3	Hepatocyte nuclear factor 4-alpha Short=HNF-4-alpha Nuclear receptor subfamily 2 group A member 1 OS=Xenopus laevis (African clawed frog) Name=hnf4a Synonyms=hnf4, nr2a1 PE=2	GO:0003677; DNA binding; molecular_function-GO:0003700; transcription factor activity, sequence-specific DNA binding; molecular_function-GO:0003707; steroid hormone receptor activity; molecular_function-GO:0005634; nucleus; cellular_component-GO:0006355; regulation of transcription, DNA-templated; biological_process-GO:0008270; zinc ion binding; molecular_function-GO:0043401; steroid hormone medi…	PREDICTED: hepatocyte nuclear factor 4-gamma isoform X1 [Stegastes partitus]
Msa000492	Superscaffold1	19677111	19738908	-	no KO assigned | (RefSeq) myosin-9-like	NA	trichohyalin-like {ECO:0000313|RefSeq:XP_014012640.1} OS=Salmo salar (Atlantic salmon) Name=LOC106578416 {ECO:0000313|RefSeq:XP_014012640.1} PE=4	NA	NA	nuclear mitotic apparatus protein 1-like isoform X2 [Perca flavescens]
Msa000493	Superscaffold1	19739861	19781661	-	no KO assigned | (RefSeq) myosin-11-like	NA	Uncharacterized protein {ECO:0000313|Ensembl:ENSLOCP00000016621} OS=Lepisosteus oculatus (Spotted gar) PE=4	NA	NA	trichohyalin-like isoform X1 [Amphiprion ocellaris]
Msa000494	Superscaffold1	19782192	19804413	+	K06664 peroxin-2 | (RefSeq) pex2; peroxisomal biogenesis factor 2	IPR006845; Pex, N-terminal	Uncharacterized protein {ECO:0000313|Ensembl:ENSTRUP00000000430} OS=Takifugu rubripes (Japanese pufferfish) (Fugu rubripes) Name=pex2 {ECO:0000313|Ensembl:ENSTRUP00000000430} PE=4	Peroxisome biogenesis factor 2 Peroxin-2 Peroxisomal membrane protein 3 Peroxisome assembly factor 1 Short=PAF-1 OS=Cricetulus griseus (Chinese hamster) (Cricetulus barabensis griseus) Name=PEX2 Synonyms=PAF1, PMP35, PXMP3 PE=1	NA	peroxisome biogenesis factor 2 [Larimichthys crocea]
Msa000495	Superscaffold1	19804698	19865750	-	K09380 zinc finger homeobox protein 4 | (RefSeq) zfhx4; zinc finger homeobox 4	IPR001356; Homeobox domain-IPR003604; Matrin/U1-C-like, C2H2-type zinc finger-IPR013087; Zinc finger C2H2-type	Zinc finger homeobox protein 4 {ECO:0000313|EMBL:JAQ36452.1} OS=Fundulus heteroclitus (Killifish) (Mummichog) PE=4	Zinc finger homeobox protein 4 Zinc finger homeodomain protein 4 Short=ZFH-4 OS=Mus musculus (Mouse) Name=Zfhx4 Synonyms=Zfh4 PE=1	GO:0003676; nucleic acid binding; molecular_function-GO:0003677; DNA binding; molecular_function-GO:0008270; zinc ion binding; molecular_function	zinc finger homeobox protein 4 [Seriola lalandi dorsalis] >XP_023272736.1 zinc finger homeobox protein 4 [Seriola lalandi dorsalis] >XP_023272737.1 zinc finger homeobox protein 4 [Seriola lalandi dorsalis]
Msa000496	Superscaffold1	20109482	20113153	+	K07966 beta-1,4-galactosyltransferase 1 [EC:2.4.1.22 2.4.1.90 2.4.1.38 2.4.1.-] | (RefSeq) beta-1,4-galactosyltransferase 1-like	IPR003859; Beta-1,4-galactosyltransferase-IPR027791; Galactosyltransferase, C-terminal-IPR027995; Galactosyltransferase, N-terminal	'Beta-1,4-galactosyltransferase 1' {ECO:0000313|EMBL:CBN81845.1} OS=Dicentrarchus labrax (European seabass) (Morone labrax) ORFNames=DLA_XVIII01030 {ECO:0000313|EMBL:CBN81845.1} PE=4	Beta-1,4-galactosyltransferase 1 Short=Beta-1,4-GalTase 1 Short=Beta4Gal-T1 Short=b4Gal-T1 EC=2.4.1.- UDP-Gal:beta-GlcNAc beta-1,4-galactosyltransferase 1 UDP-galactose:beta-N-acetylglucosamine beta-1,4-galactosyltransferase 1 Lactose synthase A protein EC=2.4.1.22 N-acetyllactosamine synthase EC=2.4.1.90 Nal synthase Beta-N-acetylglucosaminylglycopeptide beta-1,4-galactosyltransferase EC=2.4.1.3…	GO:0005975; carbohydrate metabolic process; biological_process-GO:0016757; transferase activity, transferring glycosyl groups; molecular_function	beta-1,4-galactosyltransferase 2-like [Perca flavescens]
Msa000498	Superscaffold1	20130649	20143344	-	K18083 myotubularin-related protein 6/7/8 [EC:3.1.3.64 3.1.3.95] | (RefSeq) mtmr6; myotubularin related protein 6	IPR003595; Protein-tyrosine phosphatase, catalytic-IPR010569; Myotubularin-like phosphatase domain-IPR030564; Myotubularin family-IPR030581; Myotubularin-related protein 6	Uncharacterized protein {ECO:0000313|Ensembl:ENSONIP00000018237} OS=Oreochromis niloticus (Nile tilapia) (Tilapia nilotica) Name=mtmr6 {ECO:0000313|Ensembl:ENSONIP00000018237} PE=3	Myotubularin-related protein 6 EC=3.1.3.- OS=Homo sapiens (Human) Name=MTMR6 PE=1	GO:0046856; phosphatidylinositol dephosphorylation; biological_process-GO:0052866; phosphatidylinositol phosphate phosphatase activity; molecular_function	PREDICTED: myotubularin-related protein 6 [Lates calcarifer]
Msa000499	Superscaffold1	20144888	20158214	+	K14307 nucleoporin p58/p45 | (RefSeq) nup58, nupl1; nucleoporin 58	IPR024882; Nucleoporin p58/p45	Nucleoporin like 1 {ECO:0000313|EMBL:SBP81872.1} OS=Nothobranchius kadleci Name=NUPL1 {ECO:0000313|EMBL:SBP81872.1} PE=4	Nucleoporin p58/p45 {ECO:0000305} 58 kDa nucleoporin {ECO:0000250|UniProtKB:Q9BVL2} Nucleoporin-like protein 1 OS=Mus musculus (Mouse) Name=Nup58 {ECO:0000250|UniProtKB:Q9BVL2} Synonyms=Nupl1 PE=1	GO:0005643; nuclear pore; cellular_component-GO:0006913; nucleocytoplasmic transport; biological_process	PREDICTED: nucleoporin p58/p45 isoform X1 [Haplochromis burtoni]
Msa000501	Superscaffold1	20173781	20190233	+	no KO assigned | (RefSeq) ankyrin repeat domain-containing protein 33B-like	IPR002110; Ankyrin repeat-IPR020683; Ankyrin repeat-containing domain	Ankyrin repeat domain-containing protein 33B {ECO:0000313|EMBL:CBN81838.1} OS=Dicentrarchus labrax (European seabass) (Morone labrax) ORFNames=DLA_XVIII00960 {ECO:0000313|EMBL:CBN81838.1} PE=4	Ankyrin repeat domain-containing protein 33B OS=Mus musculus (Mouse) Name=Ankrd33b PE=1	GO:0005515; protein binding; molecular_function	ankyrin repeat domain-containing protein 33B-like [Acanthochromis polyacanthus]
Msa000502	Superscaffold1	20195423	20207744	-	no KO assigned | (RefSeq) dap; death associated protein	IPR024130; DAP1/DAPL1	Death-associated protein 1 {ECO:0000313|EMBL:CBN81837.1} OS=Dicentrarchus labrax (European seabass) (Morone labrax) ORFNames=DLA_XVIII00950 {ECO:0000313|EMBL:CBN81837.1} PE=4	Death-associated protein 1 Short=DAP-1 OS=Homo sapiens (Human) Name=DAP Synonyms=DAP1 PE=1	NA	death-associated protein 1 [Larimichthys crocea]
Msa000503	Superscaffold1	20225684	20494820	-	no KO assigned | (RefSeq) catenin delta-2-like	IPR000225; Armadillo-IPR028435; Plakophilin/Delta catenin	Uncharacterized protein {ECO:0000313|Ensembl:ENSONIP00000018255} OS=Oreochromis niloticus (Nile tilapia) (Tilapia nilotica) Name=LOC100692066 {ECO:0000313|Ensembl:ENSONIP00000018255} PE=4	Catenin delta-2 Delta-catenin GT24 Neural plakophilin-related ARM-repeat protein Short=NPRAP Neurojungin OS=Homo sapiens (Human) Name=CTNND2 Synonyms=NPRAP PE=1	GO:0005515; protein binding; molecular_function-GO:0016337; single organismal cell-cell adhesion; biological_process	catenin delta-2-like [Seriola lalandi dorsalis]
Msa000504	Superscaffold1	20535650	20550397	+	no KO assigned | (RefSeq) il-7; interleukin-7	NA	Interleukin-7 {ECO:0000313|EMBL:AMQ81674.1} OS=Trachinotus ovatus (Derbio) (Gasterosteus ovatus) PE=2	NA	NA	interleukin-7 [Trachinotus ovatus]
Msa000505	Superscaffold1	20551551	20563371	-	no KO assigned | (RefSeq) zc2hc1a; zinc finger C2HC-type containing 1A	IPR026319; Zinc finger C2HC domain-containing protein	Zinc finger, C2HC-type containing 1A {ECO:0000313|EMBL:SBP24775.1} OS=Aphyosemion striatum Name=ZC2HC1A {ECO:0000313|EMBL:SBP24775.1} PE=4	Zinc finger C2HC domain-containing protein 1A OS=Danio rerio (Zebrafish) (Brachydanio rerio) Name=zc2hc1a Synonyms=fam164a ORFNames=zgc:63810 PE=2	NA	zinc finger C2HC domain-containing protein 1A isoform X1 [Acanthochromis polyacanthus]
Msa000507	Superscaffold1	20572753	20579549	-	K00515 beta-carotene 15,15'-dioxygenase [EC:1.13.11.63] | (RefSeq) beta,beta-carotene 15,15'-dioxygenase-like	IPR004294; Carotenoid oxygenase	'Beta,beta-carotene 15,15'-monooxygenase ' {ECO:0000313|EMBL:CBN81833.1} OS=Dicentrarchus labrax (European seabass) (Morone labrax) ORFNames=DLA_XVIII00910 {ECO:0000313|EMBL:CBN81833.1} PE=3	Beta,beta-carotene 15,15'-dioxygenase EC=1.13.11.63 {ECO:0000250|UniProtKB:Q9HAY6} Beta-carotene dioxygenase 1 Beta-carotene oxygenase 1 {ECO:0000250|UniProtKB:Q9HAY6} OS=Gallus gallus (Chicken) Name=BCO1 {ECO:0000250|UniProtKB:Q9HAY6} Synonyms=BCDO, BCMO1 PE=1	GO:0016702; oxidoreductase activity, acting on single donors with incorporation of molecular oxygen, incorporation of two atoms of oxygen; molecular_function-GO:0055114; oxidation-reduction process; biological_process	PREDICTED: beta,beta-carotene 15,15'-dioxygenase-like [Lates calcarifer]
Msa000508	Superscaffold1	20589241	20647940	-	no KO assigned | (RefSeq) pleckstrin homology-like domain family B member 2	IPR001849; Pleckstrin homology domain-IPR006634; TRAM/LAG1/CLN8 homology domain	Pleckstrin homology-like domain family B member 2 {ECO:0000313|EMBL:CBN81831.1} Fragment OS=Dicentrarchus labrax (European seabass) (Morone labrax) ORFNames=DLA_XVIII00890 {ECO:0000313|EMBL:CBN81831.1} PE=4	Pleckstrin homology-like domain family B member 2 Protein LL5-beta OS=Mus musculus (Mouse) Name=Phldb2 Synonyms=Ll5b PE=1	GO:0016021; integral component of membrane; cellular_component	pleckstrin homology-like domain family B member 2 isoform X2 [Larimichthys crocea]
Msa000510	Superscaffold1	20666073	20679463	+	K08829 male germ cell-associated kinase [EC:2.7.11.22] | (RefSeq) mak; male germ cell associated kinase	IPR000719; Protein kinase domain	Serine/threonine-protein kinase MAK {ECO:0000313|EMBL:CBN81828.1} OS=Dicentrarchus labrax (European seabass) (Morone labrax) ORFNames=DLA_XVIII00880 {ECO:0000313|EMBL:CBN81828.1} PE=4	Serine/threonine-protein kinase MAK EC=2.7.11.1 {ECO:0000250|UniProtKB:P20794} Male germ cell-associated kinase Protein kinase RCK OS=Mus musculus (Mouse) Name=Mak Synonyms=Rck PE=1	GO:0004672; protein kinase activity; molecular_function-GO:0005524; ATP binding; molecular_function-GO:0006468; protein phosphorylation; biological_process	Serine/threonine-protein kinase MAK [Dicentrarchus labrax]
Msa000511	Superscaffold1	20679535	20682170	-	no KO assigned | (RefSeq) transmembrane protein 14C-like	IPR005349; TMEM14 family	Uncharacterized protein {ECO:0000313|Ensembl:ENSORLP00000008341} OS=Oryzias latipes (Japanese rice fish) (Japanese killifish) Name=LOC101162485 {ECO:0000313|Ensembl:ENSORLP00000008341} PE=4	Transmembrane protein 14C OS=Danio rerio (Zebrafish) (Brachydanio rerio) Name=tmem14c Synonyms=c6orf53 ORFNames=zgc:153439 PE=3	GO:0016020; membrane; cellular_component	transmembrane protein 14C isoform X1 [Oryzias latipes]
Msa000512	Superscaffold1	20688310	20699298	+	K09176 transcription factor AP-2 alpha/beta | (RefSeq) tfap2a; transcription factor AP-2 alpha	IPR004979; Transcription factor AP-2-IPR008121; Transcription factor AP-2 alpha, N-terminal-IPR013854; Transcription factor AP-2, C-terminal	Uncharacterized protein {ECO:0000313|Ensembl:ENSONIP00000018295} OS=Oreochromis niloticus (Nile tilapia) (Tilapia nilotica) Name=tfap2a {ECO:0000313|Ensembl:ENSONIP00000018295} PE=4	Transcription factor AP-2-alpha Short=AP2-alpha AP-2 transcription factor Activating enhancer-binding protein 2-alpha Activator protein 2 Short=AP-2 OS=Mus musculus (Mouse) Name=Tfap2a Synonyms=Ap2tf, Tcfap2a PE=1	GO:0003700; transcription factor activity, sequence-specific DNA binding; molecular_function-GO:0005634; nucleus; cellular_component-GO:0006355; regulation of transcription, DNA-templated; biological_process	transcription factor AP-2-alpha isoform X1 [Larimichthys crocea]
Msa000513	Superscaffold1	20789195	20899292	+	no KO assigned | (RefSeq) ofcc1; uncharacterized LOC104923151	IPR031390; Orofacial cleft 1 candidate gene 1 protein	Opo-like protein {ECO:0000313|EMBL:JAQ99746.1} OS=Fundulus heteroclitus (Killifish) (Mummichog) PE=4	Orofacial cleft 1 candidate gene 1 protein homolog Orofacial clefting chromosomal breakpoint region candidate 1 protein homolog OS=Gallus gallus (Chicken) Name=OFCC1 Synonyms=OPO PE=2	NA	orofacial cleft 1 candidate gene 1 protein [Parambassis ranga]
Msa000514	Superscaffold1	20933598	20989845	-	NA	NA	NA	NA	NA	NA
Msa000515	Superscaffold1	21056909	21065850	+	K15277 solute carrier family 35 (adenosine 3'-phospho 5'-phosphosulfate transporter), member B3 | (RefSeq) slc35b3; solute carrier family 35 member B3	IPR013657; UAA transporter	Adenosine 3'-phospho 5'-phosphosulfate transporter 2 {ECO:0000313|EMBL:CBN81824.1} OS=Dicentrarchus labrax (European seabass) (Morone labrax) ORFNames=DLA_XVIII00820 {ECO:0000313|EMBL:CBN81824.1} PE=4	Adenosine 3'-phospho 5'-phosphosulfate transporter 2 PAPS transporter 2 Solute carrier family 35 member B3 OS=Mus musculus (Mouse) Name=Slc35b3 PE=2	GO:0055085; transmembrane transport; biological_process	adenosine 3'-phospho 5'-phosphosulfate transporter 2 isoform X1 [Anabas testudineus]
Msa000517	Superscaffold1	21148171	21152271	+	K20187 biogenesis of lysosome-related organelles complex 1 subunit 5 | (RefSeq) biogenesis of lysosome-related organelles complex 1 subunit 5-like	IPR017243; Biogenesis of lysosome-related organelles complex 1 subunit 5	Biogenesis of lysosome-related organelles complex 1 subunit 5 {ECO:0000256|PIRNR:PIRNR037610} Short=BLOC-1 subunit 5 {ECO:0000256|PIRNR:PIRNR037610} Protein Muted homolog {ECO:0000256|PIRNR:PIRNR037610} OS=Dicentrarchus labrax (European seabass) (Morone labrax) ORFNames=DLA_XVIII00800 {ECO:0000313|EMBL:CBN81822.1} PE=3	Biogenesis of lysosome-related organelles complex 1 subunit 5 Short=BLOC-1 subunit 5 Protein Muted homolog OS=Xenopus laevis (African clawed frog) Name=bloc1s5 Synonyms=muted PE=2	GO:0030133; transport vesicle; cellular_component-GO:0031083; BLOC-1 complex; cellular_component	biogenesis of lysosome-related organelles complex 1 subunit 5 [Amphiprion ocellaris]
Msa000518	Superscaffold1	21161300	21180191	+	K13984 thioredoxin domain-containing protein 5 | (RefSeq) txndc5; thioredoxin domain containing 5	IPR013766; Thioredoxin domain	Uncharacterized protein {ECO:0000313|Ensembl:ENSPFOP00000008876} OS=Poecilia formosa (Amazon molly) (Limia formosa) PE=3	Thioredoxin domain-containing protein 5 Endoplasmic reticulum resident protein 46 Short=ER protein 46 Short=ERp46 Plasma cell-specific thioredoxin-related protein Short=PC-TRP Thioredoxin-like protein p46 Precursor OS=Mus musculus (Mouse) Name=Txndc5 Synonyms=Tlp46 PE=1	GO:0045454; cell redox homeostasis; biological_process	PREDICTED: thioredoxin domain-containing protein 5 [Stegastes partitus]
Msa000520	Superscaffold1	21186526	21191927	+	no KO assigned | (RefSeq) zinc finger BED domain-containing protein 1-like	NA	Zinc finger BED domain-containing protein 1 {ECO:0000313|EMBL:JAR84321.1} Fragment OS=Fundulus heteroclitus (Killifish) (Mummichog) PE=4	Zinc finger BED domain-containing protein 1 Putative Ac-like transposable element dREF homolog OS=Homo sapiens (Human) Name=ZBED1 Synonyms=ALTE, DREF, KIAA0785, TRAMP PE=1	NA	uncharacterized protein LOC113164491 [Anabas testudineus]
Msa000521	Superscaffold1	21192007	21242902	-	K16621 bone morphogenetic protein 7 | (RefSeq) bmp6; bone morphogenetic protein 6	IPR001111; TGF-beta, propeptide-IPR001839; Transforming growth factor-beta, C-terminal-IPR015615; Transforming growth factor-beta-related	Bone morphogenetic protein 6 {ECO:0000313|EMBL:CBN81820.1} OS=Dicentrarchus labrax (European seabass) (Morone labrax) ORFNames=DLA_XVIII00780 {ECO:0000313|EMBL:CBN81820.1} PE=3	Bone morphogenetic protein 7 Short=BMP-7 Osteogenic protein 1 Short=OP-1 Precursor OS=Mus musculus (Mouse) Name=Bmp7 Synonyms=Bmp-7, Op1 PE=1	GO:0008083; growth factor activity; molecular_function	bone morphogenetic protein 6 [Acanthochromis polyacanthus] >XP_022054637.1 bone morphogenetic protein 6 [Acanthochromis polyacanthus]
Msa000522	Superscaffold1	21247740	21267064	-	no KO assigned | (RefSeq) probable enoyl-CoA hydratase	IPR001753; Crotonase superfamily	Uncharacterized protein {ECO:0000313|Ensembl:ENSONIP00000018331} OS=Oreochromis niloticus (Nile tilapia) (Tilapia nilotica) Name=LOC100695384 {ECO:0000313|Ensembl:ENSONIP00000018331} PE=3	Enoyl-CoA hydratase, mitochondrial EC=4.2.1.17 {ECO:0000250|UniProtKB:P30084} Enoyl-CoA hydratase 1 Short-chain enoyl-CoA hydratase Short=SCEH Precursor OS=Rattus norvegicus (Rat) Name=Echs1 PE=1	GO:0003824; catalytic activity; molecular_function-GO:0008152; metabolic process; biological_process	PREDICTED: carnitinyl-CoA dehydratase-like isoform X2 [Poecilia reticulata]
Msa000523	Superscaffold1	21268219	21288099	-	no KO assigned | (RefSeq) pdcd6; programmed cell death 6	IPR002048; EF-hand domain	Programmed cell death protein 6 {ECO:0000313|EMBL:CBN81819.1} OS=Dicentrarchus labrax (European seabass) (Morone labrax) ORFNames=DLA_XVIII00770 {ECO:0000313|EMBL:CBN81819.1} PE=4	Programmed cell death protein 6 ALG-257 Apoptosis-linked gene 2 protein {ECO:0000303|PubMed:8560270} Short=ALG-2 {ECO:0000303|PubMed:8560270} PMP41 OS=Mus musculus (Mouse) Name=Pdcd6 Synonyms=Alg2 {ECO:0000303|PubMed:8560270} PE=1	GO:0005509; calcium ion binding; molecular_function	Programmed cell death protein 6 [Dicentrarchus labrax]
Msa000524	Superscaffold1	21290286	21303288	+	K13054 meiotic recombination protein REC8, animal type | (RefSeq) rec8; REC8 meiotic recombination protein	IPR006909; Rad21/Rec8-like protein, C-terminal, eukaryotic-IPR006910; Rad21/Rec8-like protein, N-terminal	Meiotic recombination protein REC8 homolog {ECO:0000313|EMBL:CBN81818.1} OS=Dicentrarchus labrax (European seabass) (Morone labrax) ORFNames=DLA_XVIII00760 {ECO:0000313|EMBL:CBN81818.1} PE=4	Meiotic recombination protein REC8 homolog Cohesin Rec8p OS=Rattus norvegicus (Rat) Synonyms=Rec8L1 {ECO:0000312|EMBL:AAH79023.1} PE=1	GO:0000228; nuclear chromosome; cellular_component-GO:0005515; protein binding; molecular_function	meiotic recombination protein REC8 homolog [Labrus bergylta]
Msa000525	Superscaffold1	21307489	21318375	-	K20221 importin-4 | (RefSeq) ipo4; importin 4	IPR000357; HEAT repeat-IPR001494; Importin-beta, N-terminal domain-IPR021133; HEAT, type 2-IPR034085; TOG domain	Importin-4 {ECO:0000313|EMBL:CBN81817.1} OS=Dicentrarchus labrax (European seabass) (Morone labrax) ORFNames=DLA_XVIII00750 {ECO:0000313|EMBL:CBN81817.1} PE=4	Importin-4 Short=Imp4 Importin-4b Short=Imp4b Ran-binding protein 4 Short=RanBP4 OS=Homo sapiens (Human) Name=IPO4 Synonyms=IMP4B, RANBP4 PE=1	GO:0005515; protein binding; molecular_function-GO:0006886; intracellular protein transport; biological_process-GO:0008536; Ran GTPase binding; molecular_function	importin-4 isoform X2 [Perca flavescens]
Msa000526	Superscaffold1	21323110	21325447	+	no KO assigned | (RefSeq) homeobox protein Hox-A5a-like	IPR001356; Homeobox domain	Homeodomain transcription factor Nanog {ECO:0000313|EMBL:CBN81816.1} OS=Dicentrarchus labrax (European seabass) (Morone labrax) ORFNames=DLA_XVIII00740 {ECO:0000313|EMBL:CBN81816.1} PE=4	Homeobox protein NANOG Homeobox transcription factor Nanog Short=cNanog OS=Gallus gallus (Chicken) Name=NANOG PE=1	GO:0003677; DNA binding; molecular_function	PREDICTED: muscle-specific homeobox protein tinman-like [Lates calcarifer]
Msa000527	Superscaffold1	21326183	21337232	-	K17085 transmembrane 9 superfamily member 1 | (RefSeq) tm9sf1; transmembrane 9 superfamily member 1	IPR004240; Nonaspanin (TM9SF)	Transmembrane 9 superfamily member {ECO:0000256|RuleBase:RU363079} OS=Dicentrarchus labrax (European seabass) (Morone labrax) ORFNames=DLA_XVIII00730 {ECO:0000313|EMBL:CBN81815.1} PE=3	Transmembrane 9 superfamily member 1 Precursor OS=Mus musculus (Mouse) Name=Tm9sf1 PE=2	GO:0016021; integral component of membrane; cellular_component	PREDICTED: transmembrane 9 superfamily member 1-like [Lates calcarifer] >XP_018556221.1 PREDICTED: transmembrane 9 superfamily member 1-like [Lates calcarifer]
Msa000529	Superscaffold1	21346718	21434633	-	no KO assigned | (RefSeq) uncharacterized LOC108645817	NA	Uncharacterized protein {ECO:0000313|Ensembl:ENSPFOP00000025697} OS=Poecilia formosa (Amazon molly) (Limia formosa) PE=4	NA	NA	uncharacterized protein LOC111845548 [Paramormyrops kingsleyae]
Msa000540	Superscaffold1	22031268	22046938	+	K14396 polyadenylate-binding protein 2 | (RefSeq) pabpn1; poly(A) binding protein nuclear 1	IPR000504; RNA recognition motif domain-IPR034911; Polyadenylate-binding protein 2	Uncharacterized protein {ECO:0000313|Ensembl:ENSONIP00000010217} OS=Oreochromis niloticus (Nile tilapia) (Tilapia nilotica) Name=pabpn1 {ECO:0000313|Ensembl:ENSONIP00000010217} PE=4	Polyadenylate-binding protein 2 Short=PABP-2 Short=Poly(A)-binding protein 2 Nuclear poly(A)-binding protein 1 Poly(A)-binding protein II Short=PABII Polyadenylate-binding nuclear protein 1 OS=Homo sapiens (Human) Name=PABPN1 Synonyms=PAB2, PABP2 PE=1	GO:0003676; nucleic acid binding; molecular_function-GO:0003723; RNA binding; molecular_function-GO:1904247; positive regulation of polynucleotide adenylyltransferase activity; biological_process	polyadenylate-binding protein 2 isoform X2 [Larimichthys crocea]
Msa000541	Superscaffold1	22047277	22051839	-	K14765 U3 small nucleolar ribonucleoprotein protein LCP5 | (RefSeq) ngdn; neuroguidin	IPR007146; Sas10/Utp3/C1D	Neuroguidin {ECO:0000313|EMBL:JAR51246.1} OS=Fundulus heteroclitus (Killifish) (Mummichog) PE=4	Neuroguidin EIF4E-binding protein OS=Danio rerio (Zebrafish) (Brachydanio rerio) Name=ngdn ORFNames=zgc:66416 PE=2	NA	neuroguidin [Fundulus heteroclitus]
Msa000542	Superscaffold1	22061603	22079720	+	K08213 MFS transporter, OCT family, solute carrier family 22 (organic cation transporter), member 17 | (RefSeq) slc22a17; solute carrier family 22 member 17	IPR005828; Major facilitator, sugar transporter-like-IPR020846; Major facilitator superfamily domain	Solute carrier family 22, member 17 {ECO:0000313|EMBL:SBP35893.1} OS=Aphyosemion striatum Name=SLC22A17 {ECO:0000313|EMBL:SBP35893.1} PE=4	Solute carrier family 22 member 17 24p3 receptor Short=24p3R Brain-type organic cation transporter Lipocalin-2 receptor OS=Rattus norvegicus (Rat) Name=Slc22a17 Synonyms=Boct, Boit PE=2	GO:0016021; integral component of membrane; cellular_component-GO:0022857; transmembrane transporter activity; molecular_function-GO:0055085; transmembrane transport; biological_process	solute carrier family 22 member 17 [Labrus bergylta]
Msa000543	Superscaffold1	22089726	22102195	+	K10352 myosin heavy chain | (RefSeq) myosin-6-like	NA	Uncharacterized protein {ECO:0000313|Ensembl:ENSACAP00000017046} OS=Anolis carolinensis (Green anole) (American chameleon) Name=LOC100555394 {ECO:0000313|Ensembl:ENSACAP00000017046} PE=3	Myosin-7 Myosin heavy chain 7 Myosin heavy chain slow isoform Short=MyHC-slow Myosin heavy chain, cardiac muscle beta isoform Short=MyHC-beta OS=Mesocricetus auratus (Golden hamster) Name=MYH7 PE=2	NA	PREDICTED: myosin-6-like, partial [Gekko japonicus]
Msa000544	Superscaffold1	22105256	22150240	-	no KO assigned | (RefSeq) mucin-17-like	NA	Uncharacterized protein {ECO:0000313|Ensembl:ENSONIP00000026386} OS=Oreochromis niloticus (Nile tilapia) (Tilapia nilotica) PE=4	NA	NA	mucin-16 [Larimichthys crocea]
Msa000545	Superscaffold1	22150290	22187223	+	K08449 receptor activity modifying protein 3 | (RefSeq) receptor activity-modifying protein 3-like	IPR006985; Receptor activity modifying protein	Receptor (G protein-coupled) activity modifying protein 3 {ECO:0000313|EMBL:SBQ70561.1} OS=Nothobranchius korthausae Name=RAMP3 {ECO:0000313|EMBL:SBQ70561.1} PE=4	Receptor activity-modifying protein 3 Calcitonin-receptor-like receptor activity-modifying protein 3 Short=CRLR activity-modifying protein 3 Precursor OS=Homo sapiens (Human) Name=RAMP3 PE=1	GO:0006886; intracellular protein transport; biological_process-GO:0008277; regulation of G-protein coupled receptor protein signaling pathway; biological_process-GO:0008565; protein transporter activity; molecular_function-GO:0016021; integral component of membrane; cellular_component	receptor activity-modifying protein 3-like [Seriola lalandi dorsalis]
Msa000546	Superscaffold1	22331359	22335876	+	no KO assigned | (RefSeq) cunh11orf65; chromosome unknown C11orf65 homolog	NA	Uncharacterized protein {ECO:0000313|Ensembl:ENSONIP00000010183} OS=Oreochromis niloticus (Nile tilapia) (Tilapia nilotica) Name=C11orf65 {ECO:0000313|Ensembl:ENSONIP00000010183} PE=4	Uncharacterized protein C11orf65 homolog OS=Mus musculus (Mouse) PE=2	NA	PREDICTED: uncharacterized protein C11orf65-like [Lates calcarifer]
Msa000547	Superscaffold1	22339456	22343433	+	K11599 proteasome maturation protein | (RefSeq) pomp; proteasome maturation protein	IPR008012; Proteasome maturation factor Ump1	Proteasome maturation protein {ECO:0000313|EMBL:SBR63787.1} OS=Nothobranchius pienaari Name=POMP {ECO:0000313|EMBL:SBR63787.1} PE=4	Proteasome maturation protein Proteassemblin OS=Bos taurus (Bovine) Name=POMP PE=2	GO:0043248; proteasome assembly; biological_process	PREDICTED: LOW QUALITY PROTEIN: proteasome maturation protein [Stegastes partitus]
Msa000549	Superscaffold1	22485293	22570152	+	K07996 matrix metalloproteinase-16 (membrane-inserted) [EC:3.4.24.-] | (RefSeq) mmp16; matrix metallopeptidase 16	IPR001818; Peptidase M10, metallopeptidase-IPR002477; Peptidoglycan binding-like-IPR006026; Peptidase, metallopeptidase-IPR018487; Hemopexin-like repeats-IPR021190; Peptidase M10A-IPR021805; Peptidase M10A, matrix metallopeptidase, C-terminal-IPR028697; Matrix metalloproteinase-16	Matrix metalloproteinase-16 {ECO:0000313|EMBL:CBN81806.1} OS=Dicentrarchus labrax (European seabass) (Morone labrax) ORFNames=DLA_XVIII00640 {ECO:0000313|EMBL:CBN81806.1} PE=3	Matrix metalloproteinase-16 Short=MMP-16 EC=3.4.24.- Membrane-type matrix metalloproteinase 3 Short=MT-MMP 3 Short=MTMMP3 Membrane-type-3 matrix metalloproteinase Short=MT3-MMP Short=MT3MMP Precursor OS=Mus musculus (Mouse) Name=Mmp16 PE=2	GO:0004222; metalloendopeptidase activity; molecular_function-GO:0006508; proteolysis; biological_process-GO:0008237; metallopeptidase activity; molecular_function-GO:0008270; zinc ion binding; molecular_function-GO:0031012; extracellular matrix; cellular_component	matrix metalloproteinase-16 isoform X2 [Seriola lalandi dorsalis]
Msa000550	Superscaffold1	22738990	22768452	+	K04953 cyclic nucleotide gated channel beta 3 | (RefSeq) cyclic nucleotide-gated cation channel beta-3-like	IPR000595; Cyclic nucleotide-binding domain-IPR032943; Cyclic nucleotide-gated cation channel beta-3	Cyclic nucleotide gated channel beta 3 {ECO:0000313|EMBL:SBP59674.1} OS=Nothobranchius furzeri (Turquoise killifish) Name=CNGB3 {ECO:0000313|EMBL:SBP59674.1} PE=4	Cyclic nucleotide-gated cation channel beta-3 Cone photoreceptor cGMP-gated channel subunit beta Cyclic nucleotide-gated cation channel modulatory subunit Cyclic nucleotide-gated channel beta-3 Short=CNG channel beta-3 OS=Homo sapiens (Human) Name=CNGB3 PE=1	GO:0005221; intracellular cyclic nucleotide activated cation channel activity; molecular_function-GO:0007601; visual perception; biological_process-GO:0098655; cation transmembrane transport; biological_process	PREDICTED: cyclic nucleotide-gated cation channel beta-1-like [Poecilia formosa]
Msa000551	Superscaffold1	22769741	22783299	-	K18953 factor associated with neutral sphingomyelinase activation | (RefSeq) nsmaf; neutral sphingomyelinase activation associated factor	IPR000409; BEACH domain-IPR001680; WD40 repeat-IPR004182; GRAM domain-IPR017986; WD40-repeat-containing domain-IPR023362; PH-BEACH domain	Uncharacterized protein {ECO:0000313|Ensembl:ENSGACP00000002761} Fragment OS=Gasterosteus aculeatus (Three-spined stickleback) PE=4	Protein FAN Factor associated with neutral sphingomyelinase activation Short=Factor associated with N-SMase activation OS=Mus musculus (Mouse) Name=Nsmaf Synonyms=Fan PE=1	GO:0005515; protein binding; molecular_function	PREDICTED: LOW QUALITY PROTEIN: protein FAN [Lates calcarifer]
Msa000552	Superscaffold1	22784835	22792301	+	no KO assigned | (RefSeq) tmem241; transmembrane protein 241	IPR029666; GDP-fucose transporter	Transmembrane protein {ECO:0000313|EMBL:CBN81803.1} Fragment OS=Dicentrarchus labrax (European seabass) (Morone labrax) ORFNames=DLA_XVIII00610 {ECO:0000313|EMBL:CBN81803.1} PE=4	Transmembrane protein 241 OS=Xenopus laevis (African clawed frog) Name=tmem241 PE=2	GO:0005457; GDP-fucose transmembrane transporter activity; molecular_function-GO:0005794; Golgi apparatus; cellular_component-GO:0036085; GDP-fucose import into Golgi lumen; biological_process	Transmembrane protein, partial [Dicentrarchus labrax]
Msa000553	Superscaffold1	22792548	22802776	-	K20773 DNA endonuclease RBBP8 [EC:3.1.-.-] | (RefSeq) rbbp8; RB binding protein 8, endonuclease	IPR019518; DNA endonuclease Ctp1, N-terminal-IPR033316; DNA endonuclease RBBP8-like-IPR033594; DNA endonuclease RBBP8	Uncharacterized protein {ECO:0000313|Ensembl:ENSONIP00000005940} OS=Oreochromis niloticus (Nile tilapia) (Tilapia nilotica) PE=4	DNA endonuclease RBBP8 EC=3.1.-.- OS=Danio rerio (Zebrafish) (Brachydanio rerio) Name=rbbp8 ORFNames=zgc:113143 PE=2	GO:0000724; double-strand break repair via homologous recombination; biological_process-GO:0004519; endonuclease activity; molecular_function-GO:0005634; nucleus; cellular_component-GO:0010792; DNA double-strand break processing involved in repair via single-strand annealing; biological_process	DNA endonuclease RBBP8 isoform X1 [Perca flavescens] >XP_028425475.1 DNA endonuclease RBBP8 isoform X1 [Perca flavescens]
Msa000554	Superscaffold1	22809727	22847874	+	K20644 Rho GTPase-activating protein 29/45 | (RefSeq) rho GTPase-activating protein 29-like	IPR000198; Rho GTPase-activating protein domain-IPR002219; Protein kinase C-like, phorbol ester/diacylglycerol-binding domain-IPR031160; F-BAR domain	Rho GTPase-activating protein 29 {ECO:0000313|EMBL:CBN81786.1} OS=Dicentrarchus labrax (European seabass) (Morone labrax) ORFNames=DLA_XVIII00440 {ECO:0000313|EMBL:CBN81786.1} PE=4	Rho GTPase-activating protein 29 Rho-type GTPase-activating protein 29 OS=Danio rerio (Zebrafish) (Brachydanio rerio) Name=arhgap29 ORFNames=zgc:63950 PE=2	GO:0007165; signal transduction; biological_process-GO:0035556; intracellular signal transduction; biological_process	rho GTPase-activating protein 29 isoform X1 [Larimichthys crocea]
Msa000555	Superscaffold1	22849513	22886719	+	K05644 ATP-binding cassette, subfamily A (ABC1), member 4 | (RefSeq) abca4; ATP binding cassette subfamily A member 4	IPR003439; ABC transporter-like-IPR003593; AAA+ ATPase domain-IPR026082; ABC transporter A, ABCA	Uncharacterized protein {ECO:0000313|Ensembl:ENSONIP00000006117} OS=Oreochromis niloticus (Nile tilapia) (Tilapia nilotica) Name=LOC100710805 {ECO:0000313|Ensembl:ENSONIP00000006117} PE=4	Retinal-specific ATP-binding cassette transporter ATP-binding cassette sub-family A member 4 RIM ABC transporter Short=RIM protein Short=RmP OS=Mus musculus (Mouse) Name=Abca4 Synonyms=Abcr PE=2	GO:0005215; transporter activity; molecular_function-GO:0005524; ATP binding; molecular_function-GO:0006810; transport; biological_process-GO:0016021; integral component of membrane; cellular_component-GO:0016887; ATPase activity; molecular_function	PREDICTED: retinal-specific ATP-binding cassette transporter-like [Stegastes partitus]
Msa000557	Superscaffold1	22937764	22986050	-	no KO assigned | (RefSeq) olfm3; olfactomedin 3	IPR003112; Olfactomedin-like domain-IPR022082; Noelin domain-IPR031216; Noelin-3	Uncharacterized protein {ECO:0000313|Ensembl:ENSONIP00000006093} OS=Oreochromis niloticus (Nile tilapia) (Tilapia nilotica) Name=olfm3 {ECO:0000313|Ensembl:ENSONIP00000006093} PE=4	Noelin-3 Olfactomedin-3 Optimedin Precursor OS=Homo sapiens (Human) Name=OLFM3 Synonyms=NOE3 ORFNames=UNQ1924/PRO4399 PE=1	NA	noelin-3 isoform X2 [Seriola dumerili]
Msa000558	Superscaffold1	23013275	23102644	-	K19721 collagen, type V/XI/XXIV/XXVII, alpha | (RefSeq) col11a1; collagen type XI alpha 1 chain	IPR000885; Fibrillar collagen, C-terminal-IPR001791; Laminin G domain-IPR008160; Collagen triple helix repeat	Uncharacterized protein {ECO:0000313|Ensembl:ENSTRUP00000003244} Fragment OS=Takifugu rubripes (Japanese pufferfish) (Fugu rubripes) PE=4	Collagen alpha-1(XI) chain Precursor OS=Mus musculus (Mouse) Name=Col11a1 PE=1	GO:0005201; extracellular matrix structural constituent; molecular_function	collagen alpha-1(XI) chain [Cynoglossus semilaevis]
Msa000559	Superscaffold1	23119980	23135616	+	K13157 U11/U12 small nuclear ribonucleoprotein 65 kDa protein | (RefSeq) rnpc3; RNA binding region (RNP1, RRM) containing 3	IPR000504; RNA recognition motif domain	RNA-binding protein 40 {ECO:0000313|EMBL:CBN81791.1} OS=Dicentrarchus labrax (European seabass) (Morone labrax) ORFNames=DLA_XVIII00490 {ECO:0000313|EMBL:CBN81791.1} PE=4	RNA-binding protein 40 RNA-binding motif protein 40 RNA-binding region-containing protein 3 OS=Rattus norvegicus (Rat) Name=Rnpc3 Synonyms=Rbm40 PE=1	GO:0003676; nucleic acid binding; molecular_function	RNA-binding region-containing protein 3 isoform X2 [Perca flavescens]
Msa000561	Superscaffold1	23407350	23506981	+	K07522 netrin-G1 | (RefSeq) ntng1, Netrin-G1; netrin G1	IPR000742; EGF-like domain-IPR002049; Laminin EGF domain-IPR008211; Laminin, N-terminal	Netrin G1 {ECO:0000313|EMBL:SBR56157.1} OS=Nothobranchius pienaari Name=NTNG1 {ECO:0000313|EMBL:SBR56157.1} PE=4	Netrin-G1 Laminet-1 Precursor OS=Homo sapiens (Human) Name=NTNG1 Synonyms=KIAA0976, LMNT1 ORFNames=UNQ571/PRO1133 PE=1	NA	netrin-G1 isoform X1 [Larimichthys crocea] >XP_019130400.1 netrin-G1 isoform X1 [Larimichthys crocea] >XP_027129882.1 netrin-G1 isoform X1 [Larimichthys crocea] >XP_027129883.1 netrin-G1 isoform X1 [Larimichthys crocea]
Msa000562	Superscaffold1	23528638	23648406	-	K05730 guanine nucleotide exchange factor VAV | (RefSeq) vav3; vav guanine nucleotide exchange factor 3	IPR000219; Dbl homology (DH) domain-IPR000980; SH2 domain-IPR001452; SH3 domain-IPR001715; Calponin homology domain-IPR001849; Pleckstrin homology domain-IPR003096; Smooth muscle protein/calponin-IPR022613; Calmodulin-regulated spectrin-associated protein, CH domain	Guanine nucleotide exchange factor VAV3 {ECO:0000313|EMBL:CBN81795.1} OS=Dicentrarchus labrax (European seabass) (Morone labrax) ORFNames=DLA_XVIII00530 {ECO:0000313|EMBL:CBN81795.1} PE=4	Guanine nucleotide exchange factor VAV3 Short=VAV-3 OS=Mus musculus (Mouse) Name=Vav3 PE=1	GO:0005089; Rho guanyl-nucleotide exchange factor activity; molecular_function-GO:0005515; protein binding; molecular_function-GO:0035023; regulation of Rho protein signal transduction; biological_process	guanine nucleotide exchange factor VAV3 isoform X1 [Larimichthys crocea]
Msa000563	Superscaffold1	23658368	23665238	+	no KO assigned | (RefSeq) crystallin J1B-like	IPR005502; ADP-ribosylation/Crystallin J1	selenoprotein Ja {ECO:0000313|RefSeq:NP_001180426.1} OS=Salmo salar (Atlantic salmon) Name=selja {ECO:0000313|RefSeq:NP_001180426.1} PE=4	Crystallin J1B OS=Tripedalia cystophora (Jellyfish) PE=1	NA	crystallin J1B-like [Acanthochromis polyacanthus] >XP_022076299.1 crystallin J1B-like [Acanthochromis polyacanthus]
Msa000564	Superscaffold1	23671369	23682712	+	K11248 endophilin-B1 | (RefSeq) sh3glb1; endophilin-B1	IPR001452; SH3 domain-IPR004148; BAR domain	Endophilin-B1 {ECO:0000313|EMBL:CBN81798.1} OS=Dicentrarchus labrax (European seabass) (Morone labrax) ORFNames=DLA_XVIII00560 {ECO:0000313|EMBL:CBN81798.1} PE=4	Endophilin-B1 SH3 domain-containing GRB2-like protein B1 OS=Gallus gallus (Chicken) Name=SH3GLB1 {ECO:0000250|UniProtKB:Q9Y371} ORFNames=RCJMB04_24b23 PE=2	GO:0005515; protein binding; molecular_function-GO:0005737; cytoplasm; cellular_component	PREDICTED: endophilin-B1-like [Paralichthys olivaceus]
Msa000565	Superscaffold1	23688420	23695553	-	no KO assigned | (RefSeq) nrros; negative regulator of reactive oxygen species	IPR001611; Leucine-rich repeat-IPR003591; Leucine-rich repeat, typical subtype-IPR026906; Leucine rich repeat 5	Leucine-rich repeat-containing protein 33 {ECO:0000313|EMBL:CBN81799.1} OS=Dicentrarchus labrax (European seabass) (Morone labrax) ORFNames=DLA_XVIII00570 {ECO:0000313|EMBL:CBN81799.1} PE=4	Negative regulator of reactive oxygen species Leucine-rich repeat-containing protein 33 Precursor OS=Danio rerio (Zebrafish) (Brachydanio rerio) Name=nrros Synonyms=lrrc33 ORFNames=zgc:100989 PE=2	GO:0005515; protein binding; molecular_function	Leucine-rich repeat-containing protein 33 [Dicentrarchus labrax]
Msa000566	Superscaffold1	23702724	23706788	-	K10319 F-box protein 45 | (RefSeq) fbxo45; F-box protein 45	IPR001810; F-box domain-IPR001870; B30.2/SPRY domain-IPR003877; SPRY domain	Uncharacterized protein {ECO:0000313|Ensembl:ENSONIP00000005943} OS=Oreochromis niloticus (Nile tilapia) (Tilapia nilotica) Name=fbxo45 {ECO:0000313|Ensembl:ENSONIP00000005943} PE=4	F-box/SPRY domain-containing protein 1 F-box only protein 45 OS=Danio rerio (Zebrafish) (Brachydanio rerio) Name=fbxo45 ORFNames=zgc:65875 PE=2	GO:0005515; protein binding; molecular_function	F-box/SPRY domain-containing protein 1 [Seriola dumerili] >XP_023253749.1 F-box/SPRY domain-containing protein 1 isoform X2 [Seriola lalandi dorsalis]
Msa000567	Superscaffold1	23707331	23714649	+	no KO assigned | (RefSeq) fam168b; family with sequence similarity 168 member B	IPR029247; FAM168A/MANI	Protein FAM168B {ECO:0000313|EMBL:CBN81801.1} OS=Dicentrarchus labrax (European seabass) (Morone labrax) ORFNames=DLA_XVIII00590 {ECO:0000313|EMBL:CBN81801.1} PE=4	Myelin-associated neurite-outgrowth inhibitor Short=Mani OS=Xenopus tropicalis (Western clawed frog) (Silurana tropicalis) Name=fam168b PE=2	NA	Protein FAM168B [Dicentrarchus labrax]
Msa000568	Superscaffold1	23716001	23762132	+	K06642 DNA-dependent protein kinase catalytic subunit [EC:2.7.11.1] | (RefSeq) prkdc; protein kinase, DNA-activated, catalytic polypeptide	IPR000403; Phosphatidylinositol 3-/4-kinase, catalytic domain-IPR003151; PIK-related kinase, FAT-IPR003152; FATC domain-IPR012582; NUC194-IPR014009; PIK-related kinase	Uncharacterized protein {ECO:0000313|Ensembl:ENSGACP00000002590} OS=Gasterosteus aculeatus (Three-spined stickleback) Name=PRKDC {ECO:0000313|Ensembl:ENSGACP00000002590} PE=3	DNA-dependent protein kinase catalytic subunit Short=DNA-PK catalytic subunit Short=DNA-PKcs EC=2.7.11.1 OS=Gallus gallus (Chicken) Name=PRKDC Synonyms=XRCC7 PE=2	GO:0003677; DNA binding; molecular_function-GO:0004677; DNA-dependent protein kinase activity; molecular_function-GO:0005515; protein binding; molecular_function-GO:0005524; ATP binding; molecular_function-GO:0005634; nucleus; cellular_component-GO:0006303; double-strand break repair via nonhomologous end joining; biological_process-GO:0016301; kinase activity; molecular_function	PREDICTED: DNA-dependent protein kinase catalytic subunit [Stegastes partitus]
Msa000569	Superscaffold1	23768486	23769374	-	NA	NA	Laminin-type epidermal growth factor domain {ECO:0000313|EMBL:JAQ57146.1} Fragment OS=Fundulus heteroclitus (Killifish) (Mummichog) PE=4	NA	NA	PREDICTED: uncharacterized protein LOC108898308 [Lates calcarifer]
Msa000570	Superscaffold1	23777688	23785703	-	no KO assigned | (RefSeq) garem1; GRB2 associated regulator of MAPK1 subtype 1	IPR025946; CABIT domain	Protein FAM59A {ECO:0000313|EMBL:CBN81783.1} OS=Dicentrarchus labrax (European seabass) (Morone labrax) ORFNames=DLA_XVIII00410 {ECO:0000313|EMBL:CBN81783.1} PE=4	GRB2-associated and regulator of MAPK protein 1 GRB2-associated and regulator of MAPK1 OS=Danio rerio (Zebrafish) (Brachydanio rerio) Name=garem1 Synonyms=fam59a, garem ORFNames=zgc:55634 PE=2	NA	PREDICTED: LOW QUALITY PROTEIN: GRB2-associated and regulator of MAPK protein 1 [Lates calcarifer]
Msa000572	Superscaffold1	23792501	23801696	-	K17866 diphthamide biosynthesis protein 2 | (RefSeq) dph2; DPH2 homolog	IPR010014; Diphthamide synthesis DHP2, eukaryotes-IPR016435; Diphthamide synthesis DPH1/DPH2-IPR024461; Coiled-coil domain-containing protein 90-like	Diphthamide biosynthesis protein 2 {ECO:0000313|EMBL:CBN81781.1} OS=Dicentrarchus labrax (European seabass) (Morone labrax) ORFNames=DLA_XVIII00390 {ECO:0000313|EMBL:CBN81781.1} PE=3	2-(3-amino-3-carboxypropyl)histidine synthase subunit 2 {ECO:0000305} EC=2.5.1.108 {ECO:0000250|UniProtKB:Q9CR25} Diphthamide biosynthesis protein 2 Diphtheria toxin resistance protein 2 {ECO:0000305} S-adenosyl-L-methionine:L-histidine 3-amino-3-carboxypropyltransferase 2 {ECO:0000305} OS=Danio rerio (Zebrafish) (Brachydanio rerio) Name=dph2 ORFNames=zgc:162269 PE=2	GO:0017183; peptidyl-diphthamide biosynthetic process from peptidyl-histidine; biological_process	2-(3-amino-3-carboxypropyl)histidine synthase subunit 2 [Larimichthys crocea] >XP_010741727.2 2-(3-amino-3-carboxypropyl)histidine synthase subunit 2 [Larimichthys crocea] >XP_027130131.1 2-(3-amino-3-carboxypropyl)histidine synthase subunit 2 [Larimichthys crocea]
Msa000573	Superscaffold1	23804008	23807335	-	no KO assigned | (RefSeq) regulator of G-protein signaling 9-binding protein B	IPR026512; RGS7BP/RGS9BP family-IPR026513; Regulator of G-protein signalling 9-binding protein	Regulator of G-protein signaling 9-binding protein B {ECO:0000313|EMBL:CBN81779.1} OS=Dicentrarchus labrax (European seabass) (Morone labrax) ORFNames=DLA_XVIII00370 {ECO:0000313|EMBL:CBN81779.1} PE=4	Regulator of G-protein signaling 9-binding protein B RGS9-anchoring protein B OS=Xenopus laevis (African clawed frog) Name=rgs9bp-b PE=2	NA	regulator of G-protein signaling 9-binding protein B-like [Acanthochromis polyacanthus]
Msa000574	Superscaffold1	23808042	23815600	-	K10402 kinesin family member 20 | (RefSeq) kinesin-like protein KIF20A	IPR001752; Kinesin motor domain	Kinesin-like protein {ECO:0000256|RuleBase:RU000394} OS=Dicentrarchus labrax (European seabass) (Morone labrax) ORFNames=DLA_XVIII00360 {ECO:0000313|EMBL:CBN81778.1} PE=3	Kinesin-like protein KIF20A Kinesin-like protein 174 Rab6-interacting kinesin-like protein Rabkinesin-6 OS=Mus musculus (Mouse) Name=Kif20a Synonyms=Rab6kifl PE=2	GO:0003777; microtubule motor activity; molecular_function-GO:0005524; ATP binding; molecular_function-GO:0007018; microtubule-based movement; biological_process-GO:0008017; microtubule binding; molecular_function	kinesin-like protein KIF20A [Larimichthys crocea]
Msa000575	Superscaffold1	23818102	23818931	-	K02969 small subunit ribosomal protein S20e | (RefSeq) rps20; ribosomal protein S20	IPR001848; Ribosomal protein S10-IPR027486; Ribosomal protein S10 domain	Uncharacterized protein {ECO:0000313|Ensembl:ENSLOCP00000006538} OS=Lepisosteus oculatus (Spotted gar) Name=RPS20 {ECO:0000313|Ensembl:ENSLOCP00000006538} PE=3	40S ribosomal protein S20 OS=Rattus norvegicus (Rat) Name=Rps20 PE=3	GO:0003735; structural constituent of ribosome; molecular_function-GO:0005840; ribosome; cellular_component-GO:0006412; translation; biological_process	PREDICTED: 40S ribosomal protein S20 [Cuculus canorus]
Msa000576	Superscaffold1	23822915	23843237	+	K21415 ankyrin repeat and SAM domain-containing protein 6 | (RefSeq) anks6; ankyrin repeat and sterile alpha motif domain containing 6	IPR001660; Sterile alpha motif domain-IPR002110; Ankyrin repeat-IPR011598; Myc-type, basic helix-loop-helix (bHLH) domain-IPR020683; Ankyrin repeat-containing domain	Ankyrin repeat and SAM domain-containing protein 6 {ECO:0000313|EMBL:CBN81776.1} OS=Dicentrarchus labrax (European seabass) (Morone labrax) ORFNames=DLA_XVIII00340 {ECO:0000313|EMBL:CBN81776.1} PE=4	Ankyrin repeat and SAM domain-containing protein 6 SamCystin Sterile alpha motif domain-containing protein 6 Short=SAM domain-containing protein 6 OS=Mus musculus (Mouse) Name=Anks6 Synonyms=Gm635, Samd6 PE=1	GO:0005515; protein binding; molecular_function-GO:0046983; protein dimerization activity; molecular_function	ankyrin repeat and SAM domain-containing protein 6 [Cynoglossus semilaevis] >XP_008305928.1 ankyrin repeat and SAM domain-containing protein 6 [Cynoglossus semilaevis]
Msa000577	Superscaffold1	23888073	23908117	+	K09094 aryl hydrocarbon receptor repressor | (RefSeq) ahrr; aryl-hydrocarbon receptor repressor	IPR000014; PAS domain-IPR013767; PAS fold	Aryl hydrocarbon receptor repressor {ECO:0000313|EMBL:CBN81775.1} OS=Dicentrarchus labrax (European seabass) (Morone labrax) ORFNames=DLA_XVIII00330 {ECO:0000313|EMBL:CBN81775.1} PE=4	Aryl hydrocarbon receptor repressor Short=AhR repressor Short=AhRR Class E basic helix-loop-helix protein 77 Short=bHLHe77 OS=Homo sapiens (Human) Name=AHRR Synonyms=BHLHE77, KIAA1234 PE=1	GO:0006355; regulation of transcription, DNA-templated; biological_process	Aryl hydrocarbon receptor repressor [Dicentrarchus labrax]
Msa000578	Superscaffold1	23925369	23937841	-	K13963 serpin B | (RefSeq) leukocyte elastase inhibitor-like	IPR000215; Serpin family-IPR000240; Serpin B9/maspin-IPR023796; Serpin domain	Leukocyte elastase inhibitor {ECO:0000313|EMBL:CBN81773.1} OS=Dicentrarchus labrax (European seabass) (Morone labrax) ORFNames=DLA_XVIII00310 {ECO:0000313|EMBL:CBN81773.1} PE=3	Leukocyte elastase inhibitor Short=LEI Serpin B1 OS=Equus caballus (Horse) Name=SERPINB1 Synonyms=ELANH2 PE=1	GO:0004867; serine-type endopeptidase inhibitor activity; molecular_function-GO:0005615; extracellular space; cellular_component	Leukocyte elastase inhibitor [Dicentrarchus labrax]
Msa000579	Superscaffold1	23941613	23979043	-	K13963 serpin B | (RefSeq) leukocyte elastase inhibitor-like	IPR000215; Serpin family-IPR000240; Serpin B9/maspin-IPR023796; Serpin domain	Leukocyte elastase inhibitor {ECO:0000313|EMBL:CBN81773.1} OS=Dicentrarchus labrax (European seabass) (Morone labrax) ORFNames=DLA_XVIII00310 {ECO:0000313|EMBL:CBN81773.1} PE=3	Leukocyte elastase inhibitor B Serine protease inhibitor EIB Serpin B1b OS=Mus musculus (Mouse) Name=Serpinb1b PE=1	GO:0004867; serine-type endopeptidase inhibitor activity; molecular_function-GO:0005615; extracellular space; cellular_component	leukocyte elastase inhibitor-like isoform X2 [Amphiprion ocellaris]
Msa000580	Superscaffold1	23982870	23990764	-	K13963 serpin B | (RefSeq) leukocyte elastase inhibitor-like	IPR000215; Serpin family-IPR023796; Serpin domain	Leukocyte elastase inhibitor {ECO:0000313|EMBL:CBN81772.1} OS=Dicentrarchus labrax (European seabass) (Morone labrax) ORFNames=DLA_XVIII00300 {ECO:0000313|EMBL:CBN81772.1} PE=3	Leukocyte elastase inhibitor Serpin B1 OS=Xenopus tropicalis (Western clawed frog) (Silurana tropicalis) Name=serpinb1 PE=2	GO:0005615; extracellular space; cellular_component	leukocyte elastase inhibitor-like [Perca flavescens] >XP_028425195.1 leukocyte elastase inhibitor-like [Perca flavescens]
Msa000581	Superscaffold1	23991544	23999375	+	K17928 sorting nexin-16 | (RefSeq) snx16; sorting nexin-16	IPR001683; Phox homologous domain	Sorting nexin-16 {ECO:0000313|EMBL:CBN81771.1} OS=Dicentrarchus labrax (European seabass) (Morone labrax) ORFNames=DLA_XVIII00290 {ECO:0000313|EMBL:CBN81771.1} PE=4	Sorting nexin-16 OS=Homo sapiens (Human) Name=SNX16 PE=1	GO:0035091; phosphatidylinositol binding; molecular_function	sorting nexin-16 isoform X1 [Seriola dumerili] >XP_023255243.1 sorting nexin-16 isoform X1 [Seriola lalandi dorsalis]
Msa000582	Superscaffold1	24015457	24020126	+	K05231 agouti related protein | (RefSeq) agouti-signaling protein-like	IPR007733; Agouti-IPR027300; Agouti domain	Agouti-signaling protein {ECO:0000313|EMBL:CCW03299.1} OS=Dicentrarchus labrax (European seabass) (Morone labrax) Name=asip2 {ECO:0000313|EMBL:CCW03299.1} PE=2	Agouti-related protein Precursor OS=Mus musculus (Mouse) Name=Agrp Synonyms=Agrt, Art PE=1	GO:0005102; receptor binding; molecular_function-GO:0005576; extracellular region; cellular_component-GO:0009755; hormone-mediated signaling pathway; biological_process	Agouti-signaling protein [Dicentrarchus labrax]
Msa000584	Superscaffold1	24027948	24066174	+	K05633 atrophin-1 interacting protein 5 (WW domain containing E3 ubiquitin protein ligase 1) [EC:2.3.2.26] | (RefSeq) wwp1; WW domain containing E3 ubiquitin protein ligase 1	IPR000008; C2 domain-IPR000569; HECT domain-IPR001202; WW domain	NEDD4-like E3 ubiquitin-protein ligase WWP1 {ECO:0000313|EMBL:CBN81769.1} OS=Dicentrarchus labrax (European seabass) (Morone labrax) ORFNames=DLA_XVIII00270 {ECO:0000313|EMBL:CBN81769.1} PE=4	NEDD4-like E3 ubiquitin-protein ligase WWP1 EC=2.3.2.26 HECT-type E3 ubiquitin transferase WWP1 WW domain-containing protein 1 OS=Mus musculus (Mouse) Name=Wwp1 PE=1	GO:0004842; ubiquitin-protein transferase activity; molecular_function-GO:0005515; protein binding; molecular_function	NEDD4-like E3 ubiquitin-protein ligase WWP1 [Perca flavescens]
Msa000586	Superscaffold1	24074090	24083388	+	no KO assigned | (RefSeq) copine-3-like	IPR000008; C2 domain-IPR002035; von Willebrand factor, type A-IPR010734; Copine	Copine-3 {ECO:0000313|EMBL:CBN81767.1} OS=Dicentrarchus labrax (European seabass) (Morone labrax) ORFNames=DLA_XVIII00250 {ECO:0000313|EMBL:CBN81767.1} PE=4	Copine-3 {ECO:0000305} Copine III {ECO:0000303|PubMed:11041869, ECO:0000312|HGNC:HGNC:2316} OS=Homo sapiens (Human) Synonyms=CPN3, KIAA0636 {ECO:0000303|PubMed:9734811} PE=1	NA	copine-3-like [Perca flavescens] >XP_028424768.1 copine-3-like [Perca flavescens] >XP_028424769.1 copine-3-like [Perca flavescens] >XP_028424770.1 copine-3-like [Perca flavescens]
Msa000587	Superscaffold1	24089508	24097404	+	no KO assigned | (RefSeq) copine-3-like	IPR000008; C2 domain-IPR002035; von Willebrand factor, type A-IPR010734; Copine	Copine-3 {ECO:0000313|EMBL:CBN81765.1} OS=Dicentrarchus labrax (European seabass) (Morone labrax) ORFNames=DLA_XVIII00230 {ECO:0000313|EMBL:CBN81765.1} PE=4	Copine-3 {ECO:0000305} Copine III {ECO:0000303|PubMed:11041869, ECO:0000312|HGNC:HGNC:2316} OS=Homo sapiens (Human) Synonyms=CPN3, KIAA0636 {ECO:0000303|PubMed:9734811} PE=1	NA	copine-3-like isoform X1 [Perca flavescens]
Msa000588	Superscaffold1	24104656	24117309	+	no KO assigned | (RefSeq) copine-3-like	IPR000008; C2 domain-IPR002035; von Willebrand factor, type A-IPR010734; Copine	Copine-3 {ECO:0000313|EMBL:CBN81764.1} OS=Dicentrarchus labrax (European seabass) (Morone labrax) ORFNames=DLA_XVIII00220 {ECO:0000313|EMBL:CBN81764.1} PE=4	Copine-3 {ECO:0000305} Copine III {ECO:0000303|PubMed:11041869, ECO:0000312|HGNC:HGNC:2316} OS=Homo sapiens (Human) Synonyms=CPN3, KIAA0636 {ECO:0000303|PubMed:9734811} PE=1	NA	Copine-3 [Dicentrarchus labrax]
Msa000589	Superscaffold1	24118611	24124031	-	K01823 isopentenyl-diphosphate Delta-isomerase [EC:5.3.3.2] | (RefSeq) idi1; isopentenyl-diphosphate delta isomerase 1	IPR000086; NUDIX hydrolase domain-IPR000477; Reverse transcriptase domain-IPR011876; Isopentenyl-diphosphate delta-isomerase, type 1-IPR015095; Alkylated DNA repair protein AlkB, homologue 8, N-terminal	Uncharacterized protein {ECO:0000313|Ensembl:ENSONIP00000004568} OS=Oreochromis niloticus (Nile tilapia) (Tilapia nilotica) Name=idi1 {ECO:0000313|Ensembl:ENSONIP00000004568} PE=4	Isopentenyl-diphosphate Delta-isomerase 1 EC=5.3.3.2 Isopentenyl pyrophosphate isomerase 1 Short=IPP isomerase 1 Short=IPPI1 OS=Mesocricetus auratus (Golden hamster) Name=IDI1 PE=2	GO:0004452; isopentenyl-diphosphate delta-isomerase activity; molecular_function-GO:0008168; methyltransferase activity; molecular_function-GO:0008299; isoprenoid biosynthetic process; biological_process-GO:0016706; oxidoreductase activity, acting on paired donors, with incorporation or reduction of molecular oxygen, 2-oxoglutarate as one donor, and incorporation of one atom each of oxygen into b…	isopentenyl-diphosphate Delta-isomerase 1 [Larimichthys crocea]
Msa000590	Superscaffold1	24125505	24143720	+	no KO assigned | (RefSeq) WD repeat-containing protein 37-like	IPR001680; WD40 repeat-IPR017986; WD40-repeat-containing domain-IPR020472; G-protein beta WD-40 repeat	Uncharacterized protein {ECO:0000313|Ensembl:ENSPFOP00000000419} OS=Poecilia formosa (Amazon molly) (Limia formosa) PE=4	WD repeat-containing protein 37 OS=Xenopus tropicalis (Western clawed frog) (Silurana tropicalis) Name=wdr37 PE=2	GO:0005515; protein binding; molecular_function	PREDICTED: WD repeat-containing protein 37-like [Lates calcarifer] >XP_018553738.1 PREDICTED: WD repeat-containing protein 37-like [Lates calcarifer] >XP_018553740.1 PREDICTED: WD repeat-containing protein 37-like [Lates calcarifer] >XP_018553741.1 PREDICTED: WD repeat-containing protein 37-like [Lates calcarifer]
Msa000591	Superscaffold1	24149956	24241297	-	K13194 double stranded RNA-specific editase B [EC:3.5.-.-] | (RefSeq) adarb2; double-stranded RNA-specific editase B2	IPR002466; Adenosine deaminase/editase-IPR014720; Double-stranded RNA-binding domain	Double-stranded RNA-specific editase B2 {ECO:0000313|EMBL:CBN81761.1} OS=Dicentrarchus labrax (European seabass) (Morone labrax) ORFNames=DLA_XVIII00190 {ECO:0000313|EMBL:CBN81761.1} PE=4	Double-stranded RNA-specific editase B2 EC=3.5.-.- RNA-dependent adenosine deaminase 3 RNA-editing deaminase 2 RNA-editing enzyme 2 dsRNA adenosine deaminase B2 OS=Homo sapiens (Human) Name=ADARB2 Synonyms=ADAR3, RED2 PE=1	GO:0003723; RNA binding; molecular_function-GO:0004000; adenosine deaminase activity; molecular_function-GO:0006396; RNA processing; biological_process	double-stranded RNA-specific editase B2 [Larimichthys crocea]
Msa000592	Superscaffold1	24538354	24563638	+	K00850 6-phosphofructokinase 1 [EC:2.7.1.11] | (RefSeq) ATP-dependent 6-phosphofructokinase, platelet type-like	IPR000023; Phosphofructokinase domain-IPR022953; ATP-dependent 6-phosphofructokinase	ATP-dependent 6-phosphofructokinase {ECO:0000256|HAMAP-Rule:MF_03184} Short=ATP-PFK {ECO:0000256|HAMAP-Rule:MF_03184} Short=Phosphofructokinase {ECO:0000256|HAMAP-Rule:MF_03184} EC=2.7.1.11 {ECO:0000256|HAMAP-Rule:MF_03184} Phosphohexokinase {ECO:0000256|HAMAP-Rule:MF_03184} OS=Takifugu rubripes (Japanese pufferfish) (Fugu rubripes) Name=pfkp {ECO:0000313|Ensembl:ENSTRUP00000027851} PE=3	ATP-dependent 6-phosphofructokinase, platelet type {ECO:0000255|HAMAP-Rule:MF_03184} Short=ATP-PFK {ECO:0000255|HAMAP-Rule:MF_03184} Short=PFK-P EC=2.7.1.11 {ECO:0000255|HAMAP-Rule:MF_03184} 6-phosphofructokinase type C Phosphofructo-1-kinase isozyme C Short=PFK-C Phosphohexokinase {ECO:0000255|HAMAP-Rule:MF_03184} OS=Homo sapiens (Human) Name=PFKP Synonyms=PFKF PE=1	GO:0003872; 6-phosphofructokinase activity; molecular_function-GO:0006002; fructose 6-phosphate metabolic process; biological_process-GO:0006096; glycolytic process; biological_process	ATP-dependent 6-phosphofructokinase, platelet type isoform X6 [Larimichthys crocea]
Msa000593	Superscaffold1	24611357	24632952	-	K09207 krueppel-like factor 6/7 | (RefSeq) Krueppel-like factor 6	IPR013087; Zinc finger C2H2-type	Uncharacterized protein {ECO:0000313|Ensembl:ENSONIP00000004586} OS=Oreochromis niloticus (Nile tilapia) (Tilapia nilotica) Name=klf6 {ECO:0000313|Ensembl:ENSONIP00000004586} PE=4	Krueppel-like factor 6 Core promoter element-binding protein OS=Mus musculus (Mouse) Name=Klf6 Synonyms=Copeb, Cpbp PE=2	GO:0003676; nucleic acid binding; molecular_function	Krueppel-like factor 6 [Scophthalmus maximus]
Msa000594	Superscaffold1	24804992	24835345	-	no KO assigned | (RefSeq) uncharacterized LOC106676317	NA	Si:ch211-155i14.1 {ECO:0000313|EMBL:SBQ92026.1} OS=Nothobranchius kuhntae (Beira killifish) Name=SI:CH211-155I14.1 {ECO:0000313|EMBL:SBQ92026.1} PE=4	NA	NA	uncharacterized protein LOC114572564 [Perca flavescens]
Msa000597	Superscaffold1	24929504	24970533	-	no KO assigned | (RefSeq) ccny; cyclin Y	IPR006671; Cyclin, N-terminal-IPR013763; Cyclin-like	Cyclin-Y {ECO:0000313|EMBL:CBN81755.1} OS=Dicentrarchus labrax (European seabass) (Morone labrax) ORFNames=DLA_XVIII00130 {ECO:0000313|EMBL:CBN81755.1} PE=3	Cyclin-Y Short=Cyc-Y Cyclin box protein 1 Cyclin fold protein 1 cyclin-X OS=Homo sapiens (Human) Name=CCNY Synonyms=C10orf9, CBCP1, CFP1 PE=1	NA	Cyclin-Y [Dicentrarchus labrax]
Msa000598	Superscaffold1	24972612	24981706	-	K09052 cAMP response element modulator | (RefSeq) crem; cAMP responsive element modulator	IPR001630; cAMP response element binding (CREB) protein-IPR004827; Basic-leucine zipper domain	cAMP early repressor I {ECO:0000313|EMBL:CBN81754.1} OS=Dicentrarchus labrax (European seabass) (Morone labrax) ORFNames=DLA_XVIII00120 {ECO:0000313|EMBL:CBN81754.1} PE=4	cAMP-responsive element modulator OS=Canis lupus familiaris (Dog) (Canis familiaris) Name=CREM PE=2	GO:0003677; DNA binding; molecular_function-GO:0003700; transcription factor activity, sequence-specific DNA binding; molecular_function-GO:0005634; nucleus; cellular_component-GO:0006355; regulation of transcription, DNA-templated; biological_process	cAMP-responsive element modulator isoform X4 [Perca flavescens]
Msa000599	Superscaffold1	24984228	24994072	+	K03870 cullin 2 | (RefSeq) cul2, Cullin-2; cullin 2	IPR001373; Cullin, N-terminal-IPR016158; Cullin homology-IPR019559; Cullin protein, neddylation domain	Cullin-2 {ECO:0000313|EMBL:CBN81753.1} OS=Dicentrarchus labrax (European seabass) (Morone labrax) ORFNames=DLA_XVIII00110 {ECO:0000313|EMBL:CBN81753.1} PE=3	Cullin-2 Short=CUL-2 OS=Mus musculus (Mouse) Name=Cul2 PE=1	GO:0006511; ubiquitin-dependent protein catabolic process; biological_process-GO:0031625; ubiquitin protein ligase binding; molecular_function	Cullin-2 [Dicentrarchus labrax]
Msa000600	Superscaffold1	25013136	25279295	+	K04237 partitioning defective protein 3 | (RefSeq) pard3; par-3 family cell polarity regulator	IPR001478; PDZ domain-IPR021922; Par3/HAL, N-terminal	Partitioning defective 3 homolog {ECO:0000313|EMBL:CBN81751.1} OS=Dicentrarchus labrax (European seabass) (Morone labrax) ORFNames=DLA_XVIII00090 {ECO:0000313|EMBL:CBN81751.1} PE=4	Partitioning defective 3 homolog Short=PAR-3 Short=PARD-3 Atypical PKC isotype-specific-interacting protein Short=ASIP CTCL tumor antigen se2-5 PAR3-alpha OS=Homo sapiens (Human) Name=PARD3 Synonyms=PAR3, PAR3A PE=1	GO:0005515; protein binding; molecular_function	partitioning defective 3 homolog isoform X1 [Larimichthys crocea]
Msa000601	Superscaffold1	25339331	25362554	+	K04237 partitioning defective protein 3 | (RefSeq) pard3; par-3 family cell polarity regulator	NA	Partitioning defective 3 homolog {ECO:0000313|EMBL:CBN81751.1} OS=Dicentrarchus labrax (European seabass) (Morone labrax) ORFNames=DLA_XVIII00090 {ECO:0000313|EMBL:CBN81751.1} PE=4	Partitioning defective 3 homolog Short=PAR-3 Short=PARD-3 Atypical PKC isotype-specific-interacting protein Short=ASIP CTCL tumor antigen se2-5 PAR3-alpha OS=Homo sapiens (Human) Name=PARD3 Synonyms=PAR3, PAR3A PE=1	NA	partitioning defective 3 homolog isoform X4 [Perca flavescens]
Msa000602	Superscaffold1	25548080	25609198	+	K06724 neuropilin 1 | (RefSeq) neuropilin-1a-like	IPR000421; Coagulation factor 5/8 C-terminal domain-IPR000859; CUB domain-IPR000998; MAM domain-IPR022579; Neuropilin, C-terminal-IPR027146; Neuropilin-1	Neuropilin {ECO:0000256|PIRNR:PIRNR036960} OS=Dicentrarchus labrax (European seabass) (Morone labrax) ORFNames=DLA_XVIII00080 {ECO:0000313|EMBL:CBN81750.1} PE=3	Neuropilin-1a Short=znrp1 Precursor OS=Danio rerio (Zebrafish) (Brachydanio rerio) Name=nrp1a Synonyms=np-1, nrp1 PE=2	GO:0001525; angiogenesis; biological_process-GO:0005021; vascular endothelial growth factor-activated receptor activity; molecular_function-GO:0007411; axon guidance; biological_process-GO:0009887; animal organ morphogenesis; biological_process-GO:0016020; membrane; cellular_component-GO:0017154; semaphorin receptor activity; molecular_function-GO:0019838; growth factor binding; molecular_functio…	Neuropilin-1a [Dicentrarchus labrax]
Msa000603	Superscaffold1	25615166	25640643	+	K05719 integrin beta 1 | (RefSeq) integrin beta-1-like	IPR002369; Integrin beta subunit, VWA domain-IPR012896; Integrin beta subunit, tail-IPR013111; EGF-like domain, extracellular-IPR014836; Integrin beta subunit, cytoplasmic domain-IPR015812; Integrin beta subunit-IPR027071; Integrin beta-1 subunit	Integrin beta {ECO:0000256|RuleBase:RU000633} Fragment OS=Dicentrarchus labrax (European seabass) (Morone labrax) ORFNames=DLA_XVIII00070 {ECO:0000313|EMBL:CBN81749.1} PE=3	Integrin beta-1 {ECO:0000250|UniProtKB:P05556} Fibronectin receptor subunit beta {ECO:0000250|UniProtKB:P05556} Integrin subunit beta-1 {ECO:0000312|EMBL:ABY71046.1} VLA-4 subunit beta Precursor OS=Ovis aries (Sheep) Name=ITGB1 {ECO:0000250|UniProtKB:P05556} PE=2	GO:0004872; receptor activity; molecular_function-GO:0007155; cell adhesion; biological_process-GO:0007160; cell-matrix adhesion; biological_process-GO:0007229; integrin-mediated signaling pathway; biological_process-GO:0008305; integrin complex; cellular_component	integrin beta-1 isoform X2 [Mastacembelus armatus]
Msa000604	Superscaffold1	25651903	25661363	+	K07910 Ras-related protein Rab-18 | (RefSeq) rab18; RAB18, member RAS oncogene family	IPR001806; Small GTPase superfamily	Ras-related protein Rab-18 {ECO:0000313|EMBL:CBN81748.1} OS=Dicentrarchus labrax (European seabass) (Morone labrax) ORFNames=DLA_XVIII00060 {ECO:0000313|EMBL:CBN81748.1} PE=4	Ras-related protein Rab-18 Precursor OS=Mus musculus (Mouse) Name=Rab18 PE=1	GO:0003924; GTPase activity; molecular_function-GO:0005525; GTP binding; molecular_function	PREDICTED: ras-related protein Rab-18 [Lates calcarifer]
Msa000605	Superscaffold1	25680861	25703176	-	no KO assigned | (RefSeq) mkx; mohawk homeobox	IPR001356; Homeobox domain-IPR008422; Homeobox KN domain	Homeobox protein Mohawk {ECO:0000313|EMBL:CBN81747.1} OS=Dicentrarchus labrax (European seabass) (Morone labrax) ORFNames=DLA_XVIII00050 {ECO:0000313|EMBL:CBN81747.1} PE=4	Homeobox protein Mohawk OS=Homo sapiens (Human) Name=MKX Synonyms=C10orf48, IRXL1 PE=2	GO:0003677; DNA binding; molecular_function-GO:0006355; regulation of transcription, DNA-templated; biological_process	homeobox protein Mohawk isoform X2 [Larimichthys crocea]
Msa000606	Superscaffold1	25715446	25757281	-	no KO assigned | (RefSeq) armc4; armadillo repeat containing 4	IPR000225; Armadillo-IPR026959; Armadillo repeat-containing protein 4	Armadillo repeat-containing protein 4 {ECO:0000313|EMBL:CBN81746.1} OS=Dicentrarchus labrax (European seabass) (Morone labrax) ORFNames=DLA_XVIII00040 {ECO:0000313|EMBL:CBN81746.1} PE=4	Armadillo repeat-containing protein 4 OS=Mus musculus (Mouse) Name=Armc4 PE=1	GO:0005515; protein binding; molecular_function	armadillo repeat-containing protein 4 isoform X1 [Perca flavescens] >XP_028425161.1 armadillo repeat-containing protein 4 isoform X1 [Perca flavescens]
Msa000607	Superscaffold1	25774130	25923079	-	no KO assigned | (RefSeq) mpp7; membrane palmitoylated protein 7	IPR001452; SH3 domain-IPR001478; PDZ domain-IPR004172; L27 domain-IPR008144; Guanylate kinase-like domain-IPR008145; Guanylate kinase/L-type calcium channel beta subunit-IPR011511; Variant SH3 domain-IPR014775; L27 domain, C-terminal	MAGUK p55 subfamily member 7 {ECO:0000313|EMBL:JAR49801.1} Fragment OS=Fundulus heteroclitus (Killifish) (Mummichog) PE=4	MAGUK p55 subfamily member 7 Protein humpback OS=Danio rerio (Zebrafish) (Brachydanio rerio) Name=mpp7 Synonyms=dlg3, hmp PE=1	GO:0005515; protein binding; molecular_function	PREDICTED: MAGUK p55 subfamily member 7 isoform X1 [Lates calcarifer] >XP_018553728.1 PREDICTED: MAGUK p55 subfamily member 7 isoform X1 [Lates calcarifer] >XP_018553729.1 PREDICTED: MAGUK p55 subfamily member 7 isoform X1 [Lates calcarifer]
Msa000608	Superscaffold1	25925387	25960659	+	no KO assigned | (RefSeq) wac; WW domain containing adaptor with coiled-coil	IPR001202; WW domain	Uncharacterized protein {ECO:0000313|Ensembl:ENSORLP00000005728} OS=Oryzias latipes (Japanese rice fish) (Japanese killifish) Name=wac {ECO:0000313|Ensembl:ENSORLP00000005728} PE=4	WW domain-containing adapter protein with coiled-coil OS=Danio rerio (Zebrafish) (Brachydanio rerio) Name=waca Synonyms=wac PE=2	GO:0005515; protein binding; molecular_function	PREDICTED: WW domain-containing adapter protein with coiled-coil isoform X2 [Lates calcarifer]
Msa000609	Superscaffold1	25965375	25971707	+	K10162 BMP and activin membrane-bound inhibitor | (RefSeq) bambi; BMP and activin membrane bound inhibitor	IPR009345; BMP and activin membrane-bound inhibitor	BMP and activin membrane-bound inhibitor homolog {ECO:0000256|PIRNR:PIRNR037456} OS=Dicentrarchus labrax (European seabass) (Morone labrax) ORFNames=DLA_XVIII00010 {ECO:0000313|EMBL:CBN81743.1} PE=3	BMP and activin membrane-bound inhibitor homolog Non-metastatic gene A protein Putative transmembrane protein NMA Precursor OS=Homo sapiens (Human) Name=BAMBI Synonyms=NMA PE=1	GO:0030512; negative regulation of transforming growth factor beta receptor signaling pathway; biological_process-GO:0090263; positive regulation of canonical Wnt signaling pathway; biological_process	BMP and activin membrane-bound inhibitor homolog [Dicentrarchus labrax]
Msa000611	Superscaffold1	26234224	26248293	-	no KO assigned | (RefSeq) KIAA1462 ortholog	IPR028221; Junctional protein associated with coronary artery disease	Uncharacterized protein {ECO:0000313|Ensembl:ENSPFOP00000007793} OS=Poecilia formosa (Amazon molly) (Limia formosa) PE=4	Junctional protein associated with coronary artery disease Short=JCAD OS=Homo sapiens (Human) Name=KIAA1462 Synonyms=JCAD PE=1	GO:0005911; cell-cell junction; cellular_component	junctional protein associated with coronary artery disease [Larimichthys crocea] >XP_027129973.1 junctional protein associated with coronary artery disease [Larimichthys crocea] >XP_019108453.2 junctional protein associated with coronary artery disease [Larimichthys crocea]
Msa000612	Superscaffold1	26299461	26311942	-	K18060 poly(A) RNA polymerase, mitochondrial [EC:2.7.7.19] | (RefSeq) mtpap; mitochondrial poly(A) polymerase	IPR002058; PAP/25A-associated	Uncharacterized protein {ECO:0000313|Ensembl:ENSONIP00000004708} OS=Oreochromis niloticus (Nile tilapia) (Tilapia nilotica) Name=mtpap {ECO:0000313|Ensembl:ENSONIP00000004708} PE=4	Poly(A) RNA polymerase, mitochondrial Short=PAP EC=2.7.7.19 PAP-associated domain-containing protein 1 Polynucleotide adenylyltransferase Precursor OS=Mus musculus (Mouse) Name=Mtpap Synonyms=Papd1 PE=1	NA	poly(A) RNA polymerase, mitochondrial [Seriola dumerili]
Msa000613	Superscaffold1	26312403	26320809	+	K04415 mitogen-activated protein kinase kinase kinase 8 [EC:2.7.11.25] | (RefSeq) map3k8; mitogen-activated protein kinase kinase kinase 8	IPR000719; Protein kinase domain	Uncharacterized protein {ECO:0000313|Ensembl:ENSGACP00000002163} OS=Gasterosteus aculeatus (Three-spined stickleback) PE=4	Mitogen-activated protein kinase kinase kinase 8 EC=2.7.11.25 Cancer Osaka thyroid oncogene Proto-oncogene c-Cot Serine/threonine-protein kinase cot Tumor progression locus 2 Short=TPL-2 OS=Mus musculus (Mouse) Name=Map3k8 Synonyms=Cot, Tpl2 PE=1	GO:0004672; protein kinase activity; molecular_function-GO:0005524; ATP binding; molecular_function-GO:0006468; protein phosphorylation; biological_process	PREDICTED: mitogen-activated protein kinase kinase kinase 8-like [Lates calcarifer] >XP_018553811.1 PREDICTED: mitogen-activated protein kinase kinase kinase 8 isoform X1 [Lates calcarifer]
Msa000614	Superscaffold1	26393335	26468976	+	K10369 supervillin | (RefSeq) svil; supervillin	IPR007122; Villin/Gelsolin-IPR007123; Gelsolin-like domain-IPR015628; Supervillin	Uncharacterized protein {ECO:0000313|Ensembl:ENSONIP00000004714} OS=Oreochromis niloticus (Nile tilapia) (Tilapia nilotica) PE=4	Supervillin {ECO:0000303|PubMed:9867483} Archvillin {ECO:0000303|PubMed:12711699} p205/p250 {ECO:0000303|PubMed:12711699, ECO:0000303|PubMed:9867483} OS=Homo sapiens (Human) Name=SVIL {ECO:0000303|PubMed:9867483} PE=1	GO:0007010; cytoskeleton organization; biological_process-GO:0051015; actin filament binding; molecular_function	supervillin isoform X3 [Larimichthys crocea]
Msa000615	Superscaffold1	26503919	26562130	-	no KO assigned | (RefSeq) znf438; zinc finger protein 438	IPR013087; Zinc finger C2H2-type	Uncharacterized protein {ECO:0000313|Ensembl:ENSONIP00000004736} OS=Oreochromis niloticus (Nile tilapia) (Tilapia nilotica) Name=znf438 {ECO:0000313|Ensembl:ENSONIP00000004736} PE=4	Zinc finger protein 438 OS=Pongo abelii (Sumatran orangutan) (Pongo pygmaeus abelii) Name=ZNF438 PE=2	GO:0003676; nucleic acid binding; molecular_function	PREDICTED: zinc finger protein 438 [Stegastes partitus] >XP_008300338.1 PREDICTED: zinc finger protein 438 [Stegastes partitus] >XP_008300339.1 PREDICTED: zinc finger protein 438 [Stegastes partitus]
Msa000616	Superscaffold1	26603649	26629322	+	K09299 zinc finger homeobox protein 1/2 | (RefSeq) zeb1; zinc finger E-box binding homeobox 1	IPR001356; Homeobox domain-IPR008598; Drought induced 19 protein type, zinc-binding domain-IPR013087; Zinc finger C2H2-type	Uncharacterized protein {ECO:0000313|Ensembl:ENSONIP00000004737} OS=Oreochromis niloticus (Nile tilapia) (Tilapia nilotica) Name=zeb1 {ECO:0000313|Ensembl:ENSONIP00000004737} PE=4	Zinc finger E-box-binding homeobox 1 Delta EF1 Transcription factor 8 Short=TCF-8 Zinc finger homeobox protein 1a Short=MEB1 OS=Mus musculus (Mouse) Name=Zeb1 Synonyms=Tcf8, Zfhx1a, Zfx1a, Zfx1ha PE=1	GO:0003676; nucleic acid binding; molecular_function-GO:0003677; DNA binding; molecular_function	PREDICTED: LOW QUALITY PROTEIN: zinc finger E-box-binding homeobox 1-like [Lates calcarifer]
Msa000617	Superscaffold1	26657847	26737136	-	K20636 Rho GTPase-activating protein 12/27 | (RefSeq) arhgap12; Rho GTPase activating protein 12	IPR000198; Rho GTPase-activating protein domain-IPR001202; WW domain-IPR001452; SH3 domain-IPR001849; Pleckstrin homology domain	Uncharacterized protein {ECO:0000313|Ensembl:ENSGACP00000001316} Fragment OS=Gasterosteus aculeatus (Three-spined stickleback) PE=4	Rho GTPase-activating protein 12 Rho-type GTPase-activating protein 12 OS=Homo sapiens (Human) Name=ARHGAP12 PE=1	GO:0005515; protein binding; molecular_function-GO:0007165; signal transduction; biological_process	rho GTPase-activating protein 12 isoform X5 [Labrus bergylta]
Msa000618	Superscaffold1	26745054	26773607	-	K10396 kinesin family member 5 | (RefSeq) kif5b; kinesin family member 5B	IPR001752; Kinesin motor domain	Kinesin-like protein {ECO:0000256|RuleBase:RU000394} OS=Oreochromis niloticus (Nile tilapia) (Tilapia nilotica) Name=KIF5B (1 of many) {ECO:0000313|Ensembl:ENSONIP00000004753} PE=3	Kinesin-1 heavy chain Conventional kinesin heavy chain Ubiquitous kinesin heavy chain Short=UKHC OS=Rattus norvegicus (Rat) Synonyms=Khc {ECO:0000303|PubMed:10573845} PE=1	GO:0003777; microtubule motor activity; molecular_function-GO:0005524; ATP binding; molecular_function-GO:0007018; microtubule-based movement; biological_process-GO:0008017; microtubule binding; molecular_function	kinesin-1 heavy chain isoform X2 [Larimichthys crocea]
Msa000619	Superscaffold1	26781229	26816582	-	no KO assigned | (RefSeq) gfod1; glucose-fructose oxidoreductase domain-containing protein 1	IPR000683; Oxidoreductase, N-terminal-IPR004104; Oxidoreductase, C-terminal	Glucose-fructose oxidoreductase domain-containing protein 1 {ECO:0000313|EMBL:KKF20404.1} OS=Larimichthys crocea (Large yellow croaker) (Pseudosciaena crocea) ORFNames=EH28_06779 {ECO:0000313|EMBL:KKF20404.1} PE=4	Glucose-fructose oxidoreductase domain-containing protein 1 EC=1.-.-.- Precursor OS=Xenopus tropicalis (Western clawed frog) (Silurana tropicalis) Name=gfod1 PE=2	GO:0008152; metabolic process; biological_process-GO:0016491; oxidoreductase activity; molecular_function-GO:0055114; oxidation-reduction process; biological_process	glucose-fructose oxidoreductase domain-containing protein 1 [Larimichthys crocea]
Msa000620	Superscaffold1	26833514	26889103	-	K13627 solute carrier family 12 (potassium/chloride transporter), member 7 | (RefSeq) solute carrier family 12 member 7-like	IPR000076; K/Cl co-transporter-IPR004841; Amino acid permease/ SLC12A domain-IPR018491; SLC12A transporter, C-terminal-IPR030354; K/Cl co-transporter 4	Uncharacterized protein {ECO:0000313|Ensembl:ENSORLP00000005605} OS=Oryzias latipes (Japanese rice fish) (Japanese killifish) Name=LOC101159301 {ECO:0000313|Ensembl:ENSORLP00000005605} PE=4	Solute carrier family 12 member 7 Electroneutral potassium-chloride cotransporter 4 K-Cl cotransporter 4 OS=Mus musculus (Mouse) Name=Slc12a7 Synonyms=Kcc4 PE=1	GO:0005215; transporter activity; molecular_function-GO:0005887; integral component of plasma membrane; cellular_component-GO:0006810; transport; biological_process-GO:0006811; ion transport; biological_process-GO:0006884; cell volume homeostasis; biological_process-GO:0015379; potassium:chloride symporter activity; molecular_function-GO:0016020; membrane; cellular_component-GO:0016021; integral …	PREDICTED: solute carrier family 12 member 7-like isoform X3 [Stegastes partitus]
Msa000621	Superscaffold1	26907250	26911704	-	K13627 solute carrier family 12 (potassium/chloride transporter), member 7 | (RefSeq) solute carrier family 12 member 7-like	NA	Uncharacterized protein {ECO:0000313|EMBL:KKF20402.1} OS=Larimichthys crocea (Large yellow croaker) (Pseudosciaena crocea) ORFNames=EH28_06777 {ECO:0000313|EMBL:KKF20402.1} PE=4	NA	NA	LOW QUALITY PROTEIN: solute carrier family 12 member 7-like [Labrus bergylta]
Msa000622	Superscaffold1	26924818	26933273	-	K11182 diamine oxidase [EC:1.4.3.22] | (RefSeq) aoc1; amine oxidase, copper containing 1	IPR000269; Copper amine oxidase-IPR015798; Copper amine oxidase, C-terminal-IPR015800; Copper amine oxidase, N2-terminal-IPR015802; Copper amine oxidase, N3-terminal	Amine oxidase {ECO:0000256|RuleBase:RU000672} EC=1.4.3.- {ECO:0000256|RuleBase:RU000672} OS=Larimichthys crocea (Large yellow croaker) (Pseudosciaena crocea) ORFNames=EH28_06776 {ECO:0000313|EMBL:KKF20401.1} PE=3	Amiloride-sensitive amine oxidase [copper-containing] Short=DAO Short=Diamine oxidase EC=1.4.3.22 {ECO:0000250|UniProtKB:P19801} Amiloride-binding protein 1 Amine oxidase copper domain-containing protein 1 Histaminase Precursor OS=Rattus norvegicus (Rat) Name=Aoc1 Synonyms=Abp1 PE=2	GO:0005507; copper ion binding; molecular_function-GO:0008131; primary amine oxidase activity; molecular_function-GO:0009308; amine metabolic process; biological_process-GO:0048038; quinone binding; molecular_function-GO:0055114; oxidation-reduction process; biological_process	amiloride-sensitive amine oxidase [copper-containing]-like [Perca flavescens] >XP_028424610.1 amiloride-sensitive amine oxidase [copper-containing]-like [Perca flavescens] >XP_028424611.1 amiloride-sensitive amine oxidase [copper-containing]-like [Perca flavescens] >XP_028424612.1 amiloride-sensitive amine oxidase [copper-containing]-like [Perca flavescens] >XP_028424613.1 amiloride-sensitive ami…
Msa000623	Superscaffold1	27077589	27382293	+	K04905 potassium voltage-gated channel Eag-related subfamily H member 2 | (RefSeq) potassium voltage-gated channel subfamily H member 2-like	IPR000014; PAS domain-IPR000595; Cyclic nucleotide-binding domain-IPR000700; PAS-associated, C-terminal-IPR001610; PAC motif-IPR003938; Potassium channel, voltage-dependent, EAG/ELK/ERG-IPR003967; Potassium channel, voltage-dependent, ERG-IPR005821; Ion transport domain	Uncharacterized protein {ECO:0000313|Ensembl:ENSXMAP00000005322} OS=Xiphophorus maculatus (Southern platyfish) (Platypoecilus maculatus) Name=KCNH2 {ECO:0000313|Ensembl:ENSXMAP00000005322} PE=4	Potassium voltage-gated channel subfamily H member 2 Ether-a-go-go-related gene potassium channel 1 Short=ERG-1 Short=Eag-related protein 1 Short=Ether-a-go-go-related protein 1 Short=RERG Short=r-ERG Voltage-gated potassium channel subunit Kv11.1 OS=Rattus norvegicus (Rat) Name=Kcnh2 Synonyms=Erg PE=1	GO:0000155; phosphorelay sensor kinase activity; molecular_function-GO:0000160; phosphorelay signal transduction system; biological_process-GO:0005216; ion channel activity; molecular_function-GO:0005249; voltage-gated potassium channel activity; molecular_function-GO:0006811; ion transport; biological_process-GO:0006813; potassium ion transport; biological_process-GO:0016020; membrane; cellular_…	PREDICTED: potassium voltage-gated channel subfamily H member 2 isoform X1 [Lates calcarifer]
Msa000624	Superscaffold1	27393967	27430200	+	no KO assigned | (RefSeq) uncharacterized LOC102235576	NA	MAP4 {ECO:0000313|EMBL:JAO23891.1} Fragment OS=Poeciliopsis prolifica (blackstripe livebearer) Name=MAP4 {ECO:0000313|EMBL:JAO23891.1} PE=4	Microtubule-associated protein 4 Short=MAP-4 OS=Homo sapiens (Human) Name=MAP4 PE=1	NA	microtubule-associated protein 4-like [Fundulus heteroclitus]
Msa000626	Superscaffold1	27504562	27528127	+	K10431 microtubule-associated protein 4 | (RefSeq) map4; microtubule associated protein 4	IPR001084; Microtubule associated protein, tubulin-binding repeat	Microtubule-associated protein {ECO:0000256|RuleBase:RU000686} OS=Salmo salar (Atlantic salmon) Name=LOC106590274 {ECO:0000313|RefSeq:XP_014036577.1} PE=4	Microtubule-associated protein 4 Short=MAP-4 OS=Homo sapiens (Human) Name=MAP4 PE=1	GO:0015631; tubulin binding; molecular_function	microtubule-associated protein 4-like isoform X6 [Acanthochromis polyacanthus]
Msa000627	Superscaffold1	27535404	27560290	+	K19679 intraflagellar transport protein 74 | (RefSeq) ift74; intraflagellar transport 74	IPR029602; Intraflagellar transport protein 74	Uncharacterized protein {ECO:0000313|Ensembl:ENSONIP00000014156} OS=Oreochromis niloticus (Nile tilapia) (Tilapia nilotica) Name=ift74 {ECO:0000313|Ensembl:ENSONIP00000014156} PE=4	Intraflagellar transport protein 74 homolog Capillary morphogenesis gene 1 protein Short=CMG-1 Coiled-coil domain-containing protein 2 OS=Mus musculus (Mouse) Name=Ift74 Synonyms=Ccdc2, Cmg1 PE=1	GO:0030992; intraciliary transport particle B; cellular_component-GO:0042073; intraciliary transport; biological_process-GO:0048487; beta-tubulin binding; molecular_function-GO:0060271; cilium assembly; biological_process	intraflagellar transport protein 74 homolog isoform X2 [Perca flavescens]
Msa000628	Superscaffold1	27565512	27597502	-	no KO assigned | (RefSeq) putative ferric-chelate reductase 1	IPR002861; Reeler domain-IPR005018; DOMON domain	Uncharacterized protein {ECO:0000313|Ensembl:ENSONIP00000010791} OS=Oreochromis niloticus (Nile tilapia) (Tilapia nilotica) Name=LOC102081218 {ECO:0000313|Ensembl:ENSONIP00000010791} PE=4	Putative ferric-chelate reductase 1 EC=1.-.-.- OS=Danio rerio (Zebrafish) (Brachydanio rerio) Name=frrs1 ORFNames=zgc:163022 PE=2	NA	PREDICTED: putative ferric-chelate reductase 1 [Lates calcarifer]
Msa000631	Superscaffold1	27633256	27659614	+	K05677 ATP-binding cassette, subfamily D (ALD), member 3 | (RefSeq) abcd3; ATP binding cassette subfamily D member 3	IPR003439; ABC transporter-like-IPR003593; AAA+ ATPase domain-IPR011527; ABC transporter type 1, transmembrane domain-IPR031241; ATP-binding cassette sub-family D member 3	ATP-binding cassette, sub-family D (ALD), member 3a {ECO:0000313|EMBL:SBR29540.1} OS=Nothobranchius kuhntae (Beira killifish) Name=ABCD3A {ECO:0000313|EMBL:SBR29540.1} PE=4	ATP-binding cassette sub-family D member 3 68 kDa peroxisomal membrane protein Short=PMP68 70 kDa peroxisomal membrane protein Short=PMP70 OS=Mus musculus (Mouse) Name=Abcd3 Synonyms=Pmp70, Pxmp1 PE=1	GO:0005524; ATP binding; molecular_function-GO:0005777; peroxisome; cellular_component-GO:0006810; transport; biological_process-GO:0015910; peroxisomal long-chain fatty acid import; biological_process-GO:0016021; integral component of membrane; cellular_component-GO:0016887; ATPase activity; molecular_function-GO:0042626; ATPase activity, coupled to transmembrane movement of substances; molecula…	PREDICTED: ATP-binding cassette sub-family D member 3 isoform X1 [Lates calcarifer]
Msa000632	Superscaffold1	27663889	27675982	-	K03901 coagulation factor III (tissue factor) | (RefSeq) f3; coagulation factor III, tissue factor	IPR001187; Tissue factor-IPR003961; Fibronectin type III-IPR015373; Interferon/interleukin receptor domain	Tissue factor {ECO:0000313|EMBL:ACQ58994.1} OS=Anoplopoma fimbria (Sablefish) Name=TF {ECO:0000313|EMBL:ACQ58994.1} PE=2	Tissue factor Short=TF Coagulation factor III Precursor OS=Mus musculus (Mouse) Name=F3 Synonyms=Cf-3, Cf3 PE=1	GO:0005515; protein binding; molecular_function-GO:0007596; blood coagulation; biological_process-GO:0016021; integral component of membrane; cellular_component	Tissue factor precursor [Anoplopoma fimbria]
Msa000633	Superscaffold1	27720251	27745764	-	no KO assigned | (RefSeq) cnn3; calponin 3	IPR000557; Calponin repeat-IPR001715; Calponin homology domain-IPR001997; Calponin/LIMCH1-IPR003096; Smooth muscle protein/calponin	Calponin {ECO:0000256|RuleBase:RU361224} OS=Oreochromis niloticus (Nile tilapia) (Tilapia nilotica) Name=cnn3 {ECO:0000313|Ensembl:ENSONIP00000012138} PE=3	Calponin-3 Calponin, acidic isoform Calponin, non-muscle isoform OS=Rattus norvegicus (Rat) Name=Cnn3 PE=1	GO:0003779; actin binding; molecular_function-GO:0005515; protein binding; molecular_function-GO:0031032; actomyosin structure organization; biological_process	calponin-3 [Larimichthys crocea]
Msa000634	Superscaffold1	27749480	27761016	-	K07441 beta-1,4-N-acetylglucosaminyltransferase [EC:2.4.1.141] | (RefSeq) alg14; ALG14, UDP-N-acetylglucosaminyltransferase subunit	IPR013969; Oligosaccharide biosynthesis protein Alg14-like	UDP-N-acetylglucosamine transferase subunit ALG14 homolog {ECO:0000313|EMBL:ACQ58824.1} OS=Anoplopoma fimbria (Sablefish) Name=ALG14 {ECO:0000313|EMBL:ACQ58824.1} PE=2	UDP-N-acetylglucosamine transferase subunit ALG14 homolog OS=Rattus norvegicus (Rat) Name=Alg14 PE=2	GO:0006488; dolichol-linked oligosaccharide biosynthetic process; biological_process	PREDICTED: UDP-N-acetylglucosamine transferase subunit ALG14 homolog [Lates calcarifer]
Msa000635	Superscaffold1	27786201	27801355	+	K14738 metalloreductase STEAP2 [EC:1.16.1.-] | (RefSeq) steap2; STEAP2 metalloreductase	IPR013130; Ferric reductase transmembrane component-like domain-IPR028939; Pyrroline-5-carboxylate reductase, catalytic, N-terminal	Uncharacterized protein {ECO:0000313|Ensembl:ENSGACP00000000127} OS=Gasterosteus aculeatus (Three-spined stickleback) PE=4	Metalloreductase STEAP2 EC=1.16.1.- Prostate cancer-associated protein 1 Protein up-regulated in metastatic prostate cancer Short=PUMPCn Six-transmembrane epithelial antigen of prostate 2 SixTransMembrane protein of prostate 1 OS=Homo sapiens (Human) Name=STEAP2 Synonyms=PCANAP1, STAMP1 ORFNames=UNQ6507/PRO23203 PE=1	NA	PREDICTED: metalloreductase STEAP2 [Lates calcarifer] >XP_018554324.1 PREDICTED: metalloreductase STEAP2 [Lates calcarifer] >XP_018554325.1 PREDICTED: metalloreductase STEAP2 [Lates calcarifer]
Msa000641	Superscaffold1	27939567	27950961	+	no KO assigned | (RefSeq) uncharacterized LOC104931520	NA	rho guanine nucleotide exchange factor 4 isoform X1 {ECO:0000313|RefSeq:XP_014012767.1, ECO:0000313|RefSeq:XP_014012768.1} OS=Salmo salar (Atlantic salmon) ECO:0000313|RefSeq:XP_014012768.1} PE=4	NA	NA	hypothetical protein EPR50_G00220930 [Perca flavescens]
Msa000642	Superscaffold1	27970928	28014071	+	K05769 Rho guanine nucleotide exchange factor 4/29 | (RefSeq) ARHGEF4; Rho guanine nucleotide exchange factor 4	NA	Rho guanine nucleotide exchange factor (GEF) 4 {ECO:0000313|EMBL:SBP04669.1} OS=Aphyosemion striatum Name=ARHGEF4 {ECO:0000313|EMBL:SBP04669.1} PE=4	Rho guanine nucleotide exchange factor 4 APC-stimulated guanine nucleotide exchange factor 1 Short=Asef Short=Asef1 OS=Homo sapiens (Human) Name=ARHGEF4 Synonyms=KIAA1112 PE=1	NA	rho guanine nucleotide exchange factor 4 isoform X2 [Cynoglossus semilaevis]
Msa000643	Superscaffold1	28028165	28048384	+	K05769 Rho guanine nucleotide exchange factor 4/29 | (RefSeq) arhgef4; Rho guanine nucleotide exchange factor 4	IPR000219; Dbl homology (DH) domain-IPR001452; SH3 domain-IPR001849; Pleckstrin homology domain	rho guanine nucleotide exchange factor 4 isoform X1 {ECO:0000313|RefSeq:XP_014037226.1} OS=Salmo salar (Atlantic salmon) Name=arhg4 {ECO:0000313|RefSeq:XP_014037226.1} PE=4	Rho guanine nucleotide exchange factor 4 APC-stimulated guanine nucleotide exchange factor 1 Short=Asef Short=Asef1 OS=Homo sapiens (Human) Name=ARHGEF4 Synonyms=KIAA1112 PE=1	GO:0005089; Rho guanyl-nucleotide exchange factor activity; molecular_function-GO:0005515; protein binding; molecular_function-GO:0035023; regulation of Rho protein signal transduction; biological_process	rho guanine nucleotide exchange factor 4 isoform X3 [Parambassis ranga]
Msa000644	Superscaffold1	28055021	28070925	-	no KO assigned | (RefSeq) protein FAM92B-like	IPR009602; FAM92 protein	protein FAM92B {ECO:0000313|RefSeq:XP_013982551.1} OS=Salmo salar (Atlantic salmon) Name=fam92b {ECO:0000313|RefSeq:XP_013982551.1} PE=4	Protein FAM92B OS=Bos taurus (Bovine) Name=FAM92B PE=2	NA	hypothetical protein EPR50_G00220950 [Perca flavescens]
Msa000645	Superscaffold1	28094966	28115780	-	no KO assigned | (RefSeq) palmdelphin-like	NA	Lipid phosphate phosphatase-related protein type 4b {ECO:0000313|EMBL:SBP03241.1} OS=Aphyosemion striatum Name=LPPR4B {ECO:0000313|EMBL:SBP03241.1} PE=4	NA	NA	PREDICTED: DNA ligase 1-like [Lates calcarifer]
Msa000647	Superscaffold1	28153601	28177099	-	no KO assigned | (RefSeq) palmdelphin-like	NA	Uncharacterized protein {ECO:0000313|Ensembl:ENSPFOP00000028736} OS=Poecilia formosa (Amazon molly) (Limia formosa) Name=PALMD {ECO:0000313|Ensembl:ENSPFOP00000028736} PE=4	Palmdelphin OS=Sus scrofa (Pig) Name=PALMD PE=2	NA	PREDICTED: palmdelphin-like [Stegastes partitus]
Msa000649	Superscaffold1	28278790	28309158	-	K19582 lipid phosphate phosphatase-related protein type 3/4 | (RefSeq) plppr4; phospholipid phosphatase related 4	IPR000326; Phosphatidic acid phosphatase type 2/haloperoxidase-IPR028684; Phospholipid phosphatase-related protein type 4	Lipid phosphate phosphatase-related protein type 4 {ECO:0000313|EMBL:KKF30145.1} OS=Larimichthys crocea (Large yellow croaker) (Pseudosciaena crocea) ORFNames=EH28_12891 {ECO:0000313|EMBL:KKF30145.1} PE=4	Phospholipid phosphatase-related protein type 4 {ECO:0000250|UniProtKB:Q7Z2D5} EC=3.1.3.4 Brain-specific phosphatidic acid phosphatase-like protein 1 {ECO:0000250|UniProtKB:Q7Z2D5} Lipid phosphate phosphatase-related protein type 4 {ECO:0000250|UniProtKB:Q7Z2D5} Plasticity-related gene 1 protein {ECO:0000305|PubMed:12730698} Short=PRG-1 {ECO:0000303|PubMed:12730698} OS=Mus musculus (Mouse) Prg1 {…	GO:0005887; integral component of plasma membrane; cellular_component-GO:0007409; axonogenesis; biological_process-GO:0042577; lipid phosphatase activity; molecular_function-GO:0046839; phospholipid dephosphorylation; biological_process	PREDICTED: LOW QUALITY PROTEIN: phospholipid phosphatase-related protein type 4-like [Lates calcarifer]
Msa000650	Superscaffold1	28333974	28394033	-	no KO assigned | (RefSeq) uncharacterized LOC105419152	NA	Starmaker {ECO:0000313|EMBL:SBR64250.1} Fragment OS=Nothobranchius rachovii (bluefin notho) Name=STM {ECO:0000313|EMBL:SBR64250.1} PE=4	NA	NA	PREDICTED: uncharacterized protein LOC105419152, partial [Takifugu rubripes]
Msa000651	Superscaffold1	28401290	28509194	+	K19581 lipid phosphate phosphatase-related protein type 1/2/5 | (RefSeq) plppr5; phospholipid phosphatase related 5	IPR000326; Phosphatidic acid phosphatase type 2/haloperoxidase-IPR028680; Phospholipid phosphatase-related protein type 5	Lipid phosphate phosphatase-related protein type 5 {ECO:0000313|EMBL:KKF30146.1} OS=Larimichthys crocea (Large yellow croaker) (Pseudosciaena crocea) ORFNames=EH28_12892 {ECO:0000313|EMBL:KKF30146.1} PE=4	Phospholipid phosphatase-related protein type 5 {ECO:0000305} EC=3.1.3.- Lipid phosphate phosphatase-related protein type 5 {ECO:0000305} Phosphatidic acid phosphatase type 2d {ECO:0000305|PubMed:16010976} Plasticity-related gene 5 protein {ECO:0000305|PubMed:20032306} Short=PRG-5 OS=Homo sapiens (Human) PRG5 {ECO:0000303|PubMed:20032306} PE=2	NA	phospholipid phosphatase-related protein type 5 [Seriola lalandi dorsalis]
Msa000652	Superscaffold1	28554461	28651086	-	K17921 sorting nexin-7/30 | (RefSeq) snx7; sorting nexin 7	IPR001683; Phox homologous domain-IPR015404; Sorting nexin Vps5-like, C-terminal-IPR028656; Sorting nexin-7	SNX7 {ECO:0000313|EMBL:JAO92252.1} OS=Poeciliopsis prolifica (blackstripe livebearer) Name=SNX7 {ECO:0000313|EMBL:JAO92252.1} PE=4	Sorting nexin-7 OS=Mus musculus (Mouse) Name=Snx7 PE=1	GO:0035091; phosphatidylinositol binding; molecular_function	sorting nexin-7 [Amphiprion ocellaris]
Msa000658	Superscaffold1	29156071	29234473	+	no KO assigned | (RefSeq) zinc finger protein 862-like	NA	Uncharacterized protein {ECO:0000313|EMBL:JAR81829.1} Fragment OS=Fundulus heteroclitus (Killifish) (Mummichog) PE=4	NA	NA	Zinc finger protein 862 [Anabarilius grahami]
Msa000659	Superscaffold1	29281011	29319423	+	no KO assigned | (RefSeq) zgc:194221; uncharacterized protein LOC100191015	IPR027806; Harbinger transposase-derived nuclease domain	Uncharacterized protein {ECO:0000313|Ensembl:ENSONIP00000004134} OS=Oreochromis niloticus (Nile tilapia) (Tilapia nilotica) PE=4	NA	NA	nuclease HARBI1 [Labeo rohita]
Msa000660	Superscaffold1	29331899	29442625	+	no KO assigned | (RefSeq) uncharacterized LOC105358482	NA	Uncharacterized protein {ECO:0000313|Ensembl:ENSAMXP00000004498} OS=Astyanax mexicanus (Blind cave fish) (Astyanax fasciatus mexicanus) PE=4	NA	NA	uncharacterized protein LOC114426621 [Parambassis ranga]
Msa000661	Superscaffold1	29471714	29474396	+	NA	NA	Uncharacterized protein {ECO:0000313|EMBL:JAR68833.1} OS=Fundulus heteroclitus (Killifish) (Mummichog) PE=4	NA	NA	hypothetical protein EPR50_G00242050 [Perca flavescens]
Msa000662	Superscaffold1	29751424	29758022	+	no KO assigned | (RefSeq) uncharacterized LOC108275671	NA	Uncharacterized protein {ECO:0000313|EMBL:SBQ92950.1} OS=Nothobranchius kuhntae (Beira killifish) Name=Nfu_g_1_015459 {ECO:0000313|EMBL:SBQ92950.1} PE=4	NA	NA	uncharacterized protein LOC111843628 isoform X4 [Paramormyrops kingsleyae]
Msa000663	Superscaffold1	29876856	29897608	-	no KO assigned | (RefSeq) ptbp2; polypyrimidine tract binding protein 2	IPR000504; RNA recognition motif domain	Polypyrimidine tract-binding protein 2 {ECO:0000313|EMBL:KKF30153.1} OS=Larimichthys crocea (Large yellow croaker) (Pseudosciaena crocea) ORFNames=EH28_12899 {ECO:0000313|EMBL:KKF30153.1} PE=4	Polypyrimidine tract-binding protein 2 Neural polypyrimidine tract-binding protein PTB-like protein OS=Rattus norvegicus (Rat) Name=Ptbp2 Synonyms=Nptb, Ptblp PE=1	GO:0003676; nucleic acid binding; molecular_function	polypyrimidine tract-binding protein 2 isoform X2 [Larimichthys crocea]
Msa000664	Superscaffold1	30193696	30195021	+	no KO assigned | (RefSeq) zinc finger protein 862-like	NA	zinc finger protein 862-like {ECO:0000313|RefSeq:XP_013995738.1} OS=Salmo salar (Atlantic salmon) Name=LOC106569179 {ECO:0000313|RefSeq:XP_013995738.1} PE=4	NA	NA	PREDICTED: zinc finger protein 862-like [Salmo salar]
Msa000665	Superscaffold1	30279518	30287992	-	K01764 cytochrome c heme-lyase [EC:4.4.1.17] | (RefSeq) cytochrome c-type heme lyase	IPR000511; Cytochrome c/c1 haem-lyase	Cytochrome c heme lyase {ECO:0000256|RuleBase:RU363130} EC=4.4.1.17 {ECO:0000256|RuleBase:RU363130} OS=Gasterosteus aculeatus (Three-spined stickleback) PE=3	Cytochrome c-type heme lyase Short=CCHL EC=4.4.1.17 Holocytochrome c-type synthase OS=Gallus gallus (Chicken) Name=HCCS ORFNames=RCJMB04_37l21 PE=2	GO:0004408; holocytochrome-c synthase activity; molecular_function-GO:0005739; mitochondrion; cellular_component	cytochrome c-type heme lyase [Seriola lalandi dorsalis]
Msa000666	Superscaffold1	30379486	30430229	+	K17461 reversion-inducing-cysteine-rich protein with kazal motifs | (RefSeq) reck; reversion inducing cysteine rich protein with kazal motifs	IPR002350; Kazal domain	Uncharacterized protein {ECO:0000313|Ensembl:ENSGACP00000001248} OS=Gasterosteus aculeatus (Three-spined stickleback) Name=RECK {ECO:0000313|Ensembl:ENSGACP00000001248} PE=4	Reversion-inducing cysteine-rich protein with Kazal motifs Short=hRECK Suppressor of tumorigenicity 15 protein Precursor OS=Homo sapiens (Human) Name=RECK Synonyms=ST15 PE=1	GO:0005515; protein binding; molecular_function	PREDICTED: reversion-inducing cysteine-rich protein with Kazal motifs [Lates calcarifer]
Msa000667	Superscaffold1	30631149	30678705	+	no KO assigned | (RefSeq) lancl2; lanC-like protein 2	IPR007822; Lanthionine synthetase C-like-IPR020464; LanC-like protein, eukaryotic	Uncharacterized protein {ECO:0000313|Ensembl:ENSONIP00000019031} OS=Oreochromis niloticus (Nile tilapia) (Tilapia nilotica) Name=lancl2 {ECO:0000313|Ensembl:ENSONIP00000019031} PE=4	LanC-like protein 2 Testis-specific adriamycin sensitivity protein OS=Homo sapiens (Human) Name=LANCL2 Synonyms=GPR69B, TASP PE=1	NA	PREDICTED: lanC-like protein 2 [Lates calcarifer]
Msa000669	Superscaffold1	30747189	30794114	-	K08804 serine/threonine kinase 17 [EC:2.7.11.1] | (RefSeq) serine/threonine-protein kinase 17A-like	IPR000719; Protein kinase domain	Uncharacterized protein {ECO:0000313|Ensembl:ENSONIP00000019040} OS=Oreochromis niloticus (Nile tilapia) (Tilapia nilotica) Name=stk17a {ECO:0000313|Ensembl:ENSONIP00000019040} PE=3	Serine/threonine-protein kinase 17A EC=2.7.11.1 DAP kinase-related apoptosis-inducing protein kinase 1 OS=Homo sapiens (Human) Name=STK17A Synonyms=DRAK1 PE=1	GO:0004672; protein kinase activity; molecular_function-GO:0005524; ATP binding; molecular_function-GO:0006468; protein phosphorylation; biological_process	PREDICTED: serine/threonine-protein kinase 17A [Stegastes partitus]
Msa000670	Superscaffold1	30801088	30914401	-	K12167 E3 ubiquitin-protein ligase HECW1 [EC:2.3.2.26] | (RefSeq) hecw1; HECT, C2 and WW domain containing E3 ubiquitin protein ligase 1	IPR000569; HECT domain-IPR001202; WW domain-IPR032348; E3 ubiquitin-protein ligase HECW1/2, N-terminal	E3 ubiquitin-protein ligase HECW1 {ECO:0000313|EMBL:KKF26122.1} OS=Larimichthys crocea (Large yellow croaker) (Pseudosciaena crocea) ORFNames=EH28_01246 {ECO:0000313|EMBL:KKF26122.1} PE=4	E3 ubiquitin-protein ligase HECW1 EC=2.3.2.26 HECT, C2 and WW domain-containing protein 1 HECT-type E3 ubiquitin transferase HECW1 NEDD4-like E3 ubiquitin-protein ligase 1 Short=mNEDL1 OS=Mus musculus (Mouse) Name=Hecw1 Synonyms=Kiaa0322, Nedl1 PE=1	GO:0004842; ubiquitin-protein transferase activity; molecular_function-GO:0005515; protein binding; molecular_function	E3 ubiquitin-protein ligase HECW1-like isoform X1 [Amphiprion ocellaris]
Msa000671	Superscaffold1	30978597	31043326	-	no KO assigned | (RefSeq) uncharacterized LOC105355747	IPR000477; Reverse transcriptase domain	YI31B {ECO:0000313|EMBL:JAO84369.1} Fragment OS=Poeciliopsis prolifica (blackstripe livebearer) Name=YI31B {ECO:0000313|EMBL:JAO84369.1} PE=4	Retrovirus-related Pol polyprotein from transposon gypsy Reverse transcriptase EC=2.7.7.49 Endonuclease OS=Drosophila melanogaster (Fruit fly) Name=pol PE=3	NA	LOW QUALITY PROTEIN: uncharacterized protein LOC113540035 [Pangasianodon hypophthalmus]
Msa000674	Superscaffold1	31605122	31608834	+	no KO assigned | (RefSeq) zinc finger BED domain-containing protein 1-like	NA	Uncharacterized protein {ECO:0000313|Ensembl:ENSONIP00000026023} OS=Oreochromis niloticus (Nile tilapia) (Tilapia nilotica) Name=LOC102079691 {ECO:0000313|Ensembl:ENSONIP00000026023} PE=4	Zinc finger BED domain-containing protein 1 Putative Ac-like transposable element dREF homolog OS=Homo sapiens (Human) Name=ZBED1 Synonyms=ALTE, DREF, KIAA0785, TRAMP PE=1	NA	hypothetical protein cypCar_00036255, partial [Cyprinus carpio]
Msa000675	Superscaffold1	31758942	31761494	+	no KO assigned | (RefSeq) uncharacterized LOC101175139	NA	Uncharacterized protein {ECO:0000313|EMBL:SBP61988.1} Fragment OS=Nothobranchius furzeri (Turquoise killifish) Name=Nfu_g_1_000439 {ECO:0000313|EMBL:SBP61988.1} PE=4	NA	NA	uncharacterized protein LOC114551758 [Perca flavescens]
Msa000676	Superscaffold1	31867651	31926111	-	no KO assigned | (RefSeq) vstm2a; V-set and transmembrane domain containing 2A	IPR003599; Immunoglobulin subtype-IPR007110; Immunoglobulin-like domain-IPR013106; Immunoglobulin V-set domain	Uncharacterized protein {ECO:0000313|Ensembl:ENSPFOP00000011132} OS=Poecilia formosa (Amazon molly) (Limia formosa) Name=VSTM2A {ECO:0000313|Ensembl:ENSPFOP00000011132} PE=4	V-set and transmembrane domain-containing protein 2A {ECO:0000312|MGI:MGI:2384826} Precursor OS=Mus musculus (Mouse) Name=Vstm2a {ECO:0000312|MGI:MGI:2384826} Synonyms=Vstm2 PE=1	NA	V-set and transmembrane domain-containing protein 2A [Seriola dumerili] >XP_023251646.1 V-set and transmembrane domain-containing protein 2A [Seriola lalandi dorsalis]
Msa000679	Superscaffold1	32246997	32270224	+	no KO assigned | (RefSeq) uncharacterized protein LOC100149966	NA	Uncharacterized protein {ECO:0000313|Ensembl:ENSDARP00000141613} OS=Danio rerio (Zebrafish) (Brachydanio rerio) Name=LOC793338 {ECO:0000313|Ensembl:ENSDARP00000141613} PE=4	NA	NA	uncharacterized protein LOC100149966 [Danio rerio]
Msa000680	Superscaffold1	32278261	32372486	-	no KO assigned | (RefSeq) uncharacterized LOC109139994	NA	uncharacterized protein LOC106574380 isoform X2 {ECO:0000313|RefSeq:XP_014005710.1} OS=Salmo salar (Atlantic salmon) Name=LOC106574380 {ECO:0000313|RefSeq:XP_014005710.1} PE=4	NA	NA	uncharacterized protein LOC114551634 [Perca flavescens]
Msa000682	Superscaffold1	32512060	32515433	-	no KO assigned | (RefSeq) uncharacterized protein LOC101883788	NA	uncharacterized protein LOC106175700 {ECO:0000313|RefSeq:XP_013413276.1, ECO:0000313|RefSeq:XP_013413277.1} OS=Lingula unguis ECO:0000313|RefSeq:XP_013413277.1} PE=4	NA	NA	uncharacterized protein LOC114565219 [Perca flavescens]
Msa000683	Superscaffold1	32652968	32660577	-	no KO assigned | (RefSeq) uncharacterized LOC105334674	NA	Uncharacterized protein {ECO:0000313|EMBL:EKC24940.1} OS=Crassostrea gigas (Pacific oyster) (Crassostrea angulata) ORFNames=CGI_10011657 {ECO:0000313|EMBL:EKC24940.1} PE=4	NA	NA	hypothetical protein ROHU_023414 [Labeo rohita]
Msa000685	Superscaffold1	32825673	32829845	-	K04178 C-C chemokine receptor type 3 | (RefSeq) C-C chemokine receptor type 3-like	IPR000276; G protein-coupled receptor, rhodopsin-like-IPR000355; Chemokine receptor family-IPR017452; GPCR, rhodopsin-like, 7TM	C-C chemokine receptor type 3 {ECO:0000313|EMBL:AKC57341.1} OS=Dicentrarchus labrax (European seabass) (Morone labrax) Name=CCR3 {ECO:0000313|EMBL:AKC57341.1} PE=2	C-C chemokine receptor type 1 Short=C-C CKR-1 Short=CC-CKR-1 Short=CCR-1 Short=CCR1 HM145 LD78 receptor Macrophage inflammatory protein 1-alpha receptor Short=MIP-1alpha-R RANTES-R OS=Homo sapiens (Human) Name=CCR1 Synonyms=CMKBR1, CMKR1, SCYAR1 PE=1	GO:0004930; G-protein coupled receptor activity; molecular_function-GO:0004950; chemokine receptor activity; molecular_function-GO:0006935; chemotaxis; biological_process-GO:0007186; G-protein coupled receptor signaling pathway; biological_process-GO:0016021; integral component of membrane; cellular_component	PREDICTED: LOW QUALITY PROTEIN: C-C chemokine receptor type 3-like [Lates calcarifer]
Msa000686	Superscaffold1	32952524	32990359	-	K16629 collagen, type XXI, alpha | (RefSeq) collagen alpha-1(XXI) chain-like	IPR001791; Laminin G domain-IPR002035; von Willebrand factor, type A-IPR008160; Collagen triple helix repeat	Collagen alpha-1(XXI) chain {ECO:0000313|EMBL:KKF29265.1} OS=Larimichthys crocea (Large yellow croaker) (Pseudosciaena crocea) ORFNames=EH28_11434 {ECO:0000313|EMBL:KKF29265.1} PE=4	Collagen alpha-1(XXI) chain Precursor OS=Xenopus laevis (African clawed frog) Name=col21a1 PE=2	NA	PREDICTED: collagen alpha-1(XXI) chain-like [Notothenia coriiceps]
Msa000687	Superscaffold1	33012161	33046929	+	no KO assigned | (RefSeq) zcchc2; zinc finger CCHC-type containing 2	IPR001878; Zinc finger, CCHC-type	Zinc finger CCHC domain-containing protein 2 {ECO:0000313|EMBL:KKF29264.1} OS=Larimichthys crocea (Large yellow croaker) (Pseudosciaena crocea) ORFNames=EH28_11433 {ECO:0000313|EMBL:KKF29264.1} PE=4	Zinc finger CCHC domain-containing protein 2 OS=Rattus norvegicus (Rat) Name=Zcchc2 PE=2	GO:0003676; nucleic acid binding; molecular_function-GO:0008270; zinc ion binding; molecular_function	PREDICTED: zinc finger CCHC domain-containing protein 2 isoform X2 [Lates calcarifer]
Msa000688	Superscaffold1	33084307	33300342	-	K14616 cubilin | (RefSeq) cubn; cubilin	IPR000742; EGF-like domain-IPR000859; CUB domain-IPR001881; EGF-like calcium-binding domain-IPR029063; S-adenosyl-L-methionine-dependent methyltransferase	Uncharacterized protein {ECO:0000313|Ensembl:ENSONIP00000019007} OS=Oreochromis niloticus (Nile tilapia) (Tilapia nilotica) Name=cubn {ECO:0000313|Ensembl:ENSONIP00000019007} PE=4	Cubilin Precursor OS=Canis lupus familiaris (Dog) (Canis familiaris) Name=CUBN PE=1	GO:0005509; calcium ion binding; molecular_function	PREDICTED: LOW QUALITY PROTEIN: cubilin-like [Lates calcarifer]
Msa000689	Superscaffold1	33301374	33359716	+	no KO assigned | (RefSeq) rsu1; Ras suppressor protein 1	IPR001611; Leucine-rich repeat-IPR003591; Leucine-rich repeat, typical subtype-IPR025875; Leucine rich repeat 4	Uncharacterized protein {ECO:0000313|Ensembl:ENSONIP00000019005} OS=Oreochromis niloticus (Nile tilapia) (Tilapia nilotica) Name=rsu1 {ECO:0000313|Ensembl:ENSONIP00000019005} PE=4	Ras suppressor protein 1 Short=Rsu-1 OS=Bos taurus (Bovine) Name=RSU1 PE=2	GO:0005515; protein binding; molecular_function	ras suppressor protein 1 [Acanthochromis polyacanthus]
Msa000690	Superscaffold1	33402654	33444298	+	no KO assigned | (RefSeq) complement C1q-like protein 3	IPR001073; C1q domain-IPR008160; Collagen triple helix repeat	Uncharacterized protein {ECO:0000313|EMBL:OCT75636.1} OS=Xenopus laevis (African clawed frog) ORFNames=XELAEV_18030820mg {ECO:0000313|EMBL:OCT75636.1} PE=4	Complement C1q-like protein 3 C1q and tumor necrosis factor-related protein 13 Short=C1q/TNF-related protein 13 Short=CTRP13 Gliacolin Precursor OS=Mus musculus (Mouse) Name=C1ql3 Synonyms=C1ql, Ctrp13 PE=1	NA	complement C1q-like protein 3 [Anabas testudineus]
Msa000691	Superscaffold1	33535836	33624129	+	NA	NA	PPUP5948 {ECO:0000313|EMBL:JAO72090.1} PPUP5949 {ECO:0000313|EMBL:JAO72092.1} OS=Poeciliopsis prolifica (blackstripe livebearer) Synonyms=PPUP5948 {ECO:0000313|EMBL:JAO72090.1} PE=4	NA	NA	hypothetical protein DPX16_1823 [Anabarilius grahami]
Msa000692	Superscaffold1	33759104	33761836	-	no KO assigned | (RefSeq) E3 ubiquitin-protein ligase DTX3L-like	NA	Uncharacterized protein {ECO:0000313|Ensembl:ENSONIP00000019003} OS=Oreochromis niloticus (Nile tilapia) (Tilapia nilotica) Name=LOC102079671 {ECO:0000313|Ensembl:ENSONIP00000019003} PE=4	E3 ubiquitin-protein ligase DTX3L EC=2.3.2.27 {ECO:0000269|PubMed:12670957, ECO:0000269|PubMed:19818714} B-lymphoma- and BAL-associated protein Protein deltex-3-like RING-type E3 ubiquitin transferase DTX3L {ECO:0000305} Rhysin-2 Short=Rhysin2 OS=Homo sapiens (Human) Name=DTX3L Synonyms=BBAP PE=1	NA	PREDICTED: E3 ubiquitin-protein ligase DTX3L-like [Stegastes partitus]
Msa000694	Superscaffold1	33898581	33907115	+	no KO assigned | (RefSeq) piggyBac transposable element-derived protein 3-like	IPR029526; PiggyBac transposable element-derived protein	PiggyBac transposable element-derived protein 4 {ECO:0000313|EMBL:JAQ76627.1} OS=Fundulus heteroclitus (Killifish) (Mummichog) PE=4	PiggyBac transposable element-derived protein 2 OS=Homo sapiens (Human) Name=PGBD2 PE=2	NA	PREDICTED: piggyBac transposable element-derived protein 2-like [Cyprinodon variegatus]
Msa000695	Superscaffold1	33908710	33920162	-	no KO assigned | (RefSeq) uncharacterized LOC105358025	NA	Uncharacterized protein {ECO:0000313|Ensembl:ENSPFOP00000022680} OS=Poecilia formosa (Amazon molly) (Limia formosa) PE=4	NA	NA	uncharacterized protein LOC113060089 [Carassius auratus]
Msa000696	Superscaffold1	33974296	33978271	+	no KO assigned | (RefSeq) uncharacterized LOC106581682	NA	uncharacterized protein LOC106581682 {ECO:0000313|RefSeq:XP_014019382.1} OS=Salmo salar (Atlantic salmon) Name=LOC106581682 {ECO:0000313|RefSeq:XP_014019382.1} PE=4	NA	NA	PREDICTED: uncharacterized protein LOC106581682 [Salmo salar]
Msa000698	Superscaffold1	34132848	34175286	+	K00750 glycogenin [EC:2.4.1.186] | (RefSeq) glycogenin-1-like	IPR002495; Glycosyl transferase, family 8	Uncharacterized protein {ECO:0000313|Ensembl:ENSGACP00000020068} Fragment OS=Gasterosteus aculeatus (Three-spined stickleback) PE=4	Glycogenin-1 Short=GN-1 Short=GN1 EC=2.4.1.186 OS=Mus musculus (Mouse) Name=Gyg1 Synonyms=Gyg PE=1	GO:0016757; transferase activity, transferring glycosyl groups; molecular_function	glycogenin-2 isoform X2 [Seriola dumerili]
Msa000699	Superscaffold1	34188159	34202910	-	no KO assigned | (RefSeq) mxra5; matrix remodeling associated 5	IPR000483; Cysteine-rich flanking region, C-terminal-IPR001611; Leucine-rich repeat-IPR003591; Leucine-rich repeat, typical subtype-IPR003598; Immunoglobulin subtype 2-IPR003599; Immunoglobulin subtype-IPR007110; Immunoglobulin-like domain-IPR013098; Immunoglobulin I-set	Uncharacterized protein {ECO:0000313|Ensembl:ENSGACP00000020063} Fragment OS=Gasterosteus aculeatus (Three-spined stickleback) PE=4	Matrix-remodeling-associated protein 5 Adhesion protein with leucine-rich repeats and immunoglobulin domains related to perlecan Short=Adlican Precursor OS=Homo sapiens (Human) Name=MXRA5 PE=2	GO:0005515; protein binding; molecular_function	matrix-remodeling-associated protein 5 [Larimichthys crocea]
Msa000702	Superscaffold1	34307283	34347496	+	no KO assigned | (RefSeq) protein asteroid homolog 1-like	NA	Uncharacterized protein {ECO:0000313|EMBL:SBR56746.1} OS=Nothobranchius pienaari Name=Nfu_g_1_026060 {ECO:0000313|EMBL:SBR56746.1} PE=4	NA	NA	PREDICTED: uncharacterized protein LOC107382537, partial [Nothobranchius furzeri]
Msa000703	Superscaffold1	34465487	34550155	-	K19584 protein kinase X [EC:2.7.11.11] | (RefSeq) prkx; protein kinase, X-linked	IPR000719; Protein kinase domain-IPR000961; AGC-kinase, C-terminal	Uncharacterized protein {ECO:0000313|EMBL:CDQ67551.1} OS=Oncorhynchus mykiss (Rainbow trout) (Salmo gairdneri) ORFNames=GSONMT00029026001 {ECO:0000313|EMBL:CDQ67551.1} PE=3	cAMP-dependent protein kinase catalytic subunit PRKX Short=PrKX Short=Protein kinase X Short=Protein kinase X-linked Short=Serine/threonine-protein kinase PRKX EC=2.7.11.1 Protein kinase PKX1 OS=Homo sapiens (Human) Name=PRKX Synonyms=PKX1 PE=1	GO:0004672; protein kinase activity; molecular_function-GO:0004674; protein serine/threonine kinase activity; molecular_function-GO:0005524; ATP binding; molecular_function-GO:0006468; protein phosphorylation; biological_process	cAMP-dependent protein kinase catalytic subunit PRKX [Seriola dumerili] >XP_023282835.1 cAMP-dependent protein kinase catalytic subunit PRKX [Seriola lalandi dorsalis]
Msa000708	Superscaffold1	35199113	35231426	-	no KO assigned | (RefSeq) uncharacterized LOC101483012	NA	Mucin-1 {ECO:0000313|EMBL:JAQ29637.1} OS=Fundulus heteroclitus (Killifish) (Mummichog) PE=4	NA	NA	PREDICTED: uncharacterized protein LOC103368185 [Stegastes partitus]
Msa000709	Superscaffold1	35250067	35534013	-	K07378 neuroligin | (RefSeq) nlgn4x; neuroligin 4, X-linked	IPR000460; Neuroligin-IPR002018; Carboxylesterase, type B-IPR030025; Neuroligin 4	Neuroligin 4 {ECO:0000313|EMBL:ADB12653.1} OS=Gasterosteus aculeatus (Three-spined stickleback) ECO:0000313|Ensembl:ENSGACP00000020053} PE=2	Neuroligin-4, X-linked Short=Neuroligin X HNLX Precursor OS=Homo sapiens (Human) Name=NLGN4X Synonyms=KIAA1260, NLGN4 ORFNames=UNQ365/PRO701 PE=1	GO:0005887; integral component of plasma membrane; cellular_component-GO:0007155; cell adhesion; biological_process-GO:0016020; membrane; cellular_component-GO:0042043; neurexin family protein binding; molecular_function-GO:0045202; synapse; cellular_component-GO:0050808; synapse organization; biological_process	neuroligin-4, X-linked isoform X2 [Larimichthys crocea]
Msa000710	Superscaffold1	35624304	35633428	+	no KO assigned | (RefSeq) ccdc129; coiled-coil domain-containing protein 129	IPR029325; IP3R-interacting domain	Coiled-coil domain-containing protein 129 {ECO:0000313|EMBL:KKF29989.1} OS=Larimichthys crocea (Large yellow croaker) (Pseudosciaena crocea) ORFNames=EH28_08514 {ECO:0000313|EMBL:KKF29989.1} PE=4	Coiled-coil domain-containing protein 129 OS=Mus musculus (Mouse) Name=Ccdc129 PE=2	GO:0005102; receptor binding; molecular_function	hypothetical protein EPR50_G00221080 [Perca flavescens]
Msa000711	Superscaffold1	35642634	35645213	-	no KO assigned | (RefSeq) si:dkey-261j15.2; wu:fc32g12	NA	Wu:fc32g12 {ECO:0000313|EMBL:SBP36455.1} OS=Aphyosemion striatum Name=WU:FC32G12 {ECO:0000313|EMBL:SBP36455.1} PE=4	NA	NA	uncharacterized protein LOC113091334 [Carassius auratus]
Msa000712	Superscaffold1	35656231	35717408	+	no KO assigned | (RefSeq) putative GPI-anchored protein pfl2	NA	Uncharacterized protein {ECO:0000313|EMBL:KKF23469.1} OS=Larimichthys crocea (Large yellow croaker) (Pseudosciaena crocea) ORFNames=EH28_03743 {ECO:0000313|EMBL:KKF23469.1} PE=4	NA	NA	protein ITPRID1 isoform X1 [Larimichthys crocea]
Msa000713	Superscaffold1	35741992	35851826	-	K13755 calcium/calmodulin-dependent 3',5'-cyclic nucleotide phosphodiesterase [EC:3.1.4.17] | (RefSeq) calcium/calmodulin-dependent 3',5'-cyclic nucleotide phosphodiesterase 1A-like	IPR002073; 3'5'-cyclic nucleotide phosphodiesterase, catalytic domain-IPR003607; HD/PDEase domain-IPR013706; 3'5'-cyclic nucleotide phosphodiesterase N-terminal-IPR023088; 3'5'-cyclic nucleotide phosphodiesterase	Phosphodiesterase {ECO:0000256|RuleBase:RU363067} EC=3.1.4.- {ECO:0000256|RuleBase:RU363067} OS=Salmo salar (Atlantic salmon) Name=pde1c {ECO:0000313|RefSeq:XP_014012885.1} PE=3	Calcium/calmodulin-dependent 3',5'-cyclic nucleotide phosphodiesterase 1C Short=Cam-PDE 1C EC=3.1.4.17 OS=Rattus norvegicus (Rat) Name=Pde1c PE=1	GO:0004114; 3',5'-cyclic-nucleotide phosphodiesterase activity; molecular_function-GO:0007165; signal transduction; biological_process-GO:0008081; phosphoric diester hydrolase activity; molecular_function	calcium/calmodulin-dependent 3',5'-cyclic nucleotide phosphodiesterase 1A isoform X1 [Larimichthys crocea]
Msa000714	Superscaffold1	35852602	35949433	+	K04575 amyotrophic lateral sclerosis 2 protein | (RefSeq) als2; alsin	IPR000408; Regulator of chromosome condensation, RCC1-IPR003123; VPS9 domain-IPR003409; MORN motif-IPR004172; L27 domain-IPR014775; L27 domain, C-terminal	Alsin {ECO:0000313|EMBL:EMP24334.1} OS=Chelonia mydas (Green sea-turtle) (Chelonia agassizi) ORFNames=UY3_18570 {ECO:0000313|EMBL:EMP24334.1} PE=4	Alsin Amyotrophic lateral sclerosis 2 protein homolog OS=Mus musculus (Mouse) Name=Als2 PE=1	GO:0005515; protein binding; molecular_function	hypothetical protein H355_002541 [Colinus virginianus]
Msa000715	Superscaffold1	36003589	36017365	+	no KO assigned | (RefSeq) tmem237; transmembrane protein 237	IPR029409; Transmembrane protein 237	Uncharacterized protein {ECO:0000313|Ensembl:ENSONIP00000015552} OS=Oreochromis niloticus (Nile tilapia) (Tilapia nilotica) Name=LOC100690111 {ECO:0000313|Ensembl:ENSONIP00000015552} PE=4	Transmembrane protein 237A Amyotrophic lateral sclerosis 2 chromosomal region candidate gene 4 protein homolog A OS=Danio rerio (Zebrafish) (Brachydanio rerio) Name=tmem237a Synonyms=als2cr4a PE=3	NA	transmembrane protein 237B-like isoform X1 [Seriola dumerili]
Msa000716	Superscaffold1	36017887	36023232	+	K07435 cytochrome P450 family 20 subfamily A | (RefSeq) cytochrome P450 20A1-like	IPR001128; Cytochrome P450-IPR002401; Cytochrome P450, E-class, group I	Cytochrome P450 20A1 {ECO:0000313|EMBL:KKF28074.1} OS=Larimichthys crocea (Large yellow croaker) (Pseudosciaena crocea) {ECO:0000313|EMBL:KKF28074.1} PE=4	Cytochrome P450 20A1 EC=1.14.-.- OS=Homo sapiens (Human) Name=CYP20A1 ORFNames=UNQ667/PRO1301 PE=1	GO:0005506; iron ion binding; molecular_function-GO:0016705; oxidoreductase activity, acting on paired donors, with incorporation or reduction of molecular oxygen; molecular_function-GO:0020037; heme binding; molecular_function-GO:0055114; oxidation-reduction process; biological_process	cytochrome P450 20A1 [Seriola lalandi dorsalis]
Msa000717	Superscaffold1	36024450	36069661	+	K05751 abl interactor 2 | (RefSeq) abi2; abl interactor 2	IPR000727; Target SNARE coiled-coil homology domain-IPR001452; SH3 domain-IPR012849; Abl-interactor, homeo-domain homologous domain-IPR028456; Abl interactor 1/2-IPR028457; ABI family	Uncharacterized protein {ECO:0000313|Ensembl:ENSONIP00000015534} OS=Oreochromis niloticus (Nile tilapia) (Tilapia nilotica) Name=abi2 {ECO:0000313|Ensembl:ENSONIP00000015534} PE=4	Abl interactor 1 Abelson interactor 1 Short=Abi-1 Eps8 SH3 domain-binding protein Short=Eps8-binding protein e3B1 OS=Rattus norvegicus (Rat) Name=Abi1 {ECO:0000312|RGD:621008} PE=1	GO:0005515; protein binding; molecular_function-GO:0008154; actin polymerization or depolymerization; biological_process-GO:0030296; protein tyrosine kinase activator activity; molecular_function	abl interactor 2 isoform X7 [Larimichthys crocea]
Msa000718	Superscaffold1	36241499	36248560	+	no KO assigned | (RefSeq) PI-PLC X domain-containing protein 1-like	IPR000909; Phosphatidylinositol-specific phospholipase C, X domain	PI-PLC X domain-containing protein 1 {ECO:0000313|EMBL:KKF28070.1} OS=Larimichthys crocea (Large yellow croaker) (Pseudosciaena crocea) ORFNames=EH28_07329 {ECO:0000313|EMBL:KKF28070.1} PE=4	PI-PLC X domain-containing protein 1 OS=Danio rerio (Zebrafish) (Brachydanio rerio) Name=plcxd1 ORFNames=zgc:112023 PE=2	NA	PREDICTED: PI-PLC X domain-containing protein 1-like [Lates calcarifer]
Msa000719	Superscaffold1	36271605	36284247	+	K14380 four and a half LIM domains protein 2 | (RefSeq) four and a half LIM domains protein 2	IPR001781; Zinc finger, LIM-type	Four and a half LIM domains protein 2 {ECO:0000313|EMBL:KKF28069.1} OS=Larimichthys crocea (Large yellow croaker) (Pseudosciaena crocea) ORFNames=EH28_07328 {ECO:0000313|EMBL:KKF28069.1} PE=4	Four and a half LIM domains protein 2 Short=FHL-2 LIM domain protein DRAL Skeletal muscle LIM-protein 3 Short=SLIM-3 OS=Homo sapiens (Human) Name=FHL2 Synonyms=DRAL, SLIM3 PE=1	NA	four and a half LIM domains protein 2 [Larimichthys crocea]
Msa000720	Superscaffold1	36286033	36295339	+	no KO assigned | (RefSeq) Hypothetical protein	NA	Uncharacterized protein {ECO:0000313|EMBL:KKF28068.1} OS=Larimichthys crocea (Large yellow croaker) (Pseudosciaena crocea) ORFNames=EH28_07327 {ECO:0000313|EMBL:KKF28068.1} PE=4	Uncharacterized protein C7orf57 homolog OS=Rattus norvegicus (Rat) PE=2	NA	uncharacterized protein C7orf57 homolog [Larimichthys crocea]
Msa000721	Superscaffold1	36330620	36347209	+	no KO assigned | (RefSeq) plakophilin-4-like	IPR028435; Plakophilin/Delta catenin-IPR028443; Plakophilin-4	Plakophilin 4 {ECO:0000313|EMBL:JAQ69684.1} Plakophilin-4 {ECO:0000313|EMBL:JAR49948.1} OS=Fundulus heteroclitus (Killifish) (Mummichog) PE=4	Plakophilin-4 p0071 OS=Homo sapiens (Human) Name=PKP4 PE=1	GO:0007155; cell adhesion; biological_process-GO:0016337; single organismal cell-cell adhesion; biological_process-GO:0032467; positive regulation of cytokinesis; biological_process-GO:0043547; positive regulation of GTPase activity; biological_process	plakophilin-4-like isoform X2 [Seriola lalandi dorsalis]
Msa000722	Superscaffold1	36419469	36461441	-	K10396 kinesin family member 5 | (RefSeq) kif5c; kinesin family member 5C	IPR001752; Kinesin motor domain	Kinesin-like protein {ECO:0000256|RuleBase:RU000394} OS=Oreochromis niloticus (Nile tilapia) (Tilapia nilotica) Name=KIF5C (1 of many) {ECO:0000313|Ensembl:ENSONIP00000015481} PE=3	Kinesin heavy chain isoform 5C Kinesin heavy chain neuron-specific 2 OS=Homo sapiens (Human) Name=KIF5C Synonyms=KIAA0531, NKHC2 PE=1	GO:0003777; microtubule motor activity; molecular_function-GO:0005524; ATP binding; molecular_function-GO:0007018; microtubule-based movement; biological_process-GO:0008017; microtubule binding; molecular_function	PREDICTED: kinesin heavy chain-like isoform X1 [Lates calcarifer] >XP_018516662.1 PREDICTED: kinesin heavy chain-like isoform X2 [Lates calcarifer]
Msa000723	Superscaffold1	36505720	36557193	-	no KO assigned | (RefSeq) mbd5; methyl-CpG binding domain protein 5	IPR000313; PWWP domain-IPR001739; Methyl-CpG DNA binding	Uncharacterized protein {ECO:0000313|Ensembl:ENSONIP00000015474} OS=Oreochromis niloticus (Nile tilapia) (Tilapia nilotica) Name=MBD5 {ECO:0000313|Ensembl:ENSONIP00000015474} PE=4	Methyl-CpG-binding domain protein 5 Methyl-CpG-binding protein MBD5 OS=Homo sapiens (Human) Name=MBD5 Synonyms=KIAA1461 PE=1	GO:0003677; DNA binding; molecular_function-GO:0005634; nucleus; cellular_component	methyl-CpG-binding domain protein 5 [Larimichthys crocea]
Msa000724	Superscaffold1	36569956	36571137	-	no KO assigned | (RefSeq) tetratricopeptide repeat protein 37-like	NA	Uncharacterized protein {ECO:0000313|EMBL:ELU11830.1, ECO:0000313|EnsemblMetazoa:CapteP188638} OS=Capitella teleta (Polychaete worm) ORFNames=CAPTEDRAFT_188638 {ECO:0000313|EMBL:ELU11830.1} PE=4	NA	NA	hypothetical protein CAPTEDRAFT_188638 [Capitella teleta]
Msa000726	Superscaffold1	36604118	36681835	-	K04670 activin receptor type-2A [EC:2.7.11.30] | (RefSeq) acvr2a; activin A receptor type 2A	IPR000333; Ser/Thr protein kinase, TGFB receptor-IPR000472; Activin types I and II receptor domain-IPR000719; Protein kinase domain-IPR001245; Serine-threonine/tyrosine-protein kinase, catalytic domain	Serine/threonine-protein kinase receptor {ECO:0000256|RuleBase:RU361271} EC=2.7.11.30 {ECO:0000256|RuleBase:RU361271} OS=Oreochromis niloticus (Nile tilapia) (Tilapia nilotica) Name=acvr2a {ECO:0000313|Ensembl:ENSONIP00000015460} PE=3	Activin receptor type-2A EC=2.7.11.30 Activin receptor type IIA Short=ACTR-IIA Short=ACTRIIA Precursor OS=Gallus gallus (Chicken) Name=ACVR2A PE=2	GO:0004672; protein kinase activity; molecular_function-GO:0004675; transmembrane receptor protein serine/threonine kinase activity; molecular_function-GO:0004702; signal transducer, downstream of receptor, with serine/threonine kinase activity; molecular_function-GO:0005524; ATP binding; molecular_function-GO:0006468; protein phosphorylation; biological_process-GO:0007178; transmembrane receptor…	activin receptor type-2A [Seriola dumerili] >XP_023282830.1 activin receptor type-2A isoform X2 [Seriola lalandi dorsalis]
Msa000727	Superscaffold1	36688737	36797062	-	NA	NA	NA	NA	NA	uncharacterized protein LOC111847890 [Paramormyrops kingsleyae]
Msa000728	Superscaffold1	37018731	37088988	-	NA	NA	NA	NA	NA	NA
Msa000729	Superscaffold1	37109960	37215391	+	NA	NA	NA	NA	NA	NA
Msa000730	Superscaffold1	37225506	37227367	+	NA	NA	NA	NA	NA	LOW QUALITY PROTEIN: zinc finger E-box-binding homeobox 2 [Larimichthys crocea]
Msa000732	Superscaffold1	37341067	37350186	+	K09299 zinc finger homeobox protein 1/2 | (RefSeq) zeb2; zinc finger E-box binding homeobox 2	IPR001356; Homeobox domain-IPR013087; Zinc finger C2H2-type	Zinc finger E-box binding homeobox 2b {ECO:0000313|EMBL:SBP09591.1} OS=Aphyosemion striatum Name=ZEB2B {ECO:0000313|EMBL:SBP09591.1} PE=4	Zinc finger E-box-binding homeobox 2 Smad-interacting protein 1 Short=SMADIP1 Zinc finger homeobox protein 1b OS=Homo sapiens (Human) ORFNames=HRIHFB2411 PE=1	GO:0003676; nucleic acid binding; molecular_function-GO:0003677; DNA binding; molecular_function	LOW QUALITY PROTEIN: zinc finger E-box-binding homeobox 2 [Larimichthys crocea]
Msa000733	Superscaffold1	37453148	37475587	-	NA	NA	NA	NA	NA	NA
Msa000735	Superscaffold1	37662430	37676947	-	K01556 kynureninase [EC:3.7.1.3] | (RefSeq) kynu; kynureninase	IPR000192; Aminotransferase class V domain-IPR010111; Kynureninase	Kynureninase {ECO:0000256|HAMAP-Rule:MF_03017, ECO:0000256|PIRNR:PIRNR038800} EC=3.7.1.3 {ECO:0000256|HAMAP-Rule:MF_03017, ECO:0000256|PIRNR:PIRNR038800} L-kynurenine hydrolase {ECO:0000256|HAMAP-Rule:MF_03017} OS=Oreochromis niloticus (Nile tilapia) (Tilapia nilotica) Synonyms=KYNU {ECO:0000256|HAMAP-Rule:MF_03017} PE=3	Kynureninase {ECO:0000255|HAMAP-Rule:MF_03017} EC=3.7.1.3 {ECO:0000255|HAMAP-Rule:MF_03017} L-kynurenine hydrolase {ECO:0000255|HAMAP-Rule:MF_03017} OS=Mus musculus (Mouse) Name=Kynu PE=1	GO:0005737; cytoplasm; cellular_component-GO:0006569; tryptophan catabolic process; biological_process-GO:0009435; NAD biosynthetic process; biological_process-GO:0030170; pyridoxal phosphate binding; molecular_function-GO:0030429; kynureninase activity; molecular_function	PREDICTED: kynureninase [Lates calcarifer] >XP_018516782.1 PREDICTED: kynureninase [Lates calcarifer]
Msa000736	Superscaffold1	37691288	37732660	+	no KO assigned | (RefSeq) von Willebrand factor D and EGF domain-containing protein-like	IPR000742; EGF-like domain-IPR001846; von Willebrand factor, type D domain-IPR001881; EGF-like calcium-binding domain-IPR011598; Myc-type, basic helix-loop-helix (bHLH) domain	von Willebrand factor D and EGF domain-containing protein {ECO:0000313|EMBL:JAR82996.1} OS=Fundulus heteroclitus (Killifish) (Mummichog) PE=4	von Willebrand factor D and EGF domain-containing protein Precursor OS=Homo sapiens (Human) Name=VWDE PE=2	GO:0005509; calcium ion binding; molecular_function-GO:0046983; protein dimerization activity; molecular_function	PREDICTED: LOW QUALITY PROTEIN: von Willebrand factor D and EGF domain-containing protein-like [Lates calcarifer]
Msa000737	Superscaffold1	37739288	37750630	-	no KO assigned | (GenBank) unnamed protein product	IPR003307; W2 domain	Chromosome 3 SCAF15018, whole genome shotgun sequence {ECO:0000313|EMBL:CAG10296.1} OS=Tetraodon nigroviridis (Spotted green pufferfish) (Chelonodon nigroviridis) ORFNames=GSTENG00031888001 {ECO:0000313|EMBL:CAG10296.1} PE=4	Basic leucine zipper and W2 domain-containing protein 1-A OS=Danio rerio (Zebrafish) (Brachydanio rerio) Name=bzw1a Synonyms=bzw1 ORFNames=si:ch211-246m6.3, zgc:63787 PE=2	GO:0005515; protein binding; molecular_function	basic leucine zipper and W2 domain-containing protein 1-A [Perca flavescens]
Msa000738	Superscaffold1	37754952	37761645	+	K00157 aldehyde oxidase [EC:1.2.3.1] | (RefSeq) aldehyde oxidase 1-like	IPR002888; [2Fe-2S]-binding-IPR008274; Aldehyde oxidase/xanthine dehydrogenase, molybdopterin binding	Uncharacterized protein {ECO:0000313|EMBL:CDQ74968.1} OS=Oncorhynchus mykiss (Rainbow trout) (Salmo gairdneri) ORFNames=GSONMT00008477001 {ECO:0000313|EMBL:CDQ74968.1} PE=4	Aldehyde oxidase 1 EC=1.2.3.1 {ECO:0000250|UniProtKB:O54754} Azaheterocycle hydroxylase 1 EC=1.17.3.- OS=Bos taurus (Bovine) Name=AOX1 Synonyms=AO PE=1	GO:0016491; oxidoreductase activity; molecular_function-GO:0046872; metal ion binding; molecular_function-GO:0055114; oxidation-reduction process; biological_process	unnamed protein product [Oncorhynchus mykiss]
Msa000739	Superscaffold1	37763003	37785373	-	K00157 aldehyde oxidase [EC:1.2.3.1] | (RefSeq) aox1; aldehyde oxidase 1	IPR000674; Aldehyde oxidase/xanthine dehydrogenase, a/b hammerhead-IPR001041; 2Fe-2S ferredoxin-type iron-sulfur binding domain-IPR002346; Molybdopterin dehydrogenase, FAD-binding-IPR002888; [2Fe-2S]-binding-IPR005107; CO dehydrogenase flavoprotein, C-terminal-IPR008274; Aldehyde oxidase/xanthine dehydrogenase, molybdopterin binding-IPR016166; FAD-binding, type 2	Aldehyde oxidase 1 {ECO:0000313|EMBL:SBP04422.1} OS=Aphyosemion striatum Name=AOX1 {ECO:0000313|EMBL:SBP04422.1} PE=4	Aldehyde oxidase 1 EC=1.2.3.1 {ECO:0000250|UniProtKB:O54754} Azaheterocycle hydroxylase 1 EC=1.17.3.- OS=Bos taurus (Bovine) Name=AOX1 Synonyms=AO PE=1	GO:0003824; catalytic activity; molecular_function-GO:0009055; electron carrier activity; molecular_function-GO:0016491; oxidoreductase activity; molecular_function-GO:0016614; oxidoreductase activity, acting on CH-OH group of donors; molecular_function-GO:0046872; metal ion binding; molecular_function-GO:0050660; flavin adenine dinucleotide binding; molecular_function-GO:0051536; iron-sulfur clu…	PREDICTED: aldehyde oxidase [Lates calcarifer]
Msa000740	Superscaffold1	37847291	37871603	+	K04804 nicotinic acetylcholine receptor alpha-2 | (RefSeq) neuronal acetylcholine receptor subunit alpha-2-like	IPR002394; Nicotinic acetylcholine receptor-IPR006029; Neurotransmitter-gated ion-channel transmembrane domain-IPR006201; Neurotransmitter-gated ion-channel-IPR006202; Neurotransmitter-gated ion-channel ligand-binding domain	Neuronal acetylcholine receptor subunit alpha-2 {ECO:0000313|EMBL:KKF19083.1} OS=Larimichthys crocea (Large yellow croaker) (Pseudosciaena crocea) ORFNames=EH28_04658 {ECO:0000313|EMBL:KKF19083.1} PE=3	Neuronal acetylcholine receptor subunit alpha-2 Precursor OS=Gallus gallus (Chicken) Name=CHRNA2 PE=2	GO:0005216; ion channel activity; molecular_function-GO:0005230; extracellular ligand-gated ion channel activity; molecular_function-GO:0006811; ion transport; biological_process-GO:0016021; integral component of membrane; cellular_component-GO:0022848; acetylcholine-gated cation-selective channel activity; molecular_function-GO:0045211; postsynaptic membrane; cellular_component	neuronal acetylcholine receptor subunit alpha-2-like [Larimichthys crocea]
Msa000741	Superscaffold1	37882814	37885856	-	K00019 3-hydroxybutyrate dehydrogenase [EC:1.1.1.30] | (RefSeq) D-beta-hydroxybutyrate dehydrogenase, mitochondrial-like	IPR002347; Short-chain dehydrogenase/reductase SDR	D-beta-hydroxybutyrate dehydrogenase, mitochondrial {ECO:0000313|EMBL:KKF19084.1} OS=Larimichthys crocea (Large yellow croaker) (Pseudosciaena crocea) ORFNames=EH28_04659 {ECO:0000313|EMBL:KKF19084.1} PE=3	D-beta-hydroxybutyrate dehydrogenase, mitochondrial {ECO:0000305} EC=1.1.1.30 {ECO:0000250|UniProtKB:P29147} 3-hydroxybutyrate dehydrogenase {ECO:0000250|UniProtKB:Q02338} Short=BDH {ECO:0000250|UniProtKB:Q02338} Precursor OS=Mus musculus (Mouse) Synonyms=Bdh {ECO:0000250|UniProtKB:Q02338} PE=1	NA	PREDICTED: D-beta-hydroxybutyrate dehydrogenase, mitochondrial-like [Paralichthys olivaceus]
Msa000742	Superscaffold1	37888872	37923201	-	K01109 inositol polyphosphate-4-phosphatase [EC:3.1.3.66] | (RefSeq) type I inositol 3,4-bisphosphate 4-phosphatase-like	IPR000008; C2 domain	Type I inositol-3,4-bisphosphate 4-phosphatase {ECO:0000313|EMBL:KKF19086.1} OS=Larimichthys crocea (Large yellow croaker) (Pseudosciaena crocea) ORFNames=EH28_04661 {ECO:0000313|EMBL:KKF19086.1} PE=4	Type I inositol 3,4-bisphosphate 4-phosphatase EC=3.1.3.66 Inositol polyphosphate 4-phosphatase type I OS=Homo sapiens (Human) Name=INPP4A PE=1	NA	PREDICTED: type I inositol 3,4-bisphosphate 4-phosphatase-like isoform X6 [Lates calcarifer]
Msa000743	Superscaffold1	37960711	37972962	+	K14722 solute carrier family 9 (sodium/hydrogen exchanger), member 2 | (RefSeq) sodium/hydrogen exchanger 2-like	IPR004709; Na+/H+ exchanger-IPR006153; Cation/H+ exchanger-IPR018422; Cation/H+ exchanger, CPA1 family-IPR032103; Sodium/hydrogen exchanger, regulatory region	Sodium/hydrogen exchanger {ECO:0000256|RuleBase:RU003722} OS=Larimichthys crocea (Large yellow croaker) (Pseudosciaena crocea) ORFNames=EH28_04662 {ECO:0000313|EMBL:KKF19087.1} PE=3	Sodium/hydrogen exchanger 2 H7 Na(+)/H(+) exchanger 2 Short=NHE-2 Solute carrier family 9 member 2 OS=Rattus norvegicus (Rat) Name=Slc9a2 Synonyms=Nhe2 PE=1	GO:0006812; cation transport; biological_process-GO:0006814; sodium ion transport; biological_process-GO:0006885; regulation of pH; biological_process-GO:0015299; solute:proton antiporter activity; molecular_function-GO:0015385; sodium:proton antiporter activity; molecular_function-GO:0016021; integral component of membrane; cellular_component-GO:0055085; transmembrane transport; biological_proce…	sodium/hydrogen exchanger 2 [Larimichthys crocea]
Msa000744	Superscaffold1	38022790	38036538	+	no KO assigned | (RefSeq) inactive dipeptidyl peptidase 10	NA	Uncharacterized protein {ECO:0000313|Ensembl:ENSGACP00000019766} OS=Gasterosteus aculeatus (Three-spined stickleback) PE=4	Inactive dipeptidyl peptidase 10 Dipeptidyl peptidase IV-related protein 3 Short=DPRP-3 Dipeptidyl peptidase X Short=DPP X Dipeptidyl peptidase-like protein 2 Short=DPL2 OS=Homo sapiens (Human) Name=DPP10 Synonyms=DPRP3, KIAA1492 PE=1	NA	inactive dipeptidyl peptidase 10-like isoform X3 [Seriola lalandi dorsalis]
Msa000745	Superscaffold1	38060839	38109994	+	no KO assigned | (RefSeq) inactive dipeptidyl peptidase 10-like	IPR001375; Peptidase S9, prolyl oligopeptidase, catalytic domain-IPR002469; Dipeptidylpeptidase IV, N-terminal domain	Inactive dipeptidyl peptidase 10 {ECO:0000313|EMBL:KKF19088.1} OS=Larimichthys crocea (Large yellow croaker) (Pseudosciaena crocea) ORFNames=EH28_04663 {ECO:0000313|EMBL:KKF19088.1} PE=4	Inactive dipeptidyl peptidase 10 Dipeptidyl peptidase X Short=DPP X Kv4 potassium channel auxiliary subunit OS=Rattus norvegicus (Rat) Name=Dpp10 PE=1	GO:0006508; proteolysis; biological_process-GO:0008236; serine-type peptidase activity; molecular_function	inactive dipeptidyl peptidase 10-like isoform X2 [Anabas testudineus]
Msa000746	Superscaffold1	38148471	38157133	-	K07374 tubulin alpha | (RefSeq) tuba8l2, TBA; tubulin, alpha 8 like 2	IPR000217; Tubulin-IPR002452; Alpha tubulin-IPR003008; Tubulin/FtsZ, GTPase domain-IPR018316; Tubulin/FtsZ, 2-layer sandwich domain	Tubulin alpha chain {ECO:0000256|RuleBase:RU000352} OS=Xiphophorus maculatus (Southern platyfish) (Platypoecilus maculatus) Name=TUBA4A (1 of many) {ECO:0000313|Ensembl:ENSXMAP00000019778} PE=3	Tubulin alpha-4A chain Alpha-tubulin 4 Tubulin alpha-4 chain OS=Rattus norvegicus (Rat) Name=Tuba4a Synonyms=Tuba4 PE=1	GO:0003924; GTPase activity; molecular_function-GO:0005200; structural constituent of cytoskeleton; molecular_function-GO:0005525; GTP binding; molecular_function-GO:0005874; microtubule; cellular_component-GO:0007017; microtubule-based process; biological_process	Tubulin alpha-1C chain [Scophthalmus maximus]
Msa000747	Superscaffold1	38168228	38172730	-	K08558 nuclear receptor subfamily 4 group A member 2 | (RefSeq) nuclear receptor subfamily 4 group A member 2-like	IPR000536; Nuclear hormone receptor, ligand-binding domain-IPR001628; Zinc finger, nuclear hormone receptor-type-IPR001723; Nuclear hormone receptor-IPR003070; Orphan nuclear receptor-IPR003073; Orphan nuclear receptor, NURR type	Nuclear receptor subfamily 4 group A member 2 {ECO:0000313|EMBL:KKF19090.1} OS=Larimichthys crocea (Large yellow croaker) (Pseudosciaena crocea) ORFNames=EH28_04665 {ECO:0000313|EMBL:KKF19090.1} PE=3	Nuclear receptor subfamily 4 group A member 2 OS=Bos taurus (Bovine) Name=NR4A2 PE=2	GO:0003677; DNA binding; molecular_function-GO:0003700; transcription factor activity, sequence-specific DNA binding; molecular_function-GO:0003707; steroid hormone receptor activity; molecular_function-GO:0004879; RNA polymerase II transcription factor activity, ligand-activated sequence-specific DNA binding; molecular_function-GO:0005634; nucleus; cellular_component-GO:0006355; regulation of tr…	nuclear receptor subfamily 4 group A member 2-like [Perca flavescens]
Msa000748	Superscaffold1	38179520	38203929	+	K00111 glycerol-3-phosphate dehydrogenase [EC:1.1.5.3] | (RefSeq) gpd2; glycerol-3-phosphate dehydrogenase 2	IPR000447; FAD-dependent glycerol-3-phosphate dehydrogenase-IPR002048; EF-hand domain-IPR006076; FAD dependent oxidoreductase-IPR031656; Alpha-glycerophosphate oxidase, C-terminal	Uncharacterized protein {ECO:0000313|Ensembl:ENSONIP00000015270} OS=Oreochromis niloticus (Nile tilapia) (Tilapia nilotica) Name=gpd2 {ECO:0000313|Ensembl:ENSONIP00000015270} PE=4	Glycerol-3-phosphate dehydrogenase, mitochondrial Short=GPD-M Short=GPDH-M EC=1.1.5.3 mtGPD Precursor OS=Homo sapiens (Human) Name=GPD2 PE=1	GO:0004368; glycerol-3-phosphate dehydrogenase activity; molecular_function-GO:0005509; calcium ion binding; molecular_function-GO:0006072; glycerol-3-phosphate metabolic process; biological_process-GO:0009331; glycerol-3-phosphate dehydrogenase complex; cellular_component-GO:0016491; oxidoreductase activity; molecular_function-GO:0055114; oxidation-reduction process; biological_process	glycerol-3-phosphate dehydrogenase, mitochondrial isoform X2 [Anabas testudineus]
Msa000750	Superscaffold1	38293855	38303317	+	K21444 poly(rC)-binding protein 3/4 | (RefSeq) pcbp3; poly(rC)-binding protein 3	IPR004087; K Homology domain-IPR004088; K Homology domain, type 1	Poly(RC)-binding protein 3 {ECO:0000313|EMBL:JAR16214.1} OS=Fundulus heteroclitus (Killifish) (Mummichog) PE=4	Poly(rC)-binding protein 3 Alpha-CP3 PCBP3-overlapping transcript {ECO:0000312|HGNC:HGNC:8651} PCBP3-overlapping transcript 1 {ECO:0000312|HGNC:HGNC:8651} OS=Homo sapiens (Human) PCBP3OT {ECO:0000312|HGNC:HGNC:8651} PE=2	GO:0003676; nucleic acid binding; molecular_function-GO:0003723; RNA binding; molecular_function	poly(rC)-binding protein 3-like isoform X8 [Fundulus heteroclitus] >XP_023185640.1 poly(rC)-binding protein 3-like isoform X4 [Xiphophorus maculatus] >XP_023282801.1 poly(rC)-binding protein 3-like isoform X5 [Seriola lalandi dorsalis]
Msa000752	Superscaffold1	38352380	38384001	-	K17686 Cu+-exporting ATPase [EC:3.6.3.54] | (RefSeq) atp7b; ATPase copper transporting beta	IPR006121; Heavy metal-associated domain, HMA	Copper transporting ATPase 2 {ECO:0000313|EMBL:ACX37120.1} OS=Sparus aurata (Gilthead sea bream) Name=ATP7B {ECO:0000313|EMBL:ACX37120.1} PE=2	Copper-transporting ATPase 2 EC=3.6.3.54 {ECO:0000269|PubMed:22240481} Copper pump 2 Wilson disease-associated protein WND/140 kDa {ECO:0000303|PubMed:9600907} OS=Homo sapiens (Human) Name=ATP7B Synonyms=PWD, WC1, WND PE=1	GO:0030001; metal ion transport; biological_process-GO:0046872; metal ion binding; molecular_function	copper-transporting ATPase 2 [Larimichthys crocea]
Msa000753	Superscaffold1	38387105	38394338	-	K11462 polycomb protein EED | (RefSeq) eed, oleed; embryonic ectoderm development	IPR001680; WD40 repeat-IPR017986; WD40-repeat-containing domain	Embryonic ectoderm development protein {ECO:0000313|EMBL:BAD22546.1} OS=Oryzias latipes (Japanese rice fish) (Japanese killifish) Name=oleed {ECO:0000313|EMBL:BAD22546.1} PE=2	Polycomb protein eed OS=Danio rerio (Zebrafish) (Brachydanio rerio) Name=eed ORFNames=zgc:112509 PE=2	GO:0005515; protein binding; molecular_function	polycomb protein EED isoform X1 [Oryzias latipes]
Msa000754	Superscaffold1	38396574	38408880	-	K14558 periodic tryptophan protein 2 | (RefSeq) periodic tryptophan protein 2 homolog	IPR001680; WD40 repeat-IPR007148; Small-subunit processome, Utp12-IPR017986; WD40-repeat-containing domain-IPR020472; G-protein beta WD-40 repeat-IPR027145; Periodic tryptophan protein 2	Uncharacterized protein {ECO:0000313|Ensembl:ENSONIP00000008999} OS=Oreochromis niloticus (Nile tilapia) (Tilapia nilotica) Name=LOC100706520 {ECO:0000313|Ensembl:ENSONIP00000008999} PE=4	Periodic tryptophan protein 2 homolog OS=Homo sapiens (Human) Name=PWP2 Synonyms=PWP2H PE=2	GO:0005515; protein binding; molecular_function	periodic tryptophan protein 2 homolog [Larimichthys crocea]
Msa000755	Superscaffold1	38410171	38445221	-	no KO assigned | (RefSeq) dfnb59; deafness, autosomal recessive 59	IPR007677; Gasdermin	pejvakin {ECO:0000313|RefSeq:XP_014007857.1} OS=Salmo salar (Atlantic salmon) Name=dfnb59 {ECO:0000313|RefSeq:XP_014007857.1} PE=4	Pejvakin Autosomal recessive deafness type 59 protein OS=Homo sapiens (Human) Name=DFNB59 Synonyms=PJVK PE=1	NA	pejvakin [Seriola dumerili]
Msa000756	Superscaffold1	38452892	38496107	+	K19721 collagen, type V/XI/XXIV/XXVII, alpha | (RefSeq) collagen alpha-2(V) chain-like	IPR000885; Fibrillar collagen, C-terminal-IPR001007; VWFC domain-IPR008160; Collagen triple helix repeat	Collagen alpha-2(V) chain {ECO:0000313|EMBL:JAR26973.1} OS=Fundulus heteroclitus (Killifish) (Mummichog) PE=4	Collagen alpha-2(I) chain Alpha-2 type I collagen Precursor OS=Rattus norvegicus (Rat) Name=Col1a2 PE=1	GO:0005201; extracellular matrix structural constituent; molecular_function-GO:0005515; protein binding; molecular_function	PREDICTED: collagen alpha-2(V) chain-like isoform X1 [Paralichthys olivaceus]
Msa000757	Superscaffold1	38509172	38524514	-	K04577 calcitonin receptor-like | (RefSeq) calcitonin gene-related peptide type 1 receptor-like	IPR000832; GPCR, family 2, secretin-like-IPR001879; GPCR, family 2, extracellular hormone receptor domain-IPR003287; GPCR, family 2, calcitonin receptor family-IPR017981; GPCR, family 2-like	Uncharacterized protein {ECO:0000313|Ensembl:ENSGACP00000019688} OS=Gasterosteus aculeatus (Three-spined stickleback) PE=3	Calcitonin gene-related peptide type 1 receptor Short=CGRP type 1 receptor Calcitonin receptor-like receptor Precursor OS=Danio rerio (Zebrafish) (Brachydanio rerio) Name=calcrla Synonyms=calcrl ORFNames=si:dkey-249o24.2, zgc:100872 PE=2	GO:0004888; transmembrane signaling receptor activity; molecular_function-GO:0004930; G-protein coupled receptor activity; molecular_function-GO:0004948; calcitonin receptor activity; molecular_function-GO:0007166; cell surface receptor signaling pathway; biological_process-GO:0007186; G-protein coupled receptor signaling pathway; biological_process-GO:0016020; membrane; cellular_component-GO:001…	calcitonin gene-related peptide type 1 receptor-like [Perca flavescens]
Msa000758	Superscaffold1	38527878	38537110	-	no KO assigned | (RefSeq) fam171b; family with sequence similarity 171 member B	IPR018890; Uncharacterised protein family FAM171	Protein FAM171B {ECO:0000313|EMBL:JAR72363.1} OS=Fundulus heteroclitus (Killifish) (Mummichog) PE=4	Protein FAM171B Precursor OS=Mus musculus (Mouse) Name=Fam171b PE=1	NA	protein FAM171B-like [Anabas testudineus]
Msa000759	Superscaffold1	38542020	38577142	-	K16580 SLAIN motif-containing protein 1/2 | (RefSeq) SLAIN motif-containing protein 1-like	IPR026179; SLAIN motif-containing protein	Protein FAM171B {ECO:0000313|EMBL:KKF14301.1} OS=Larimichthys crocea (Large yellow croaker) (Pseudosciaena crocea) ORFNames=EH28_05391 {ECO:0000313|EMBL:KKF14301.1} PE=4	SLAIN motif-containing protein 1 OS=Xenopus tropicalis (Western clawed frog) (Silurana tropicalis) Name=slain1 PE=2	NA	SLAIN motif-containing protein 1-like isoform X1 [Larimichthys crocea]
Msa000760	Superscaffold1	38581115	38615288	-	K02996 small subunit ribosomal protein S9 | (RefSeq) mrps9; mitochondrial ribosomal protein S9	IPR000754; Ribosomal protein S9	28S ribosomal protein S9, mitochondrial {ECO:0000313|EMBL:KKF14302.1} OS=Larimichthys crocea (Large yellow croaker) (Pseudosciaena crocea) ORFNames=EH28_05392 {ECO:0000313|EMBL:KKF14302.1} PE=3	28S ribosomal protein S9, mitochondrial Short=MRP-S9 Short=S9mt Precursor OS=Bos taurus (Bovine) Name=MRPS9 PE=1	GO:0003735; structural constituent of ribosome; molecular_function-GO:0005840; ribosome; cellular_component-GO:0006412; translation; biological_process	28S ribosomal protein S9, mitochondrial isoform X1 [Larimichthys crocea]
Msa000762	Superscaffold1	38976699	39002578	-	no KO assigned | (RefSeq) transmembrane protein 182-like	IPR004031; PMP-22/EMP/MP20/Claudin superfamily-IPR026763; Transmembrane protein 182	Transmembrane protein 182 {ECO:0000313|EMBL:KKF17191.1} OS=Larimichthys crocea (Large yellow croaker) (Pseudosciaena crocea) ORFNames=EH28_01866 {ECO:0000313|EMBL:KKF17191.1} PE=4	Transmembrane protein 182 Precursor OS=Danio rerio (Zebrafish) (Brachydanio rerio) Name=tmem182 ORFNames=zgc:113334 PE=2	GO:0016021; integral component of membrane; cellular_component	PREDICTED: transmembrane protein 182-like [Lates calcarifer]
Msa000763	Superscaffold1	39003022	39010736	-	K18584 actin-related protein 3 | (RefSeq) actin-related protein 3	IPR004000; Actin family-IPR015623; Actin-related protein 3, metazoa	Actin-related protein 3 {ECO:0000313|EMBL:KKF17190.1} OS=Larimichthys crocea (Large yellow croaker) (Pseudosciaena crocea) ORFNames=EH28_01865 {ECO:0000313|EMBL:KKF17190.1} PE=3	Actin-related protein 3 Actin-like protein 3 OS=Takifugu rubripes (Japanese pufferfish) (Fugu rubripes) Name=actr3 Synonyms=arp3 PE=3	GO:0005524; ATP binding; molecular_function-GO:0005885; Arp2/3 protein complex; cellular_component-GO:0007015; actin filament organization; biological_process-GO:0034314; Arp2/3 complex-mediated actin nucleation; biological_process	actin-related protein 3 [Labrus bergylta]
Msa000764	Superscaffold1	39019173	39026988	-	no KO assigned | (RefSeq) ly6/PLAUR domain-containing protein 1-like	IPR027103; Secreted Ly-6/uPAR-related protein 1	Ly6/PLAUR domain-containing protein 1 {ECO:0000313|EMBL:JAR26953.1} Fragment OS=Fundulus heteroclitus (Killifish) (Mummichog) PE=4	Ly6/PLAUR domain-containing protein 1 Putative HeLa tumor suppressor Short=PHTS Precursor OS=Homo sapiens (Human) Name=LYPD1 Synonyms=LYPDC1 ORFNames=PSEC0181, UNQ3079/PRO9917 PE=2	NA	ly6/PLAUR domain-containing protein 1-like [Perca flavescens]
Msa000765	Superscaffold1	39030441	39121726	-	no KO assigned | (RefSeq) nck-associated protein 5-like	IPR026163; Nck-associated protein 5-like-IPR032769; Nck-associated protein 5, C-terminal	Nck-associated protein 5 {ECO:0000313|EMBL:KKF17188.1} OS=Larimichthys crocea (Large yellow croaker) (Pseudosciaena crocea) ORFNames=EH28_01863 {ECO:0000313|EMBL:KKF17188.1} PE=4	Nck-associated protein 5-like Centrosomal protein of 169 kDa {ECO:0000250|UniProtKB:Q9HCH0} Short=Cep169 {ECO:0000250|UniProtKB:Q9HCH0} OS=Mus musculus (Mouse) Name=Nckap5l Synonyms=Cep169 {ECO:0000250|UniProtKB:Q9HCH0} PE=1	NA	PREDICTED: nck-associated protein 5-like isoform X2 [Lates calcarifer]
Msa000766	Superscaffold1	39158280	39179391	-	no KO assigned | (RefSeq) nck-associated protein 5-like	NA	NA	NA	NA	nck-associated protein 5-like isoform X2 [Perca flavescens]
Msa000767	Superscaffold1	39181571	39187769	-	K00006 glycerol-3-phosphate dehydrogenase (NAD+) [EC:1.1.1.8] | (RefSeq) glycerol-3-phosphate dehydrogenase 1-like protein	IPR006109; Glycerol-3-phosphate dehydrogenase, NAD-dependent, C-terminal-IPR006168; Glycerol-3-phosphate dehydrogenase, NAD-dependent-IPR011128; Glycerol-3-phosphate dehydrogenase, NAD-dependent, N-terminal	Glycerol-3-phosphate dehydrogenase [NAD(+)] {ECO:0000256|RuleBase:RU361243} EC=1.1.1.8 {ECO:0000256|RuleBase:RU361243} OS=Larimichthys crocea (Large yellow croaker) (Pseudosciaena crocea) ORFNames=EH28_01861 {ECO:0000313|EMBL:KKF17186.1} PE=2	Glycerol-3-phosphate dehydrogenase [NAD(+)], cytoplasmic Short=GPD-C Short=GPDH-C EC=1.1.1.8 OS=Rattus norvegicus (Rat) Name=Gpd1 PE=1	GO:0004367; glycerol-3-phosphate dehydrogenase [NAD+] activity; molecular_function-GO:0005975; carbohydrate metabolic process; biological_process-GO:0006072; glycerol-3-phosphate metabolic process; biological_process-GO:0009331; glycerol-3-phosphate dehydrogenase complex; cellular_component-GO:0016616; oxidoreductase activity, acting on the CH-OH group of donors, NAD or NADP as acceptor; molecula…	PREDICTED: glycerol-3-phosphate dehydrogenase [NAD(+)], cytoplasmic-like [Lates calcarifer]
Msa000768	Superscaffold1	39188788	39203179	+	K20465 oxysterol-binding protein-related protein 9/10/11 | (RefSeq) osbpl11; oxysterol binding protein like 11	IPR000648; Oxysterol-binding protein-IPR001849; Pleckstrin homology domain	Oxysterol-binding protein {ECO:0000256|RuleBase:RU003845} OS=Larimichthys crocea (Large yellow croaker) (Pseudosciaena crocea) ORFNames=EH28_01860 {ECO:0000313|EMBL:KKF17185.1} PE=3	Oxysterol-binding protein-related protein 11 Short=ORP-11 Short=OSBP-related protein 11 OS=Homo sapiens (Human) Name=OSBPL11 Synonyms=ORP11, OSBP12 PE=1	NA	oxysterol-binding protein-related protein 11 [Seriola lalandi dorsalis]
Msa000769	Superscaffold1	39204740	39217948	-	K14387 solute carrier family 5 (high affinity choline transporter), member 7 | (RefSeq) high affinity choline transporter 1-like	IPR001734; Sodium/solute symporter	Uncharacterized protein {ECO:0000313|Ensembl:ENSONIP00000016888} OS=Oreochromis niloticus (Nile tilapia) (Tilapia nilotica) Name=LOC100702384 {ECO:0000313|Ensembl:ENSONIP00000016888} PE=3	High affinity choline transporter 1 Hemicholinium-3-sensitive choline transporter Short=CHT Solute carrier family 5 member 7 OS=Mus musculus (Mouse) Name=Slc5a7 Synonyms=Cht1 PE=1	GO:0005215; transporter activity; molecular_function-GO:0006810; transport; biological_process-GO:0016020; membrane; cellular_component-GO:0055085; transmembrane transport; biological_process	high affinity choline transporter 1-like [Gouania willdenowi]
Msa000770	Superscaffold1	39223704	39277642	-	no KO assigned | (RefSeq) unc80; unc-80 homolog, NALCN activator	IPR031542; Cation channel complex component UNC80, N-terminal	Protein unc-80 {ECO:0000313|EMBL:KKF13685.1} OS=Larimichthys crocea (Large yellow croaker) (Pseudosciaena crocea) ORFNames=EH28_02264 {ECO:0000313|EMBL:KKF13685.1} PE=4	Protein unc-80 homolog OS=Homo sapiens (Human) Name=UNC80 Synonyms=C2orf21, KIAA1843 PE=1	NA	PREDICTED: protein unc-80 homolog [Lates calcarifer]
Msa000771	Superscaffold1	39280890	39297476	-	K10430 microtubule-associated protein 2 | (RefSeq) microtubule-associated protein 2-like	IPR001084; Microtubule associated protein, tubulin-binding repeat-IPR013588; MAP2/Tau projection-IPR030797; Microtubule-associated protein 2	Microtubule-associated protein {ECO:0000256|RuleBase:RU000686} OS=Larimichthys crocea (Large yellow croaker) (Pseudosciaena crocea) ORFNames=EH28_02265 {ECO:0000313|EMBL:KKF13686.1} PE=4	Microtubule-associated protein 2 Short=MAP-2 OS=Mus musculus (Mouse) Name=Map2 Synonyms=Mtap2 PE=1	GO:0001578; microtubule bundle formation; biological_process-GO:0015631; tubulin binding; molecular_function-GO:0021954; central nervous system neuron development; biological_process	microtubule-associated protein 2 isoform X1 [Larimichthys crocea] >XP_027147206.1 microtubule-associated protein 2 isoform X1 [Larimichthys crocea]
Msa000772	Superscaffold1	39345104	39357392	-	K00255 long-chain-acyl-CoA dehydrogenase [EC:1.3.8.8] | (RefSeq) acadl; acyl-CoA dehydrogenase, long chain	IPR006091; Acyl-CoA oxidase/dehydrogenase, central domain-IPR009075; Acyl-CoA dehydrogenase/oxidase C-terminal-IPR013786; Acyl-CoA dehydrogenase/oxidase, N-terminal	Uncharacterized protein {ECO:0000313|EMBL:JAQ39226.1} OS=Fundulus heteroclitus (Killifish) (Mummichog) PE=3	Long-chain specific acyl-CoA dehydrogenase, mitochondrial Short=LCAD EC=1.3.8.8 Precursor OS=Rattus norvegicus (Rat) Name=Acadl PE=1	GO:0016627; oxidoreductase activity, acting on the CH-CH group of donors; molecular_function-GO:0050660; flavin adenine dinucleotide binding; molecular_function-GO:0055114; oxidation-reduction process; biological_process	long-chain specific acyl-CoA dehydrogenase, mitochondrial [Amphiprion ocellaris]
Msa000773	Superscaffold1	39366368	39375480	-	no KO assigned | (RefSeq) lancl1; LanC like 1	IPR007822; Lanthionine synthetase C-like-IPR020464; LanC-like protein, eukaryotic	LanC-like protein 1 {ECO:0000313|EMBL:KKF13689.1} OS=Larimichthys crocea (Large yellow croaker) (Pseudosciaena crocea) ORFNames=EH28_02268 {ECO:0000313|EMBL:KKF13689.1} PE=4	LanC-like protein 1 OS=Danio rerio (Zebrafish) (Brachydanio rerio) Name=lancl1 PE=2	NA	lanC-like protein 1 [Larimichthys crocea]
Msa000776	Superscaffold1	39524679	39675991	-	K05085 receptor tyrosine-protein kinase erbB-4 [EC:2.7.10.1] | (RefSeq) receptor tyrosine-protein kinase erbB-4-like	IPR000494; Receptor L-domain-IPR000719; Protein kinase domain-IPR001245; Serine-threonine/tyrosine-protein kinase, catalytic domain-IPR006211; Furin-like cysteine-rich domain-IPR006212; Furin-like repeat-IPR009056; Cytochrome c-like domain-IPR020635; Tyrosine-protein kinase, catalytic domain-IPR032778; Growth factor receptor domain 4	Receptor protein-tyrosine kinase {ECO:0000256|SAAS:SAAS00593197} EC=2.7.10.1 {ECO:0000256|SAAS:SAAS00593197} OS=Oreochromis niloticus (Nile tilapia) (Tilapia nilotica) Name=LOC100701577 {ECO:0000313|Ensembl:ENSONIP00000016825} PE=3	Receptor tyrosine-protein kinase erbB-4 EC=2.7.10.1 Proto-oncogene-like protein c-ErbB-4 Tyrosine kinase-type cell surface receptor HER4 p180erbB4 ERBB4 intracellular domain Short=4ICD Short=E4ICD s80HER4 Precursor OS=Homo sapiens (Human) Name=ERBB4 Synonyms=HER4 PE=1	GO:0004672; protein kinase activity; molecular_function-GO:0004713; protein tyrosine kinase activity; molecular_function-GO:0004714; transmembrane receptor protein tyrosine kinase activity; molecular_function-GO:0005524; ATP binding; molecular_function-GO:0006468; protein phosphorylation; biological_process-GO:0007169; transmembrane receptor protein tyrosine kinase signaling pathway; biological_p…	receptor tyrosine-protein kinase erbB-4 isoform X3 [Larimichthys crocea]
Msa000777	Superscaffold1	39700604	39760837	+	NA	NA	NA	NA	NA	NA
Msa000778	Superscaffold1	39810657	39817988	+	K08447 receptor activity modifying protein 1 | (RefSeq) receptor activity-modifying protein 1	IPR006985; Receptor activity modifying protein	Uncharacterized protein {ECO:0000313|Ensembl:ENSONIP00000016824} OS=Oreochromis niloticus (Nile tilapia) (Tilapia nilotica) Name=RAMP1 (1 of many) {ECO:0000313|Ensembl:ENSONIP00000016824} PE=4	Receptor activity-modifying protein 1 Precursor OS=Sus scrofa (Pig) Name=RAMP1 PE=2	GO:0006886; intracellular protein transport; biological_process-GO:0008277; regulation of G-protein coupled receptor protein signaling pathway; biological_process-GO:0008565; protein transporter activity; molecular_function-GO:0016021; integral component of membrane; cellular_component	PREDICTED: receptor activity-modifying protein 1-like [Lates calcarifer]
Msa000780	Superscaffold1	39831140	39874722	-	K09207 krueppel-like factor 6/7 | (RefSeq) Krueppel-like factor 7	IPR013087; Zinc finger C2H2-type	Uncharacterized protein {ECO:0000313|Ensembl:ENSONIP00000016820} OS=Oreochromis niloticus (Nile tilapia) (Tilapia nilotica) Name=LOC100697713 {ECO:0000313|Ensembl:ENSONIP00000016820} PE=4	Krueppel-like factor 7 Ubiquitous krueppel-like factor OS=Homo sapiens (Human) Name=KLF7 Synonyms=UKLF PE=2	GO:0003676; nucleic acid binding; molecular_function	Krueppel-like factor 7 [Labrus bergylta]
Msa000781	Superscaffold1	39904460	39922551	+	no KO assigned | (RefSeq) uncharacterized protein LOC103910303	NA	Uncharacterized protein {ECO:0000313|EMBL:SBQ67154.1} OS=Nothobranchius korthausae Name=Nfu_g_1_004148 {ECO:0000313|EMBL:SBQ67154.1} PE=4	NA	NA	hypothetical protein ROHU_013557 [Labeo rohita]
Msa000782	Superscaffold1	39963854	39972974	+	K05870 cyclic AMP-responsive element-binding protein 1 | (RefSeq) creb1; cAMP responsive element binding protein 1	IPR001630; cAMP response element binding (CREB) protein-IPR003102; Coactivator CBP, pKID-IPR004827; Basic-leucine zipper domain	Uncharacterized protein {ECO:0000313|Ensembl:ENSTNIP00000011165} OS=Tetraodon nigroviridis (Spotted green pufferfish) (Chelonodon nigroviridis) PE=4	Cyclic AMP-responsive element-binding protein 1 Short=CREB-1 Short=cAMP-responsive element-binding protein 1 Cyclic AMP-responsive DNA-binding protein OS=Bos taurus (Bovine) Name=CREB1 Synonyms=CREB, CREB2 PE=1	GO:0003677; DNA binding; molecular_function-GO:0003700; transcription factor activity, sequence-specific DNA binding; molecular_function-GO:0005515; protein binding; molecular_function-GO:0005634; nucleus; cellular_component-GO:0006355; regulation of transcription, DNA-templated; biological_process	cyclic AMP-responsive element-binding protein 1 isoform X2 [Larimichthys crocea] >XP_027147323.1 cyclic AMP-responsive element-binding protein 1 isoform X2 [Larimichthys crocea]
Msa000785	Superscaffold1	39993260	40119653	+	K18080 tensin | (RefSeq) tensin-like	IPR000980; SH2 domain-IPR002219; Protein kinase C-like, phorbol ester/diacylglycerol-binding domain-IPR003595; Protein-tyrosine phosphatase, catalytic-IPR006020; PTB/PI domain-IPR013625; Tensin/EPS8 phosphotyrosine-binding domain-IPR014020; Tensin phosphatase, C2 domain-IPR029023; Tensin-type phosphatase domain	Tensin 1 {ECO:0000313|EMBL:SBP11907.1} OS=Aphyosemion striatum Name=TNS1 {ECO:0000313|EMBL:SBP11907.1} PE=4	Tensin OS=Gallus gallus (Chicken) Name=TNS PE=1	GO:0005515; protein binding; molecular_function-GO:0035556; intracellular signal transduction; biological_process	PREDICTED: tensin-like isoform X7 [Lates calcarifer]
Msa000786	Superscaffold1	40150280	40155951	+	no KO assigned | (RefSeq) insulin-like growth factor-binding protein 5	IPR000716; Thyroglobulin type-1-IPR000867; Insulin-like growth factor-binding protein, IGFBP-IPR009168; Insulin-like growth factor binding protein-IPR012213; Insulin-like growth factor binding protein 5-IPR022321; Insulin-like growth factor-binding protein family 1-6, chordata	Uncharacterized protein {ECO:0000313|Ensembl:ENSGACP00000018849} OS=Gasterosteus aculeatus (Three-spined stickleback) Name=IGFBP5 (1 of many) {ECO:0000313|Ensembl:ENSGACP00000018849} PE=4	Insulin-like growth factor-binding protein 5 Short=IBP-5 Short=IGF-binding protein 5 Short=IGFBP-5 Short=xIGFBP-5 Precursor OS=Xenopus laevis (African clawed frog) Name=igfbp5 {ECO:0000312|EMBL:AAL12250.1} PE=2	GO:0001558; regulation of cell growth; biological_process-GO:0005520; insulin-like growth factor binding; molecular_function-GO:0005576; extracellular region; cellular_component	insulin-like growth factor-binding protein 5 [Larimichthys crocea]
Msa000787	Superscaffold1	40158609	40175056	-	no KO assigned | (RefSeq) igfbp2; insulin like growth factor binding protein 2	IPR000716; Thyroglobulin type-1-IPR000867; Insulin-like growth factor-binding protein, IGFBP-IPR009168; Insulin-like growth factor binding protein-IPR012210; Insulin-like growth factor binding protein 2-IPR022321; Insulin-like growth factor-binding protein family 1-6, chordata	Uncharacterized protein {ECO:0000313|Ensembl:ENSONIP00000016797} OS=Oreochromis niloticus (Nile tilapia) (Tilapia nilotica) Name=igfbp2 {ECO:0000313|Ensembl:ENSONIP00000016797} PE=4	Insulin-like growth factor-binding protein 2-A Short=IGF-binding protein 2-A Short=IGFBP-2-A Short=IGFBP-2a Precursor OS=Danio rerio (Zebrafish) (Brachydanio rerio) Name=igfbp2a Synonyms=igfbp2, igfbp2b PE=1	GO:0001558; regulation of cell growth; biological_process-GO:0005520; insulin-like growth factor binding; molecular_function-GO:0005576; extracellular region; cellular_component	insulin-like growth factor-binding protein 2 [Seriola dumerili] >XP_023275949.1 insulin-like growth factor-binding protein 2-A [Seriola lalandi dorsalis]
Msa000788	Superscaffold1	40176854	40204775	+	no KO assigned | (RefSeq) stk11ip; serine/threonine kinase 11 interacting protein	IPR001611; Leucine-rich repeat-IPR031782; LKB1 serine/threonine kinase interacting protein 1, N-terminal	Uncharacterized protein {ECO:0000313|Ensembl:ENSONIP00000016793} OS=Oreochromis niloticus (Nile tilapia) (Tilapia nilotica) PE=4	Serine/threonine-protein kinase 11-interacting protein OS=Gallus gallus (Chicken) Name=STK11IP ORFNames=RCJMB04_2g8 PE=2	GO:0005515; protein binding; molecular_function	serine/threonine-protein kinase 11-interacting protein isoform X1 [Seriola dumerili]
Msa000789	Superscaffold1	40211508	40220030	+	K07616 gap junction protein, alpha 7 | (RefSeq) gap junction gamma-1 protein-like	IPR000500; Connexin-IPR013092; Connexin, N-terminal-IPR019570; Gap junction protein, cysteine-rich domain	Gap junction protein {ECO:0000256|RuleBase:RU000630} OS=Nothobranchius pienaari Name=OLA.20466 {ECO:0000313|EMBL:SBR39879.1} PE=3	Gap junction gamma-1 protein Connexin-43.4 Short=Cx43.4 Gap junction alpha-7 protein OS=Danio rerio (Zebrafish) (Brachydanio rerio) Name=gjc1 Synonyms=cx43.4, gja7 PE=2	GO:0005922; connexin complex; cellular_component-GO:0007154; cell communication; biological_process	gap junction gamma-1 protein [Larimichthys crocea] >XP_010740886.3 gap junction gamma-1 protein [Larimichthys crocea]
Msa000790	Superscaffold1	40220351	40224554	-	K05500 inhibin, alpha | (RefSeq) inha; inhibin alpha subunit	IPR001839; Transforming growth factor-beta, C-terminal-IPR015615; Transforming growth factor-beta-related-IPR017175; Inhibin, alpha subunit	Inhibin alpha chain {ECO:0000256|PIRNR:PIRNR037328} OS=Dicentrarchus labrax (European seabass) (Morone labrax) Name=inha {ECO:0000313|EMBL:CCJ67607.1} PE=2	Inhibin alpha chain Precursor OS=Gallus gallus (Chicken) Name=INHA PE=3	GO:0008083; growth factor activity; molecular_function	inhibin, alpha [Dicentrarchus labrax]
Msa000791	Superscaffold1	40235862	40290074	+	K08809 striated muscle-specific serine/threonine protein kinase [EC:2.7.11.1] | (RefSeq) speg; SPEG complex locus	IPR000719; Protein kinase domain-IPR003598; Immunoglobulin subtype 2-IPR003599; Immunoglobulin subtype-IPR003961; Fibronectin type III-IPR007110; Immunoglobulin-like domain-IPR013098; Immunoglobulin I-set-IPR015726; Serine/threonine protein kinase, striated muscle-specific	SPEG complex locus {ECO:0000313|EMBL:SBQ49801.1} OS=Nothobranchius korthausae Name=SPEG {ECO:0000313|EMBL:SBQ49801.1} PE=4	Striated muscle preferentially expressed protein kinase EC=2.7.11.1 OS=Danio rerio (Zebrafish) (Brachydanio rerio) Name=speg Synonyms=apeg1 PE=2	GO:0004672; protein kinase activity; molecular_function-GO:0004674; protein serine/threonine kinase activity; molecular_function-GO:0005515; protein binding; molecular_function-GO:0005524; ATP binding; molecular_function-GO:0006468; protein phosphorylation; biological_process	hypothetical protein EPR50_G00238740 [Perca flavescens]
Msa000792	Superscaffold1	40299828	40306246	+	K15731 carboxy-terminal domain RNA polymerase II polypeptide A small phosphatase [EC:3.1.3.16] | (RefSeq) carboxy-terminal domain RNA polymerase II polypeptide A small phosphatase 1-like	IPR004274; FCP1 homology domain	Uncharacterized protein {ECO:0000313|Ensembl:ENSXMAP00000000524} OS=Xiphophorus maculatus (Southern platyfish) (Platypoecilus maculatus) PE=4	Carboxy-terminal domain RNA polymerase II polypeptide A small phosphatase 1 EC=3.1.3.16 Golli-interacting protein Short=GIP Nuclear LIM interactor-interacting factor 3 Short=NLI-interacting factor 3 Small C-terminal domain phosphatase 1 Short=SCP1 Short=Small CTD phosphatase 1 OS=Mus musculus (Mouse) Name=Ctdsp1 Synonyms=Nif3, Nliif PE=1	NA	carboxy-terminal domain RNA polymerase II polypeptide A small phosphatase 1-like [Labrus bergylta]
Msa000793	Superscaffold1	40310514	40324133	-	K19574 obscurin-like protein 1 | (RefSeq) obsl1; obscurin like 1	IPR003598; Immunoglobulin subtype 2-IPR003599; Immunoglobulin subtype-IPR003961; Fibronectin type III-IPR007110; Immunoglobulin-like domain-IPR013098; Immunoglobulin I-set	Obscurin 1-like protein {ECO:0000313|EMBL:JAR85507.1} OS=Fundulus heteroclitus (Killifish) (Mummichog) PE=4	Obscurin-like protein 1 OS=Homo sapiens (Human) Name=OBSL1 Synonyms=KIAA0657 PE=1	GO:0005515; protein binding; molecular_function	obscurin-like protein 1 [Larimichthys crocea]
Msa000794	Superscaffold1	40333364	40347883	-	NA	NA	NA	NA	NA	NA
[truncated: 13,506 more rows]
