# Supplementary material for: Genetic diversity analysis and development of molecular markers for the identification of largemouth bass (Micropterus salmoides L.) based on whole-genome re-sequencing
Source: Front Genet. 2022 Aug 29;13:936610. doi: 10.3389/fgene.2022.936610 (PMC9465168; doi:10.3389/fgene.2022.936610)
Supplement: Supplementary file 6 [file Table5.XLSX]

## Sheet: Table S4
KEGG classification of genes with SNPs
Pathway Hierarchy1	Pathway Hierarchy2	KEGG Pathway	Pathway ID	Gene Number	Gene IDs
Cellular Processes	Cell growth and death	Apoptosis	ko04210	154	Msa022052,Msa017260,Msa009643,Msa012330,Msa017801,Msa000146,Msa003281,Msa004704,Msa015063,Msa020728,Msa004706,Msa002154,Msa009678,Msa007726,Msa017369,Msa016498,Msa001249,Msa007249,Msa016474,Msa009888,Msa013709,Msa006159,Msa007730,Msa021507,Msa014286,Msa016996,Msa001247,Msa014829,Msa013312,Msa021290,Msa022740,Msa017682,Msa012138,Msa005874,Msa013793,Msa004917,Msa014797,Msa009934,Msa017370,Msa007751…
Cellular Processes	Cell growth and death	Apoptosis - fly	ko04214	57	Msa015583,Msa021233,Msa021404,Msa015063,Msa016281,Msa023369,Msa013610,Msa022052,Msa012798,Msa014970,Msa007730,Msa021507,Msa014286,Msa015067,Msa023232,Msa014829,Msa021290,Msa004073,Msa014456,Msa015461,Msa006476,Msa000062,Msa002234,Msa007570,Msa001762,Msa018481,Msa001725,Msa018133,Msa009892,Msa010393,Msa015687,Msa013603,Msa023048,Msa003957,Msa014494,Msa014096,Msa008486,Msa019673,Msa008487,Msa009508…
Cellular Processes	Cell growth and death	Apoptosis - multiple species	ko04215	35	Msa015886,Msa013601,Msa008471,Msa008707,Msa007249,Msa016474,Msa013966,Msa016449,Msa017448,Msa008469,Msa022513,Msa003581,Msa010022,Msa021507,Msa022832,Msa002084,Msa021290,Msa016916,Msa017800,Msa023369,Msa013990,Msa022740,Msa004704,Msa020588,Msa012798,Msa022519,Msa022553,Msa021233,Msa020728,Msa007149,Msa018133,Msa004706,Msa010393,Msa002714,Msa013603
Cellular Processes	Cell growth and death	Cell cycle	ko04110	119	Msa003062,Msa006383,Msa002743,Msa015698,Msa016105,Msa012625,Msa011233,Msa004502,Msa014549,Msa007764,Msa020452,Msa006619,Msa005746,Msa015687,Msa016038,Msa009038,Msa019521,Msa020523,Msa009357,Msa000725,Msa005758,Msa021616,Msa021909,Msa020301,Msa004478,Msa011263,Msa004494,Msa006995,Msa000256,Msa003990,Msa021600,Msa010049,Msa005372,Msa015972,Msa020850,Msa003858,Msa013076,Msa003893,Msa013589,Msa000110…
Cellular Processes	Cell growth and death	Cell cycle - Caulobacter	ko04112	3	Msa010070,Msa009610,Msa008002
Cellular Processes	Cell growth and death	Cell cycle - yeast	ko04111	63	Msa013598,Msa013439,Msa005734,Msa013862,Msa008591,Msa011578,Msa016763,Msa021399,Msa012006,Msa012769,Msa001837,Msa006076,Msa020440,Msa006151,Msa001856,Msa018062,Msa022424,Msa004495,Msa006707,Msa007845,Msa006520,Msa013968,Msa020850,Msa003805,Msa010029,Msa005630,Msa020577,Msa001371,Msa000110,Msa013589,Msa003893,Msa013656,Msa006995,Msa004494,Msa020851,Msa001897,Msa020523,Msa009357,Msa019521,Msa021611…
Cellular Processes	Cell growth and death	Ferroptosis	ko04216	46	Msa015378,Msa006474,Msa012522,Msa004198,Msa013972,Msa009009,Msa007922,Msa017044,Msa005865,Msa003159,Msa008639,Msa005213,Msa011743,Msa012629,Msa015511,Msa000185,Msa002409,Msa020534,Msa000937,Msa001788,Msa017758,Msa017270,Msa022283,Msa004223,Msa013834,Msa004549,Msa013633,Msa003062,Msa012334,Msa007921,Msa022469,Msa020475,Msa010766,Msa003027,Msa007924,Msa012029,Msa007923,Msa016527,Msa018236,Msa001106…
Cellular Processes	Cell growth and death	Meiosis - yeast	ko04113	53	Msa002743,Msa010865,Msa015750,Msa015208,Msa014959,Msa015683,Msa021527,Msa014052,Msa012625,Msa001647,Msa011233,Msa014549,Msa003316,Msa006619,Msa005746,Msa013752,Msa011284,Msa015010,Msa020523,Msa009357,Msa006150,Msa014661,Msa000725,Msa005743,Msa007111,Msa003282,Msa004494,Msa022576,Msa020851,Msa006995,Msa017003,Msa005630,Msa015823,Msa018246,Msa003893,Msa001371,Msa003173,Msa013589,Msa020577,Msa018062…
Cellular Processes	Cell growth and death	Necroptosis	ko04217	133	Msa017647,Msa020864,Msa003588,Msa004270,Msa020121,Msa021580,Msa020848,Msa013601,Msa022832,Msa000269,Msa005702,Msa005983,Msa001074,Msa017800,Msa020562,Msa022469,Msa016901,Msa002853,Msa007219,Msa017930,Msa022163,Msa007924,Msa013992,Msa017428,Msa014032,Msa017486,Msa022290,Msa007923,Msa014979,Msa022237,Msa017682,Msa022370,Msa009508,Msa010566,Msa004906,Msa002856,Msa002919,Msa003334,Msa007311,Msa022977…
Cellular Processes	Cell growth and death	Oocyte meiosis	ko04114	106	Msa004850,Msa020850,Msa015823,Msa013076,Msa012436,Msa003893,Msa018246,Msa018049,Msa005017,Msa003173,Msa000110,Msa002855,Msa012571,Msa015409,Msa009181,Msa018060,Msa001336,Msa017936,Msa000524,Msa005725,Msa003153,Msa005900,Msa015802,Msa003846,Msa011599,Msa016192,Msa003878,Msa012396,Msa000126,Msa001634,Msa014015,Msa020555,Msa002743,Msa019967,Msa010865,Msa001860,Msa023445,Msa007466,Msa003558,Msa006619…
Cellular Processes	Cell growth and death	p53 signaling pathway	ko04115	63	Msa015233,Msa011392,Msa006159,Msa010250,Msa021958,Msa007249,Msa012993,Msa005540,Msa005761,Msa019777,Msa022100,Msa018027,Msa002084,Msa011227,Msa003858,Msa009098,Msa020577,Msa019561,Msa020248,Msa003846,Msa019425,Msa012396,Msa023369,Msa002774,Msa019841,Msa011185,Msa010043,Msa009643,Msa004706,Msa000937,Msa004711,Msa023445,Msa009314,Msa016449,Msa005964,Msa011391,Msa013601,Msa023511,Msa016008,Msa003062…
Cellular Processes	Cell motility	Regulation of actin cytoskeleton	ko04810	251	Msa009204,Msa000392,Msa022165,Msa022480,Msa003624,Msa001055,Msa020436,Msa001366,Msa021720,Msa018446,Msa011909,Msa020632,Msa015577,Msa021918,Msa004022,Msa006034,Msa022405,Msa009290,Msa013087,Msa014207,Msa015567,Msa011869,Msa013089,Msa006403,Msa005778,Msa008416,Msa019825,Msa005294,Msa005674,Msa008145,Msa000870,Msa019322,Msa001368,Msa017774,Msa006683,Msa004334,Msa020700,Msa010248,Msa006032,Msa004309…
Cellular Processes	Cellular community - eukaryotes	Adherens junction	ko04520	123	Msa005244,Msa014197,Msa005778,Msa007401,Msa007764,Msa001242,Msa000380,Msa019322,Msa016538,Msa001414,Msa001557,Msa011557,Msa017318,Msa017774,Msa017145,Msa006683,Msa001929,Msa021616,Msa012674,Msa009770,Msa004309,Msa014485,Msa000600,Msa012676,Msa017086,Msa019172,Msa016337,Msa014296,Msa008281,Msa005758,Msa010305,Msa009955,Msa010392,Msa022746,Msa014104,Msa014338,Msa022165,Msa008468,Msa019805,Msa009326…
Cellular Processes	Cellular community - eukaryotes	Focal adhesion	ko04510	257	Msa002793,Msa011378,Msa001233,Msa005296,Msa009543,Msa016538,Msa019917,Msa013377,Msa012438,Msa016029,Msa010968,Msa001248,Msa018716,Msa020588,Msa009770,Msa021427,Msa013990,Msa007952,Msa021859,Msa014485,Msa019640,Msa023347,Msa021376,Msa006038,Msa015010,Msa016337,Msa002229,Msa017086,Msa010522,Msa013931,Msa017305,Msa003959,Msa005387,Msa021221,Msa008281,Msa022746,Msa023594,Msa019279,Msa022515,Msa010948…
Cellular Processes	Cellular community - eukaryotes	Gap junction	ko04540	104	Msa018942,Msa012824,Msa010744,Msa017262,Msa012436,Msa015618,Msa004850,Msa005190,Msa008664,Msa014808,Msa000746,Msa021835,Msa001692,Msa003949,Msa004254,Msa001091,Msa002855,Msa020627,Msa014627,Msa002216,Msa007336,Msa007687,Msa001634,Msa014815,Msa005849,Msa009592,Msa003878,Msa010654,Msa018126,Msa011599,Msa003166,Msa015577,Msa014865,Msa019967,Msa008980,Msa010865,Msa013856,Msa014015,Msa004732,Msa014828…
Cellular Processes	Cellular community - eukaryotes	Signaling pathways regulating pluripotency of stem cells	ko04550	164	Msa006636,Msa013205,Msa011259,Msa006705,Msa016363,Msa004813,Msa023798,Msa023882,Msa012328,Msa014791,Msa018731,Msa013793,Msa021299,Msa023216,Msa006293,Msa002044,Msa009934,Msa016822,Msa021379,Msa006591,Msa013197,Msa008784,Msa014072,Msa011114,Msa007245,Msa002995,Msa005797,Msa013676,Msa009796,Msa011219,Msa023171,Msa013857,Msa007219,Msa020146,Msa007630,Msa005983,Msa011261,Msa022602,Msa004460,Msa005021…
Cellular Processes	Cellular community - eukaryotes	Tight junction	ko04530	206	Msa001724,Msa017105,Msa014089,Msa000881,Msa010408,Msa020176,Msa007062,Msa013017,Msa007497,Msa014812,Msa015109,Msa012991,Msa015063,Msa023884,Msa020719,Msa004711,Msa012769,Msa021947,Msa013177,Msa006086,Msa015670,Msa000640,Msa009600,Msa000603,Msa022951,Msa007112,Msa007331,Msa023826,Msa020842,Msa020178,Msa020715,Msa001843,Msa017800,Msa004260,Msa017261,Msa001483,Msa016472,Msa004058,Msa003446,Msa018520…
Cellular Processes	Cellular community - prokaryotes	Biofilm formation - Escherichia coli	ko02026	3	Msa003346,Msa015587,Msa020562
Cellular Processes	Cellular community - prokaryotes	Quorum sensing	ko02024	14	Msa015345,Msa013920,Msa013614,Msa003040,Msa009009,Msa013500,Msa020840,Msa000199,Msa012522,Msa001965,Msa018845,Msa022283,Msa012629,Msa006474
Cellular Processes	Transport and catabolism	Autophagy - animal	ko04140	145	Msa022728,Msa010189,Msa015887,Msa007858,Msa014058,Msa015735,Msa008991,Msa009091,Msa002990,Msa013676,Msa001042,Msa022513,Msa008277,Msa011219,Msa003914,Msa007630,Msa020146,Msa017800,Msa015491,Msa005873,Msa001406,Msa022832,Msa005874,Msa013793,Msa009934,Msa011114,Msa000564,Msa010894,Msa001375,Msa002791,Msa007745,Msa006705,Msa000862,Msa006597,Msa004813,Msa008153,Msa006707,Msa005534,Msa009678,Msa022100…
Cellular Processes	Transport and catabolism	Autophagy - other eukaryotes	ko04136	30	Msa009091,Msa011992,Msa015735,Msa016401,Msa016399,Msa003067,Msa007858,Msa004198,Msa010189,Msa022728,Msa006707,Msa008229,Msa001803,Msa012334,Msa022513,Msa001042,Msa002952,Msa015954,Msa017959,Msa014066,Msa020851,Msa005519,Msa000862,Msa012976,Msa012769,Msa014401,Msa012417,Msa007745,Msa011060,Msa001375
Cellular Processes	Transport and catabolism	Autophagy - yeast	ko04138	71	Msa002929,Msa003638,Msa012590,Msa005519,Msa006519,Msa006039,Msa014066,Msa017959,Msa013240,Msa022265,Msa011060,Msa014589,Msa001223,Msa012417,Msa014401,Msa015745,Msa012769,Msa006707,Msa008229,Msa004198,Msa018094,Msa003067,Msa016399,Msa016019,Msa016401,Msa011992,Msa002952,Msa003935,Msa001316,Msa022979,Msa001803,Msa016147,Msa020851,Msa014671,Msa015527,Msa015954,Msa015547,Msa003945,Msa004435,Msa003940…
Cellular Processes	Transport and catabolism	Endocytosis	ko04144	313	Msa017211,Msa003762,Msa022163,Msa003026,Msa000832,Msa019744,Msa020903,Msa001098,Msa011033,Msa022016,Msa023281,Msa015499,Msa013342,Msa008154,Msa009886,Msa005402,Msa023511,Msa003859,Msa012690,Msa013160,Msa019348,Msa005532,Msa009778,Msa021121,Msa015856,Msa006060,Msa009325,Msa003458,Msa016869,Msa008013,Msa000251,Msa005788,Msa015686,Msa018231,Msa005544,Msa010501,Msa004306,Msa022240,Msa001592,Msa014096…
Cellular Processes	Transport and catabolism	Lysosome	ko04142	138	Msa012205,Msa020620,Msa006299,Msa000972,Msa001464,Msa011071,Msa023484,Msa007644,Msa006679,Msa022644,Msa017329,Msa001668,Msa003836,Msa001753,Msa015560,Msa005229,Msa009012,Msa010274,Msa019677,Msa004811,Msa002088,Msa015794,Msa005268,Msa013193,Msa016500,Msa005727,Msa011994,Msa022978,Msa012837,Msa003833,Msa018905,Msa009686,Msa015956,Msa019657,Msa001847,Msa021718,Msa002188,Msa004974,Msa017773,Msa015883…
Cellular Processes	Transport and catabolism	Mitophagy - animal	ko04137	78	Msa021868,Msa003581,Msa004225,Msa021507,Msa007730,Msa013362,Msa011729,Msa023149,Msa003935,Msa022667,Msa019815,Msa020054,Msa021784,Msa005513,Msa003573,Msa003033,Msa003067,Msa009222,Msa002234,Msa015217,Msa022241,Msa006326,Msa007570,Msa023562,Msa001762,Msa011992,Msa023210,Msa016474,Msa011758,Msa010118,Msa019899,Msa009203,Msa016375,Msa017945,Msa015610,Msa019533,Msa003281,Msa010023,Msa005169,Msa019059…
Cellular Processes	Transport and catabolism	Mitophagy - yeast	ko04139	35	Msa011869,Msa010118,Msa006688,Msa013833,Msa007501,Msa019533,Msa009508,Msa013625,Msa005519,Msa003481,Msa016720,Msa021918,Msa005119,Msa011729,Msa023171,Msa009901,Msa006396,Msa000207,Msa023172,Msa006476,Msa009426,Msa005513,Msa023232,Msa010604,Msa009991,Msa010189,Msa003067,Msa001692,Msa016399,Msa003033,Msa016401,Msa009091,Msa003771,Msa011992,Msa015479
Cellular Processes	Transport and catabolism	Peroxisome	ko04146	82	Msa013920,Msa001713,Msa017786,Msa006121,Msa010037,Msa011855,Msa007960,Msa015452,Msa022660,Msa023190,Msa020633,Msa016651,Msa020840,Msa014803,Msa009752,Msa001965,Msa014291,Msa015127,Msa007703,Msa009591,Msa023409,Msa011751,Msa014729,Msa005331,Msa017754,Msa006585,Msa019546,Msa005796,Msa013361,Msa003523,Msa002973,Msa015212,Msa017385,Msa009747,Msa013671,Msa020356,Msa005543,Msa022283,Msa018912,Msa003371…
Cellular Processes	Transport and catabolism	Phagosome	ko04145	123	Msa018455,Msa016207,Msa015783,Msa001604,Msa022499,Msa012257,Msa014982,Msa017435,Msa017724,Msa007617,Msa014148,Msa021240,Msa019362,Msa017241,Msa014133,Msa007497,Msa007369,Msa013067,Msa006385,Msa023732,Msa011848,Msa016171,Msa014335,Msa021042,Msa003725,Msa012016,Msa001603,Msa000185,Msa003638,Msa002228,Msa015844,Msa017260,Msa000603,Msa006342,Msa008771,Msa005873,Msa017261,Msa014112,Msa013314,Msa019374…
Environmental Information Processing	Membrane transport	ABC transporters	ko02010	46	Msa003109,Msa000555,Msa022162,Msa000631,Msa022903,Msa010956,Msa000990,Msa013292,Msa011856,Msa013098,Msa008046,Msa001674,Msa004781,Msa008175,Msa001485,Msa000895,Msa012257,Msa009321,Msa014213,Msa007455,Msa009083,Msa008212,Msa018034,Msa017821,Msa002721,Msa023498,Msa002309,Msa014803,Msa004983,Msa018786,Msa001675,Msa023190,Msa012746,Msa021170,Msa018858,Msa005727,Msa002141,Msa017385,Msa000991,Msa009961…
Environmental Information Processing	Membrane transport	Bacterial secretion system	ko03070	2	Msa015345,Msa003040
Environmental Information Processing	Signal transduction	AMPK signaling pathway	ko04152	147	Msa012769,Msa019454,Msa006305,Msa006522,Msa003128,Msa014173,Msa000864,Msa004711,Msa015610,Msa013849,Msa016281,Msa014217,Msa004469,Msa001874,Msa010809,Msa020277,Msa007931,Msa000782,Msa009321,Msa003131,Msa000971,Msa017255,Msa021784,Msa020054,Msa001322,Msa023819,Msa009946,Msa022311,Msa006707,Msa004812,Msa013709,Msa022611,Msa010250,Msa001856,Msa016401,Msa006705,Msa017894,Msa014661,Msa005876,Msa002791…
Environmental Information Processing	Signal transduction	Apelin signaling pathway	ko04371	162	Msa023834,Msa011936,Msa005171,Msa017443,Msa014103,Msa014627,Msa002346,Msa022981,Msa001743,Msa011599,Msa023319,Msa018126,Msa003166,Msa014083,Msa005519,Msa001634,Msa010293,Msa012083,Msa021823,Msa010654,Msa005169,Msa003878,Msa002425,Msa005372,Msa005742,Msa004850,Msa010744,Msa002952,Msa001744,Msa001718,Msa012436,Msa003949,Msa022480,Msa011992,Msa020220,Msa015401,Msa002855,Msa007907,Msa009181,Msa016399…
Environmental Information Processing	Signal transduction	Calcium signaling pathway	ko04020	258	Msa003679,Msa014828,Msa017994,Msa000312,Msa008612,Msa005307,Msa003021,Msa007466,Msa015565,Msa001860,Msa020325,Msa020913,Msa016012,Msa002252,Msa013235,Msa010865,Msa019967,Msa013611,Msa017716,Msa020555,Msa001968,Msa003961,Msa014015,Msa000968,Msa014510,Msa020294,Msa022577,Msa019339,Msa008456,Msa002049,Msa020353,Msa000713,Msa023800,Msa004035,Msa016465,Msa016788,Msa022565,Msa020763,Msa011964,Msa001692…
Environmental Information Processing	Signal transduction	ErbB signaling pathway	ko04012	106	Msa006018,Msa016029,Msa010968,Msa005353,Msa013856,Msa003919,Msa001233,Msa022531,Msa001860,Msa008694,Msa000776,Msa018151,Msa021376,Msa009892,Msa016788,Msa020170,Msa001725,Msa020909,Msa010213,Msa000256,Msa003168,Msa010528,Msa019640,Msa023048,Msa007059,Msa021600,Msa011884,Msa006704,Msa018049,Msa007218,Msa009728,Msa022565,Msa012090,Msa001692,Msa016399,Msa007687,Msa018149,Msa020559,Msa002346,Msa012798…
Environmental Information Processing	Signal transduction	FoxO signaling pathway	ko04068	162	Msa001233,Msa023445,Msa006062,Msa005964,Msa008401,Msa017776,Msa007764,Msa022017,Msa000407,Msa010968,Msa016029,Msa010414,Msa015698,Msa013856,Msa019816,Msa021478,Msa021366,Msa009770,Msa021616,Msa021909,Msa003807,Msa020478,Msa011841,Msa014840,Msa003990,Msa023048,Msa012110,Msa011263,Msa021376,Msa013801,Msa019172,Msa009892,Msa019465,Msa005758,Msa021429,Msa000037,Msa005325,Msa013951,Msa017273,Msa021958…
Environmental Information Processing	Signal transduction	HIF-1 signaling pathway	ko04066	107	Msa011965,Msa022370,Msa013793,Msa014096,Msa019817,Msa023140,Msa004068,Msa011114,Msa006705,Msa007846,Msa004813,Msa007501,Msa016363,Msa005005,Msa013015,Msa013633,Msa002118,Msa001635,Msa013160,Msa021005,Msa014172,Msa015887,Msa001947,Msa007467,Msa004423,Msa008991,Msa013676,Msa012984,Msa011219,Msa007219,Msa008277,Msa000125,Msa020146,Msa020277,Msa010809,Msa003281,Msa000185,Msa020536,Msa014173,Msa016891…
Environmental Information Processing	Signal transduction	Hedgehog signaling pathway	ko04340	50	Msa021393,Msa018857,Msa007747,Msa001099,Msa010250,Msa013949,Msa000230,Msa022813,Msa000110,Msa000374,Msa008366,Msa007834,Msa012751,Msa002042,Msa006177,Msa011015,Msa017809,Msa010043,Msa012448,Msa016781,Msa018339,Msa001700,Msa013454,Msa021248,Msa005063,Msa004711,Msa018936,Msa005403,Msa018694,Msa008154,Msa013916,Msa000308,Msa003729,Msa021121,Msa019027,Msa023315,Msa003730,Msa008009,Msa010865,Msa004238…
Environmental Information Processing	Signal transduction	Hedgehog signaling pathway - fly	ko04341	29	Msa021010,Msa013916,Msa020484,Msa007747,Msa013949,Msa022813,Msa023315,Msa019027,Msa000110,Msa001455,Msa010865,Msa021238,Msa007145,Msa007834,Msa020850,Msa022556,Msa006545,Msa018731,Msa006177,Msa017809,Msa011015,Msa012448,Msa001700,Msa013454,Msa000939,Msa015754,Msa007786,Msa000310,Msa005403
Environmental Information Processing	Signal transduction	Hippo signaling pathway	ko04390	186	Msa017893,Msa006280,Msa016785,Msa011092,Msa020518,Msa011261,Msa021833,Msa002995,Msa004052,Msa008009,Msa007245,Msa011245,Msa014072,Msa008784,Msa016822,Msa022576,Msa018731,Msa014983,Msa022740,Msa019673,Msa014679,Msa003620,Msa019663,Msa007786,Msa022988,Msa010250,Msa001856,Msa022813,Msa006707,Msa008208,Msa017322,Msa023861,Msa016865,Msa016236,Msa005682,Msa010043,Msa003600,Msa021399,Msa015862,Msa008337…
Environmental Information Processing	Signal transduction	Hippo signaling pathway - multiple species	ko04392	32	Msa004145,Msa015591,Msa010135,Msa017732,Msa020641,Msa019673,Msa008382,Msa020587,Msa008443,Msa021399,Msa008420,Msa002100,Msa007786,Msa017787,Msa005141,Msa020708,Msa002976,Msa015583,Msa022813,Msa013211,Msa009471,Msa006280,Msa021013,Msa021833,Msa008419,Msa004844,Msa015067,Msa011644,Msa004052,Msa008261,Msa006083,Msa005929
Environmental Information Processing	Signal transduction	Hippo signaling pathway -fly	ko04391	89	Msa007711,Msa020038,Msa010417,Msa011092,Msa016472,Msa006280,Msa016785,Msa001843,Msa017800,Msa008419,Msa013055,Msa022832,Msa004460,Msa002044,Msa004750,Msa007751,Msa019673,Msa014983,Msa008382,Msa004747,Msa002100,Msa000239,Msa019663,Msa007786,Msa020708,Msa002152,Msa001856,Msa022813,Msa011430,Msa006707,Msa021013,Msa004844,Msa013416,Msa006083,Msa021507,Msa009996,Msa019425,Msa016943,Msa020641,Msa022951…
Environmental Information Processing	Signal transduction	Jak-STAT signaling pathway	ko04630	119	Msa017532,Msa007311,Msa013709,Msa016474,Msa010250,Msa016401,Msa022977,Msa007836,Msa000441,Msa016394,Msa007726,Msa021829,Msa011873,Msa022797,Msa013416,Msa016996,Msa023060,Msa017162,Msa007898,Msa006111,Msa016456,Msa010043,Msa006040,Msa023523,Msa003808,Msa006045,Msa020761,Msa007686,Msa005975,Msa011423,Msa023588,Msa004711,Msa008991,Msa007467,Msa001635,Msa012129,Msa018308,Msa010655,Msa004460,Msa001074…
Environmental Information Processing	Signal transduction	MAPK signaling pathway	ko04010	312	Msa007501,Msa009956,Msa015690,Msa020928,Msa014797,Msa006954,Msa000872,Msa002247,Msa009934,Msa003806,Msa019673,Msa023540,Msa012138,Msa004447,Msa014096,Msa006097,Msa010783,Msa017001,Msa007630,Msa005702,Msa022832,Msa005447,Msa003429,Msa006421,Msa022217,Msa021580,Msa020121,Msa006091,Msa007471,Msa021121,Msa000347,Msa002118,Msa022589,Msa008154,Msa013160,Msa018076,Msa002129,Msa016281,Msa021222,Msa002267…
Environmental Information Processing	Signal transduction	MAPK signaling pathway - fly	ko04013	106	Msa023171,Msa004782,Msa022832,Msa017513,Msa017800,Msa007630,Msa010326,Msa016845,Msa003588,Msa005919,Msa006778,Msa006421,Msa021311,Msa019663,Msa009102,Msa002856,Msa014096,Msa017237,Msa004299,Msa012138,Msa002408,Msa020455,Msa018820,Msa014970,Msa016083,Msa000797,Msa021507,Msa015513,Msa005156,Msa016394,Msa000062,Msa009678,Msa006707,Msa000085,Msa011430,Msa013701,Msa007497,Msa007836,Msa012769,Msa005259…
Environmental Information Processing	Signal transduction	MAPK signaling pathway - plant	ko04016	14	Msa022946,Msa007626,Msa017527,Msa010421,Msa016169,Msa004136,Msa009181,Msa000752,Msa020029,Msa014780,Msa012767,Msa007641,Msa011653,Msa009440
Environmental Information Processing	Signal transduction	MAPK signaling pathway - yeast	ko04011	37	Msa004291,Msa022681,Msa006054,Msa016720,Msa004022,Msa021918,Msa008514,Msa010135,Msa004309,Msa005141,Msa009440,Msa017037,Msa011869,Msa006056,Msa013547,Msa006688,Msa009038,Msa007501,Msa016337,Msa013833,Msa017086,Msa009991,Msa001692,Msa005092,Msa003771,Msa009471,Msa021303,Msa008261,Msa016435,Msa000767,Msa023171,Msa004135,Msa006396,Msa019322,Msa023172,Msa016538,Msa010604
Environmental Information Processing	Signal transduction	NF-kappa B signaling pathway	ko04064	81	Msa022205,Msa016106,Msa010752,Msa003281,Msa001640,Msa001381,Msa003481,Msa011191,Msa009643,Msa002941,Msa013891,Msa014022,Msa009847,Msa000345,Msa010118,Msa012019,Msa001386,Msa016891,Msa017775,Msa022197,Msa002714,Msa016281,Msa018925,Msa019533,Msa007687,Msa016498,Msa018026,Msa005858,Msa018229,Msa002240,Msa017224,Msa022062,Msa016474,Msa001278,Msa003581,Msa011729,Msa007617,Msa016163,Msa005513,Msa013312…
Environmental Information Processing	Signal transduction	Notch signaling pathway	ko04330	70	Msa001321,Msa016744,Msa008968,Msa002995,Msa016105,Msa007324,Msa004995,Msa004389,Msa014293,Msa022414,Msa007764,Msa001635,Msa005628,Msa008209,Msa004386,Msa007467,Msa006568,Msa015861,Msa013816,Msa001403,Msa017658,Msa015530,Msa002170,Msa022413,Msa014588,Msa008615,Msa016594,Msa006599,Msa007213,Msa016668,Msa008383,Msa005949,Msa008208,Msa022797,Msa017097,Msa002425,Msa002259,Msa020960,Msa017961,Msa015994…
Environmental Information Processing	Signal transduction	PI3K-Akt signaling pathway	ko04151	370	Msa023865,Msa010846,Msa019663,Msa014661,Msa013822,Msa006705,Msa004747,Msa009252,Msa007164,Msa018731,Msa021854,Msa009934,Msa019817,Msa023466,Msa020741,Msa007739,Msa002659,Msa009560,Msa010852,Msa003914,Msa007630,Msa019851,Msa023511,Msa022719,Msa020465,Msa013160,Msa022893,Msa009607,Msa007471,Msa019583,Msa005846,Msa014173,Msa014335,Msa014719,Msa007876,Msa015862,Msa000390,Msa017168,Msa008770,Msa020277…
Environmental Information Processing	Signal transduction	Phosphatidylinositol signaling system	ko04070	127	Msa000498,Msa021687,Msa008612,Msa003558,Msa014313,Msa006497,Msa013328,Msa013311,Msa017276,Msa009558,Msa002822,Msa000742,Msa010968,Msa009384,Msa012974,Msa012294,Msa010213,Msa003945,Msa007167,Msa003940,Msa013833,Msa021376,Msa003631,Msa012123,Msa001579,Msa009181,Msa001692,Msa015912,Msa001444,Msa017170,Msa006704,Msa002952,Msa008803,Msa004413,Msa018446,Msa004632,Msa009033,Msa015870,Msa022953,Msa010412…
Environmental Information Processing	Signal transduction	Phospholipase D signaling pathway	ko04072	203	Msa021416,Msa007336,Msa011936,Msa008197,Msa000869,Msa014627,Msa002346,Msa002216,Msa001743,Msa016665,Msa014865,Msa001634,Msa010654,Msa005169,Msa015618,Msa006704,Msa012824,Msa011884,Msa001616,Msa012436,Msa007244,Msa017170,Msa002855,Msa021571,Msa019014,Msa016337,Msa009337,Msa011183,Msa017281,Msa021376,Msa001835,Msa002229,Msa023136,Msa021348,Msa012294,Msa010213,Msa014485,Msa009801,Msa016538,Msa010968…
Environmental Information Processing	Signal transduction	Rap1 signaling pathway	ko04015	278	Msa007149,Msa017443,Msa002346,Msa002216,Msa014627,Msa003237,Msa007687,Msa007336,Msa004707,Msa009862,Msa015481,Msa013176,Msa019682,Msa001634,Msa013295,Msa015436,Msa010654,Msa016665,Msa020145,Msa004709,Msa012824,Msa010744,Msa006704,Msa022246,Msa011744,Msa012436,Msa015004,Msa000601,Msa022974,Msa017246,Msa004352,Msa011272,Msa001307,Msa009181,Msa016347,Msa010392,Msa022746,Msa003771,Msa002855,Msa022515…
Environmental Information Processing	Signal transduction	Ras signaling pathway	ko04014	253	Msa023525,Msa005356,Msa009892,Msa003168,Msa021494,Msa010528,Msa004916,Msa021309,Msa003345,Msa019512,Msa008051,Msa004309,Msa005353,Msa016435,Msa007214,Msa010865,Msa019322,Msa008145,Msa022017,Msa005674,Msa000216,Msa006062,Msa008416,Msa015992,Msa004130,Msa011888,Msa023445,Msa008811,Msa012994,Msa006034,Msa011191,Msa019818,Msa004318,Msa004022,Msa001817,Msa012798,Msa015577,Msa012823,Msa020632,Msa020773…
Environmental Information Processing	Signal transduction	Sphingolipid signaling pathway	ko04071	150	Msa011666,Msa020463,Msa020040,Msa015742,Msa001485,Msa015823,Msa023172,Msa022974,Msa018246,Msa001718,Msa003173,Msa010744,Msa006704,Msa002638,Msa003771,Msa015409,Msa022746,Msa003949,Msa001948,Msa015678,Msa016347,Msa006520,Msa001692,Msa009991,Msa016181,Msa011936,Msa007687,Msa014627,Msa002346,Msa006688,Msa016166,Msa010817,Msa015773,Msa004292,Msa004668,Msa017591,Msa003166,Msa016665,Msa012798,Msa018126…
Environmental Information Processing	Signal transduction	TGF-beta signaling pathway	ko04350	94	Msa021621,Msa021823,Msa015754,Msa001700,Msa004022,Msa006240,Msa023730,Msa003740,Msa014559,Msa022837,Msa019189,Msa018218,Msa018890,Msa005069,Msa021273,Msa003997,Msa004225,Msa016779,Msa019556,Msa000110,Msa020652,Msa010049,Msa015798,Msa000609,Msa005372,Msa015972,Msa020850,Msa020851,Msa000256,Msa000519,Msa021616,Msa004309,Msa005758,Msa001117,Msa018891,Msa016337,Msa019172,Msa022454,Msa007764,Msa013322…
Environmental Information Processing	Signal transduction	TNF signaling pathway	ko04668	113	Msa001459,Msa006705,Msa021424,Msa023865,Msa004854,Msa013793,Msa012138,Msa009508,Msa011114,Msa008615,Msa019817,Msa016373,Msa014797,Msa002853,Msa019901,Msa011219,Msa023171,Msa019278,Msa017930,Msa013676,Msa005702,Msa022832,Msa006160,Msa020146,Msa018563,Msa017800,Msa011283,Msa013601,Msa008991,Msa020121,Msa004282,Msa021580,Msa022217,Msa015063,Msa000864,Msa016281,Msa003281,Msa015054,Msa004704,Msa000782…
Environmental Information Processing	Signal transduction	Two-component system	ko02020	13	Msa010000,Msa014902,Msa009019,Msa004716,Msa004462,Msa020239,Msa010358,Msa017819,Msa021886,Msa018133,Msa013984,Msa004365,Msa006198
Environmental Information Processing	Signal transduction	VEGF signaling pathway	ko04370	73	Msa008991,Msa003718,Msa016449,Msa011635,Msa002118,Msa016029,Msa010968,Msa020555,Msa019322,Msa012438,Msa001717,Msa007630,Msa020146,Msa013856,Msa023171,Msa011219,Msa012984,Msa013676,Msa010213,Msa003806,Msa011114,Msa009934,Msa002247,Msa019640,Msa013793,Msa017237,Msa004299,Msa003937,Msa011965,Msa003168,Msa017086,Msa010501,Msa009892,Msa007501,Msa021376,Msa006705,Msa003771,Msa012571,Msa007669,Msa013709…
Environmental Information Processing	Signal transduction	Wnt signaling pathway	ko04310	163	Msa000609,Msa009461,Msa020850,Msa001998,Msa016302,Msa017097,Msa014456,Msa022974,Msa022485,Msa004300,Msa014343,Msa018049,Msa018998,Msa013711,Msa014561,Msa000110,Msa002003,Msa011729,Msa020254,Msa019711,Msa001392,Msa012571,Msa022746,Msa013563,Msa007268,Msa001692,Msa019805,Msa016181,Msa014289,Msa002179,Msa023260,Msa007432,Msa019533,Msa007687,Msa003514,Msa014627,Msa019439,Msa017925,Msa004962,Msa001987…
Environmental Information Processing	Signal transduction	cAMP signaling pathway	ko04024	264	Msa016695,Msa007111,Msa019339,Msa003282,Msa002049,Msa013657,Msa008051,Msa005743,Msa004309,Msa003168,Msa023048,Msa011039,Msa023477,Msa023525,Msa004035,Msa019386,Msa010420,Msa001713,Msa021047,Msa004115,Msa015676,Msa004325,Msa008416,Msa007466,Msa013235,Msa003371,Msa001860,Msa014828,Msa003679,Msa007195,Msa017994,Msa012405,Msa003961,Msa014015,Msa010865,Msa004238,Msa019967,Msa014354,Msa004022,Msa001817…
Environmental Information Processing	Signal transduction	cGMP - PKG signaling pathway	ko04022	219	Msa014627,Msa002346,Msa019439,Msa003739,Msa005171,Msa003315,Msa005725,Msa015773,Msa003153,Msa020145,Msa023497,Msa001743,Msa003878,Msa023543,Msa021264,Msa010654,Msa001634,Msa011666,Msa020040,Msa018718,Msa009641,Msa012436,Msa004300,Msa017909,Msa010744,Msa002855,Msa011165,Msa009554,Msa002234,Msa009181,Msa016181,Msa008664,Msa014289,Msa023136,Msa001045,Msa011183,Msa012778,Msa016337,Msa015010,Msa011756…
Environmental Information Processing	Signal transduction	mTOR signaling pathway	ko04150	162	Msa016786,Msa004962,Msa014748,Msa013868,Msa002346,Msa003514,Msa013896,Msa016142,Msa007687,Msa019295,Msa021875,Msa000963,Msa008987,Msa019484,Msa022681,Msa000126,Msa000879,Msa014071,Msa004264,Msa023628,Msa010654,Msa004022,Msa016665,Msa012380,Msa016286,Msa015802,Msa019731,Msa011591,Msa015577,Msa009323,Msa005017,Msa006704,Msa013154,Msa009852,Msa014561,Msa014343,Msa018998,Msa011642,Msa020841,Msa017097…
Environmental Information Processing	Signaling molecules and interaction	Cell adhesion molecules (CAMs)	ko04514	154	Msa008374,Msa008412,Msa018575,Msa010301,Msa001374,Msa017718,Msa008468,Msa005401,Msa004891,Msa020171,Msa016761,Msa017008,Msa020579,Msa008325,Msa008141,Msa023558,Msa003615,Msa020714,Msa008530,Msa020474,Msa012019,Msa017443,Msa021733,Msa003240,Msa003231,Msa003495,Msa014004,Msa023887,Msa008526,Msa020207,Msa003610,Msa010871,Msa015772,Msa009505,Msa009917,Msa019426,Msa020373,Msa000709,Msa017318,Msa018985…
Environmental Information Processing	Signaling molecules and interaction	Cytokine-cytokine receptor interaction	ko04060	160	Msa001107,Msa004044,Msa014096,Msa019817,Msa021379,Msa007739,Msa013149,Msa022290,Msa009806,Msa021928,Msa022553,Msa000388,Msa023798,Msa022688,Msa010501,Msa003620,Msa013015,Msa001862,Msa012441,Msa010566,Msa018308,Msa013160,Msa012129,Msa014521,Msa020121,Msa011626,Msa007471,Msa007355,Msa002760,Msa005797,Msa012984,Msa017930,Msa001349,Msa011074,Msa018016,Msa012704,Msa006040,Msa008770,Msa002941,Msa023523…
Environmental Information Processing	Signaling molecules and interaction	ECM-receptor interaction	ko04512	94	Msa022515,Msa010948,Msa019279,Msa009422,Msa013587,Msa015019,Msa016926,Msa017041,Msa018353,Msa011909,Msa018575,Msa009923,Msa023667,Msa002792,Msa021346,Msa009251,Msa004806,Msa005296,Msa002793,Msa011378,Msa019825,Msa017019,Msa000011,Msa008139,Msa005294,Msa013377,Msa019917,Msa012238,Msa015030,Msa018716,Msa008137,Msa006072,Msa006032,Msa017734,Msa011802,Msa013957,Msa004212,Msa021427,Msa007952,Msa017183…
Environmental Information Processing	Signaling molecules and interaction	Neuroactive ligand-receptor interaction	ko04080	349	Msa015618,Msa000601,Msa017246,Msa011666,Msa002600,Msa001909,Msa014111,Msa007933,Msa004213,Msa008768,Msa004104,Msa022268,Msa001890,Msa019955,Msa001597,Msa007936,Msa007336,Msa009310,Msa018732,Msa015773,Msa017199,Msa012929,Msa001752,Msa004368,Msa021264,Msa011493,Msa007815,Msa001292,Msa009297,Msa000140,Msa022875,Msa020819,Msa012778,Msa001658,Msa016270,Msa022393,Msa013898,Msa020462,Msa002427,Msa006488…
Genetic Information Processing	Folding, sorting and degradation	Proteasome	ko03050	41	Msa011535,Msa014412,Msa019490,Msa008359,Msa021968,Msa004499,Msa009373,Msa022548,Msa017723,Msa000547,Msa019598,Msa017141,Msa002520,Msa014581,Msa023080,Msa001358,Msa001687,Msa005295,Msa003789,Msa013545,Msa004988,Msa017306,Msa000152,Msa003671,Msa009417,Msa010886,Msa019253,Msa008976,Msa022041,Msa007941,Msa014577,Msa012191,Msa009017,Msa015341,Msa022264,Msa022278,Msa014000,Msa022396,Msa005510,Msa009843…
Genetic Information Processing	Folding, sorting and degradation	Protein export	ko03060	16	Msa003040,Msa011823,Msa014164,Msa014739,Msa003939,Msa009171,Msa015345,Msa003782,Msa021569,Msa001710,Msa008176,Msa013215,Msa009173,Msa004922,Msa003630,Msa005019
Genetic Information Processing	Folding, sorting and degradation	Protein processing in endoplasmic reticulum	ko04141	165	Msa021651,Msa020288,Msa020185,Msa017800,Msa015491,Msa001261,Msa005702,Msa022832,Msa003515,Msa014931,Msa003123,Msa006374,Msa013314,Msa022033,Msa019278,Msa021580,Msa010154,Msa007308,Msa004775,Msa017647,Msa022181,Msa010719,Msa019523,Msa011706,Msa001608,Msa010295,Msa006956,Msa002919,Msa023372,Msa022451,Msa017087,Msa020856,Msa003526,Msa020249,Msa018790,Msa009400,Msa014979,Msa000114,Msa003149,Msa012138…
Genetic Information Processing	Folding, sorting and degradation	RNA degradation	ko03018	71	Msa020978,Msa009975,Msa020267,Msa014346,Msa016566,Msa022572,Msa019528,Msa004823,Msa000389,Msa010065,Msa019343,Msa003894,Msa021970,Msa015186,Msa016944,Msa019321,Msa023544,Msa019968,Msa014034,Msa004849,Msa023010,Msa021490,Msa007772,Msa019551,Msa018441,Msa002174,Msa016678,Msa018047,Msa004481,Msa017977,Msa013276,Msa019662,Msa012808,Msa011693,Msa011431,Msa019118,Msa000153,Msa006544,Msa016645,Msa005530…
Genetic Information Processing	Folding, sorting and degradation	SNARE interactions in vesicular transport	ko04130	27	Msa018979,Msa007246,Msa015622,Msa008601,Msa006595,Msa022483,Msa015664,Msa011825,Msa001747,Msa022233,Msa003831,Msa011289,Msa003829,Msa014678,Msa021791,Msa010808,Msa006057,Msa012014,Msa006910,Msa013723,Msa022484,Msa020753,Msa015547,Msa003725,Msa006039,Msa012593,Msa019849
Genetic Information Processing	Folding, sorting and degradation	Sulfur relay system	ko04122	7	Msa007736,Msa016085,Msa004402,Msa002236,Msa017473,Msa006643,Msa021742
Genetic Information Processing	Folding, sorting and degradation	Ubiquitin mediated proteolysis	ko04120	125	Msa020850,Msa021511,Msa000110,Msa022653,Msa008294,Msa020891,Msa021522,Msa001047,Msa009581,Msa001886,Msa012090,Msa004117,Msa003649,Msa013066,Msa021776,Msa002714,Msa011956,Msa002061,Msa017987,Msa003923,Msa004888,Msa009885,Msa020061,Msa013846,Msa014448,Msa001700,Msa013310,Msa000599,Msa013862,Msa004618,Msa001867,Msa010071,Msa001716,Msa002743,Msa005633,Msa016854,Msa006505,Msa013961,Msa009667,Msa000921…
Genetic Information Processing	Replication and repair	Base excision repair	ko03410	26	Msa006065,Msa013738,Msa016959,Msa007631,Msa020674,Msa003957,Msa006086,Msa014326,Msa009390,Msa014312,Msa006549,Msa001517,Msa018481,Msa006345,Msa016975,Msa003865,Msa017103,Msa020956,Msa009391,Msa012179,Msa001570,Msa015777,Msa014829,Msa001285,Msa006324,Msa014286
Genetic Information Processing	Replication and repair	DNA replication	ko03030	32	Msa015161,Msa004494,Msa007631,Msa013738,Msa013598,Msa001880,Msa008508,Msa000458,Msa006345,Msa006549,Msa023476,Msa012115,Msa006086,Msa014326,Msa014312,Msa015777,Msa007845,Msa004495,Msa014549,Msa017347,Msa001805,Msa020087,Msa020056,Msa020690,Msa005918,Msa010318,Msa014052,Msa001285,Msa012973,Msa017029,Msa017742,Msa005001
Genetic Information Processing	Replication and repair	Fanconi anemia pathway	ko03460	53	Msa006373,Msa008437,Msa009743,Msa006178,Msa002803,Msa022739,Msa012115,Msa015811,Msa022938,Msa009597,Msa022786,Msa015687,Msa022658,Msa002165,Msa003954,Msa009099,Msa007271,Msa020690,Msa016727,Msa015813,Msa009619,Msa005961,Msa017608,Msa006398,Msa002959,Msa005666,Msa013582,Msa014488,Msa018930,Msa010883,Msa006225,Msa009900,Msa008508,Msa022512,Msa010199,Msa001636,Msa013731,Msa009166,Msa003343,Msa017497…
Genetic Information Processing	Replication and repair	Homologous recombination	ko03440	32	Msa011863,Msa009099,Msa009218,Msa020056,Msa007762,Msa020690,Msa020957,Msa020087,Msa020788,Msa001285,Msa005666,Msa014437,Msa017398,Msa000235,Msa008437,Msa009743,Msa008508,Msa002803,Msa022512,Msa016199,Msa021004,Msa015290,Msa007631,Msa023476,Msa012115,Msa022938,Msa006549,Msa011835,Msa018945,Msa014326,Msa000553,Msa002165
Genetic Information Processing	Replication and repair	Mismatch repair	ko03430	22	Msa006549,Msa012115,Msa023476,Msa001285,Msa006096,Msa014326,Msa006086,Msa022750,Msa014312,Msa005918,Msa010318,Msa001880,Msa022391,Msa020690,Msa017711,Msa008508,Msa020056,Msa015964,Msa007631,Msa017347,Msa017608,Msa020087
Genetic Information Processing	Replication and repair	Non-homologous end-joining	ko03450	13	Msa021261,Msa023468,Msa020788,Msa013738,Msa022794,Msa000970,Msa001100,Msa000568,Msa017556,Msa001517,Msa006414,Msa021280,Msa018918
Genetic Information Processing	Replication and repair	Nucleotide excision repair	ko03420	40	Msa001285,Msa006188,Msa018930,Msa005285,Msa005269,Msa006383,Msa005918,Msa010318,Msa005255,Msa015890,Msa020056,Msa001664,Msa020690,Msa015777,Msa007906,Msa017791,Msa021541,Msa005662,Msa008267,Msa006422,Msa013066,Msa017347,Msa020087,Msa010295,Msa006549,Msa012115,Msa022786,Msa016541,Msa014326,Msa006086,Msa014312,Msa009663,Msa006345,Msa005415,Msa006258,Msa020125,Msa001880,Msa008508,Msa009634,Msa007631
Genetic Information Processing	Transcription	Basal transcription factors	ko03022	39	Msa009529,Msa020961,Msa004838,Msa018993,Msa022142,Msa010310,Msa003359,Msa014584,Msa017240,Msa020449,Msa014750,Msa017052,Msa019032,Msa020125,Msa006258,Msa007599,Msa005287,Msa004839,Msa009237,Msa012105,Msa020476,Msa009634,Msa001511,Msa016600,Msa009226,Msa005285,Msa006383,Msa013747,Msa018991,Msa003616,Msa015890,Msa011401,Msa008267,Msa006422,Msa004990,Msa017011,Msa001845,Msa005662,Msa021122
Genetic Information Processing	Transcription	RNA polymerase	ko03020	21	Msa004617,Msa011908,Msa022460,Msa001258,Msa010185,Msa008218,Msa022982,Msa003058,Msa017570,Msa007791,Msa009875,Msa020126,Msa019828,Msa010605,Msa013280,Msa022367,Msa006499,Msa017482,Msa007774,Msa019672,Msa001864
Genetic Information Processing	Transcription	Spliceosome	ko03040	107	Msa017118,Msa021483,Msa022270,Msa014277,Msa007833,Msa006528,Msa007659,Msa019789,Msa012206,Msa006287,Msa020187,Msa005771,Msa008044,Msa005125,Msa023141,Msa010068,Msa007138,Msa013860,Msa003985,Msa010291,Msa020592,Msa011096,Msa011969,Msa014566,Msa014087,Msa011791,Msa002975,Msa001708,Msa023458,Msa000153,Msa000240,Msa008284,Msa015760,Msa006956,Msa012836,Msa014558,Msa001370,Msa004622,Msa000323,Msa008717…
Genetic Information Processing	Translation	Aminoacyl-tRNA biosynthesis	ko00970	40	Msa004234,Msa015006,Msa008385,Msa004793,Msa018496,Msa005132,Msa004828,Msa020793,Msa003136,Msa009008,Msa010066,Msa019942,Msa022428,Msa015815,Msa011044,Msa009464,Msa019021,Msa011916,Msa002059,Msa016219,Msa020128,Msa000353,Msa021951,Msa000081,Msa001245,Msa007883,Msa012050,Msa006320,Msa008973,Msa002186,Msa001043,Msa004206,Msa016529,Msa011645,Msa021014,Msa006005,Msa016958,Msa016220,Msa005542,Msa013475
Genetic Information Processing	Translation	RNA transport	ko03013	131	Msa008596,Msa023510,Msa007058,Msa014800,Msa002349,Msa022594,Msa007659,Msa019413,Msa009343,Msa014779,Msa016944,Msa021089,Msa000979,Msa018408,Msa015902,Msa015066,Msa000499,Msa010018,Msa019716,Msa006968,Msa015461,Msa017854,Msa011096,Msa013464,Msa019662,Msa023508,Msa014087,Msa016875,Msa002975,Msa003621,Msa012975,Msa001143,Msa013334,Msa013973,Msa005196,Msa013547,Msa023017,Msa009243,Msa006197,Msa021552…
Genetic Information Processing	Translation	Ribosome	ko03010	91	Msa015162,Msa021021,Msa019613,Msa004799,Msa012085,Msa000431,Msa007174,Msa013591,Msa005129,Msa011935,Msa013953,Msa009948,Msa003916,Msa018691,Msa001947,Msa019976,Msa013785,Msa018219,Msa011536,Msa019616,Msa012659,Msa023565,Msa013756,Msa011640,Msa019808,Msa000265,Msa000760,Msa013802,Msa021467,Msa005251,Msa022937,Msa020064,Msa007250,Msa007085,Msa021439,Msa013774,Msa002056,Msa005838,Msa023432,Msa000383…
Genetic Information Processing	Translation	Ribosome biogenesis in eukaryotes	ko03008	58	Msa002860,Msa004875,Msa019533,Msa005960,Msa014453,Msa010118,Msa008596,Msa014409,Msa004694,Msa014362,Msa012004,Msa018493,Msa021921,Msa003481,Msa003574,Msa002349,Msa010879,Msa005513,Msa010227,Msa022744,Msa017485,Msa020169,Msa016190,Msa015186,Msa005214,Msa011729,Msa007532,Msa013330,Msa001026,Msa013329,Msa006893,Msa021757,Msa012420,Msa012975,Msa013207,Msa007808,Msa004727,Msa003700,Msa011440,Msa000754…
Genetic Information Processing	Translation	mRNA surveillance pathway	ko03015	82	Msa021869,Msa015241,Msa005027,Msa004149,Msa017159,Msa017946,Msa000540,Msa013558,Msa005227,Msa019235,Msa018587,Msa016110,Msa008079,Msa014959,Msa010350,Msa015750,Msa003282,Msa012246,Msa007111,Msa005743,Msa001370,Msa021072,Msa008095,Msa004024,Msa022576,Msa020851,Msa013356,Msa013357,Msa014746,Msa010495,Msa015010,Msa022847,Msa020402,Msa016102,Msa011431,Msa014992,Msa014661,Msa017517,Msa015409,Msa014598…
Metabolism	Amino acid metabolism	Alanine, aspartate and glutamate metabolism	ko00250	38	Msa018023,Msa020744,Msa012412,Msa011192,Msa008059,Msa004285,Msa018954,Msa017833,Msa000199,Msa010395,Msa017040,Msa013965,Msa001075,Msa021886,Msa013984,Msa006489,Msa020078,Msa012799,Msa010358,Msa007728,Msa015123,Msa014101,Msa018845,Msa016626,Msa000471,Msa002958,Msa020336,Msa006483,Msa021524,Msa013614,Msa014031,Msa013500,Msa009190,Msa022380,Msa005072,Msa021576,Msa020359,Msa002290
Metabolism	Amino acid metabolism	Arginine and proline metabolism	ko00330	50	Msa014806,Msa021861,Msa011159,Msa006099,Msa017996,Msa020475,Msa005072,Msa005933,Msa003027,Msa020743,Msa022419,Msa022486,Msa005920,Msa015546,Msa016205,Msa008257,Msa000089,Msa007434,Msa022101,Msa012424,Msa009399,Msa001976,Msa007964,Msa016646,Msa016647,Msa008472,Msa019627,Msa021632,Msa005330,Msa000622,Msa018412,Msa002290,Msa020548,Msa022593,Msa020829,Msa017833,Msa022108,Msa002292,Msa014492,Msa009089…
Metabolism	Amino acid metabolism	Arginine biosynthesis	ko00220	24	Msa021886,Msa001075,Msa013984,Msa006489,Msa010358,Msa015546,Msa020744,Msa005920,Msa011192,Msa018954,Msa004285,Msa017833,Msa022108,Msa017040,Msa014031,Msa009190,Msa007944,Msa022380,Msa005072,Msa021576,Msa002290,Msa014101,Msa000471,Msa004056
Metabolism	Amino acid metabolism	Cysteine and methionine metabolism	ko00270	53	Msa006489,Msa006516,Msa017758,Msa014492,Msa016703,Msa015073,Msa010874,Msa006106,Msa017833,Msa017316,Msa007316,Msa020548,Msa006113,Msa002290,Msa017138,Msa016228,Msa002236,Msa010208,Msa017863,Msa023817,Msa021688,Msa022961,Msa011565,Msa016647,Msa016646,Msa015635,Msa018100,Msa009521,Msa009936,Msa007736,Msa003984,Msa021328,Msa007090,Msa016129,Msa016527,Msa017315,Msa005438,Msa001561,Msa000818,Msa023181…
Metabolism	Amino acid metabolism	Glycine, serine and threonine metabolism	ko00260	39	Msa001866,Msa001578,Msa010395,Msa006106,Msa010874,Msa005981,Msa000818,Msa018850,Msa022365,Msa014766,Msa009111,Msa016564,Msa016632,Msa017846,Msa016129,Msa006516,Msa021792,Msa021362,Msa005130,Msa013965,Msa008093,Msa016553,Msa016132,Msa021363,Msa016582,Msa021524,Msa021745,Msa021861,Msa004150,Msa017002,Msa005330,Msa000941,Msa017537,Msa006105,Msa004210,Msa004245,Msa018412,Msa006009,Msa009261
Metabolism	Amino acid metabolism	Histidine metabolism	ko00340	26	Msa023457,Msa020336,Msa006540,Msa021861,Msa019627,Msa009536,Msa000622,Msa018412,Msa011590,Msa005333,Msa020743,Msa019024,Msa001193,Msa004671,Msa001191,Msa009089,Msa010354,Msa008003,Msa000089,Msa007920,Msa003943,Msa006310,Msa009090,Msa012424,Msa019025,Msa013670
Metabolism	Amino acid metabolism	Lysine biosynthesis	ko00300	1	Msa002937
Metabolism	Amino acid metabolism	Lysine degradation	ko00310	64	Msa006557,Msa021900,Msa017881,Msa016248,Msa012789,Msa010683,Msa011904,Msa008698,Msa005525,Msa019525,Msa016624,Msa007132,Msa019573,Msa013722,Msa011794,Msa015978,Msa016335,Msa020239,Msa003557,Msa006725,Msa009090,Msa005790,Msa013670,Msa011793,Msa022320,Msa014902,Msa013988,Msa015059,Msa005670,Msa009089,Msa010354,Msa021321,Msa009111,Msa007920,Msa010668,Msa011921,Msa000330,Msa020743,Msa015478,Msa016780…
Metabolism	Amino acid metabolism	Phenylalanine metabolism	ko00360	16	Msa020309,Msa023449,Msa021861,Msa017676,Msa008003,Msa017833,Msa004671,Msa006558,Msa008093,Msa006489,Msa018412,Msa006310,Msa002290,Msa011590,Msa005072,Msa010208
Metabolism	Amino acid metabolism	Phenylalanine, tyrosine and tryptophan biosynthesis	ko00400	6	Msa010208,Msa005072,Msa006489,Msa017833,Msa023449,Msa002290
Metabolism	Amino acid metabolism	Tryptophan metabolism	ko00380	45	Msa002937,Msa001466,Msa018912,Msa021861,Msa018962,Msa011590,Msa020743,Msa004822,Msa017564,Msa000089,Msa000739,Msa016023,Msa015639,Msa021285,Msa012424,Msa021441,Msa009223,Msa007885,Msa009627,Msa000735,Msa020239,Msa004736,Msa010383,Msa001538,Msa006469,Msa015476,Msa007831,Msa018412,Msa000622,Msa017881,Msa007920,Msa017954,Msa001715,Msa009089,Msa010354,Msa015059,Msa014902,Msa017518,Msa013670,Msa009440…
Metabolism	Amino acid metabolism	Tyrosine metabolism	ko00350	32	Msa003116,Msa016146,Msa004671,Msa017833,Msa000460,Msa020309,Msa000739,Msa001842,Msa008003,Msa022488,Msa000738,Msa009636,Msa016144,Msa020626,Msa006310,Msa017400,Msa013155,Msa023448,Msa021746,Msa008093,Msa006489,Msa018785,Msa021861,Msa002290,Msa018412,Msa011590,Msa009950,Msa016145,Msa005072,Msa010208,Msa006558,Msa016137
Metabolism	Amino acid metabolism	Valine, leucine and isoleucine biosynthesis	ko00290	5	Msa023181,Msa007090,Msa016129,Msa006516,Msa017537
Metabolism	Amino acid metabolism	Valine, leucine and isoleucine degradation	ko00280	44	Msa014612,Msa000738,Msa009090,Msa006167,Msa008529,Msa013670,Msa014902,Msa017493,Msa014641,Msa015682,Msa015059,Msa008351,Msa009089,Msa005225,Msa018389,Msa010354,Msa007920,Msa016098,Msa022426,Msa015949,Msa009261,Msa011294,Msa006007,Msa020239,Msa021251,Msa015060,Msa007090,Msa017284,Msa012424,Msa015639,Msa005989,Msa015871,Msa023181,Msa000739,Msa011486,Msa021971,Msa019898,Msa011759,Msa008059,Msa017754…
Metabolism	Biosynthesis of other secondary metabolites	Acarbose and validamycin biosynthesis	ko00525	1	Msa000853
Metabolism	Biosynthesis of other secondary metabolites	Aflatoxin biosynthesis	ko00254	2	Msa006305,Msa020390
Metabolism	Biosynthesis of other secondary metabolites	Betalain biosynthesis	ko00965	3	Msa017400,Msa011590,Msa020626
Metabolism	Biosynthesis of other secondary metabolites	Caffeine metabolism	ko00232	1	Msa001175
Metabolism	Biosynthesis of other secondary metabolites	Flavone and flavonol biosynthesis	ko00944	1	Msa020312
Metabolism	Biosynthesis of other secondary metabolites	Indole alkaloid biosynthesis	ko00901	1	Msa011590
Metabolism	Biosynthesis of other secondary metabolites	Isoquinoline alkaloid biosynthesis	ko00950	12	Msa008093,Msa021861,Msa006489,Msa018412,Msa011590,Msa002290,Msa020626,Msa009950,Msa017833,Msa005072,Msa023448,Msa010208
Metabolism	Biosynthesis of other secondary metabolites	Monobactam biosynthesis	ko00261	2	Msa001999,Msa017929
Metabolism	Biosynthesis of other secondary metabolites	Neomycin, kanamycin and gentamicin biosynthesis	ko00524	5	Msa005005,Msa021005,Msa002300,Msa005006,Msa005774
Metabolism	Biosynthesis of other secondary metabolites	Novobiocin biosynthesis	ko00401	1	Msa010208
Metabolism	Biosynthesis of other secondary metabolites	Phenylpropanoid biosynthesis	ko00940	2	Msa013646,Msa003126
Metabolism	Biosynthesis of other secondary metabolites	Streptomycin biosynthesis	ko00521	12	Msa000223,Msa011056,Msa013328,Msa005774,Msa005005,Msa002300,Msa021005,Msa000222,Msa000853,Msa015711,Msa013660,Msa005006
Metabolism	Biosynthesis of other secondary metabolites	Tropane, piperidine and pyridine alkaloid biosynthesis	ko00960	6	Msa002290,Msa017833,Msa010208,Msa005072,Msa008093,Msa006489
Metabolism	Carbohydrate metabolism	Amino sugar and nucleotide sugar metabolism	ko00520	52	Msa001873,Msa002300,Msa001667,Msa001666,Msa005774,Msa009411,Msa017080,Msa009233,Msa005006,Msa003186,Msa019355,Msa021827,Msa001669,Msa006483,Msa018099,Msa002378,Msa011168,Msa016360,Msa011387,Msa009057,Msa013660,Msa023085,Msa001883,Msa022023,Msa004843,Msa019018,Msa003813,Msa016097,Msa023086,Msa019353,Msa005012,Msa016272,Msa004936,Msa003494,Msa021005,Msa007776,Msa023437,Msa003493,Msa019356,Msa009686…
Metabolism	Carbohydrate metabolism	Ascorbate and aldarate metabolism	ko00053	19	Msa013593,Msa007920,Msa005959,Msa010354,Msa001883,Msa009089,Msa017245,Msa020649,Msa013670,Msa004886,Msa019029,Msa012424,Msa005958,Msa020743,Msa013595,Msa003245,Msa004883,Msa009090,Msa009057
Metabolism	Carbohydrate metabolism	Butanoate metabolism	ko00650	21	Msa016098,Msa000741,Msa006167,Msa013614,Msa000337,Msa013500,Msa015639,Msa005989,Msa014902,Msa000199,Msa015059,Msa015578,Msa018912,Msa020239,Msa012412,Msa021971,Msa021251,Msa018845,Msa001934,Msa008059,Msa017754
Metabolism	Carbohydrate metabolism	Citrate cycle (TCA cycle)	ko00020	34	Msa003157,Msa009706,Msa018100,Msa000534,Msa020567,Msa009747,Msa011539,Msa003321,Msa004913,Msa015978,Msa004423,Msa011565,Msa018426,Msa022803,Msa017881,Msa000125,Msa009922,Msa007206,Msa009261,Msa001932,Msa003658,Msa021285,Msa004469,Msa007773,Msa020536,Msa004007,Msa017174,Msa017282,Msa006725,Msa022501,Msa016756,Msa014794,Msa003682,Msa009075
Metabolism	Carbohydrate metabolism	Fructose and mannose metabolism	ko00051	45	Msa007776,Msa021005,Msa023395,Msa005189,Msa023245,Msa002808,Msa017244,Msa017047,Msa010209,Msa009233,Msa005006,Msa004359,Msa020594,Msa009411,Msa005774,Msa000278,Msa010044,Msa002300,Msa018921,Msa019018,Msa000592,Msa003936,Msa003625,Msa008084,Msa004601,Msa016732,Msa007600,Msa011169,Msa001315,Msa017334,Msa003894,Msa023140,Msa022597,Msa005877,Msa005876,Msa011167,Msa008495,Msa004429,Msa012028,Msa005005…
Metabolism	Carbohydrate metabolism	Galactose metabolism	ko00052	38	Msa023883,Msa023245,Msa000496,Msa021827,Msa005006,Msa010209,Msa022280,Msa018099,Msa021005,Msa022279,Msa022311,Msa015525,Msa008832,Msa001873,Msa017476,Msa016097,Msa002300,Msa018921,Msa005774,Msa013091,Msa001971,Msa022952,Msa014113,Msa019081,Msa003894,Msa013660,Msa000592,Msa007508,Msa016732,Msa013288,Msa005005,Msa014346,Msa002378,Msa023246,Msa023247,Msa018905,Msa011056,Msa002195
Metabolism	Carbohydrate metabolism	Glycolysis / Gluconeogenesis	ko00010	72	Msa004068,Msa008003,Msa016732,Msa008084,Msa016146,Msa000592,Msa004671,Msa023014,Msa009936,Msa009521,Msa012424,Msa005005,Msa012026,Msa005876,Msa012008,Msa005877,Msa014229,Msa008495,Msa016144,Msa013155,Msa017846,Msa011056,Msa004423,Msa020877,Msa000534,Msa022279,Msa018267,Msa021005,Msa018921,Msa017476,Msa009922,Msa017324,Msa020594,Msa020743,Msa000125,Msa013660,Msa003894,Msa009577,Msa007920,Msa020536…
Metabolism	Carbohydrate metabolism	Glyoxylate and dicarboxylate metabolism	ko00630	28	Msa004245,Msa022803,Msa001538,Msa022771,Msa009261,Msa018100,Msa016582,Msa004150,Msa003321,Msa020239,Msa011565,Msa010358,Msa009440,Msa005130,Msa017174,Msa014612,Msa016553,Msa021886,Msa013984,Msa013965,Msa005981,Msa002292,Msa015682,Msa001866,Msa017493,Msa010395,Msa014902,Msa007773
Metabolism	Carbohydrate metabolism	Inositol phosphate metabolism	ko00562	94	Msa017276,Msa009558,Msa000742,Msa013328,Msa004155,Msa006497,Msa000498,Msa008612,Msa021687,Msa013833,Msa012123,Msa001579,Msa023136,Msa007167,Msa010213,Msa009384,Msa012974,Msa009033,Msa015870,Msa022953,Msa010412,Msa001316,Msa008803,Msa002952,Msa004413,Msa018446,Msa004632,Msa001444,Msa015912,Msa006284,Msa012028,Msa019251,Msa006056,Msa011869,Msa014627,Msa016665,Msa021918,Msa018126,Msa003166,Msa001065…
Metabolism	Carbohydrate metabolism	Pentose and glucuronate interconversions	ko00040	24	Msa020649,Msa018099,Msa005189,Msa023245,Msa005959,Msa017245,Msa001883,Msa010209,Msa013593,Msa020664,Msa009057,Msa013595,Msa005958,Msa004883,Msa003245,Msa004886,Msa019029,Msa022975,Msa004879,Msa002378,Msa012296,Msa023247,Msa020312,Msa023246
Metabolism	Carbohydrate metabolism	Pentose phosphate pathway	ko00030	29	Msa004036,Msa004150,Msa018921,Msa016859,Msa005412,Msa001873,Msa020594,Msa016750,Msa023037,Msa006219,Msa013660,Msa003894,Msa008084,Msa016732,Msa000592,Msa004843,Msa015490,Msa021394,Msa016567,Msa014346,Msa016198,Msa005877,Msa005876,Msa008495,Msa017036,Msa004131,Msa000826,Msa011056,Msa022597
Metabolism	Carbohydrate metabolism	Propanoate metabolism	ko00640	31	Msa015949,Msa017324,Msa014802,Msa011294,Msa009261,Msa018267,Msa020390,Msa023817,Msa018912,Msa020239,Msa010037,Msa014229,Msa023428,Msa006305,Msa014612,Msa009521,Msa009936,Msa011567,Msa015059,Msa001932,Msa003658,Msa008351,Msa015639,Msa023014,Msa014902,Msa014641,Msa017493,Msa015682,Msa008059,Msa018389,Msa011486
Metabolism	Carbohydrate metabolism	Pyruvate metabolism	ko00620	41	Msa000125,Msa011478,Msa014802,Msa020743,Msa017324,Msa009261,Msa010163,Msa009922,Msa020390,Msa004878,Msa018267,Msa003157,Msa020567,Msa018100,Msa000534,Msa018181,Msa020239,Msa004423,Msa011565,Msa015209,Msa023817,Msa006305,Msa011925,Msa014229,Msa009090,Msa006198,Msa012424,Msa007521,Msa018688,Msa013670,Msa009521,Msa009936,Msa001866,Msa023014,Msa004469,Msa014902,Msa010354,Msa009089,Msa020536,Msa007920…
Metabolism	Carbohydrate metabolism	Starch and sucrose metabolism	ko00500	36	Msa015688,Msa014209,Msa002195,Msa011056,Msa003126,Msa023820,Msa002378,Msa005005,Msa000336,Msa008179,Msa007508,Msa004843,Msa007632,Msa013660,Msa014966,Msa013451,Msa023012,Msa005774,Msa008407,Msa000698,Msa020562,Msa002300,Msa023819,Msa015587,Msa003346,Msa001873,Msa008832,Msa015525,Msa008371,Msa022311,Msa022279,Msa018099,Msa021005,Msa022280,Msa019297,Msa005006
Metabolism	Energy metabolism	Carbon fixation in photosynthetic organisms	ko00710	28	Msa011192,Msa008084,Msa015490,Msa017833,Msa016567,Msa021394,Msa018688,Msa006489,Msa008495,Msa005876,Msa012008,Msa005877,Msa012028,Msa022597,Msa004036,Msa000471,Msa011565,Msa014101,Msa020877,Msa019326,Msa018100,Msa016859,Msa014031,Msa020594,Msa002290,Msa005072,Msa011478,Msa020323
Metabolism	Energy metabolism	Carbon fixation pathways in prokaryotes	ko00720	17	Msa022803,Msa014229,Msa018426,Msa017324,Msa022501,Msa014612,Msa014802,Msa016322,Msa007206,Msa003157,Msa018267,Msa014902,Msa009747,Msa007773,Msa003321,Msa004913,Msa020239
Metabolism	Energy metabolism	Methane metabolism	ko00680	36	Msa016146,Msa008084,Msa016732,Msa001578,Msa010395,Msa000592,Msa003894,Msa004068,Msa018850,Msa021792,Msa005877,Msa005876,Msa014229,Msa016144,Msa008495,Msa022597,Msa017846,Msa013155,Msa014346,Msa021394,Msa012026,Msa013965,Msa018392,Msa016678,Msa018267,Msa016582,Msa004150,Msa002808,Msa004245,Msa017324,Msa020594,Msa019321,Msa014802,Msa016145,Msa018921,Msa006009
Metabolism	Energy metabolism	Nitrogen metabolism	ko00910	15	Msa016679,Msa013984,Msa021886,Msa009697,Msa010358,Msa020311,Msa022380,Msa022604,Msa000211,Msa013470,Msa010112,Msa011912,Msa005236,Msa018954,Msa008479
Metabolism	Energy metabolism	Oxidative phosphorylation	ko00190	98	Msa014982,Msa017435,Msa016207,Msa006629,Msa017604,Msa011813,Msa016327,Msa011928,Msa017241,Msa014133,Msa016077,Msa008038,Msa023002,Msa006420,Msa019713,Msa005239,Msa007118,Msa004007,Msa021728,Msa007529,Msa019605,Msa001000,Msa010651,Msa010000,Msa014228,Msa000903,Msa004816,Msa021684,Msa021475,Msa006342,Msa009575,Msa022324,Msa006030,Msa014112,Msa000461,Msa020529,Msa020876,Msa001581,Msa021230,Msa023492…
Metabolism	Energy metabolism	Sulfur metabolism	ko00920	10	Msa003853,Msa007736,Msa009586,Msa009587,Msa018133,Msa012182,Msa017929,Msa013476,Msa001999,Msa002236
Metabolism	Glycan biosynthesis and metabolism	Glycosaminoglycan biosynthesis - chondroitin sulfate / dermatan sulfate	ko00532	24	Msa003768,Msa014470,Msa006131,Msa013318,Msa017966,Msa019016,Msa002127,Msa007741,Msa000248,Msa017889,Msa007653,Msa006998,Msa022438,Msa003518,Msa001488,Msa021492,Msa010438,Msa023064,Msa004672,Msa014856,Msa003177,Msa001489,Msa003191,Msa022420
Metabolism	Glycan biosynthesis and metabolism	Glycosaminoglycan biosynthesis - heparan sulfate / heparin	ko00534	33	Msa006998,Msa007276,Msa007653,Msa014995,Msa013935,Msa000996,Msa022322,Msa015730,Msa022629,Msa013318,Msa018792,Msa003768,Msa017480,Msa017554,Msa005180,Msa015086,Msa022325,Msa007393,Msa022913,Msa001489,Msa019509,Msa003177,Msa019516,Msa010386,Msa011577,Msa001920,Msa013745,Msa015082,Msa005896,Msa001488,Msa019508,Msa005384,Msa014476
Metabolism	Glycan biosynthesis and metabolism	Glycosaminoglycan biosynthesis - keratan sulfate	ko00533	22	Msa010067,Msa013288,Msa020015,Msa016446,Msa009980,Msa020011,Msa018104,Msa019963,Msa010270,Msa021822,Msa020012,Msa010238,Msa000496,Msa013771,Msa023883,Msa014113,Msa020017,Msa012190,Msa004398,Msa000326,Msa014988,Msa010191
Metabolism	Glycan biosynthesis and metabolism	Glycosaminoglycan degradation	ko00531	23	Msa001971,Msa009292,Msa017593,Msa004054,Msa023484,Msa009291,Msa006649,Msa017831,Msa016540,Msa016551,Msa022978,Msa004142,Msa021281,Msa005229,Msa021220,Msa004143,Msa001847,Msa018905,Msa009686,Msa020312,Msa001553,Msa009293,Msa021408
Metabolism	Glycan biosynthesis and metabolism	Glycosphingolipid biosynthesis - ganglio series	ko00604	21	Msa020011,Msa019963,Msa018905,Msa009686,Msa020015,Msa010067,Msa021471,Msa001971,Msa010701,Msa020012,Msa016966,Msa021443,Msa016773,Msa020017,Msa003909,Msa021408,Msa014270,Msa017829,Msa023332,Msa004398,Msa014269
Metabolism	Glycan biosynthesis and metabolism	Glycosphingolipid biosynthesis - globo and isoglobo series	ko00603	16	Msa011382,Msa020017,Msa021408,Msa004167,Msa023332,Msa004398,Msa006844,Msa019963,Msa020011,Msa009686,Msa020015,Msa010067,Msa013091,Msa019826,Msa020012,Msa014720
Metabolism	Glycan biosynthesis and metabolism	Glycosphingolipid biosynthesis - lacto and neolacto series	ko00601	20	Msa005517,Msa005705,Msa021762,Msa019826,Msa021822,Msa010270,Msa017937,Msa018104,Msa008894,Msa010937,Msa013288,Msa021460,Msa002211,Msa023332,Msa012190,Msa014113,Msa002212,Msa023883,Msa000496,Msa013771
Metabolism	Glycan biosynthesis and metabolism	Glycosylphosphatidylinositol(GPI)-anchor biosynthesis	ko00563	18	Msa014673,Msa014268,Msa000489,Msa004498,Msa005090,Msa016637,Msa021842,Msa022618,Msa022388,Msa020593,Msa022019,Msa020329,Msa011661,Msa007020,Msa012556,Msa014033,Msa018362,Msa020316
Metabolism	Glycan biosynthesis and metabolism	Mannose type O-glycan biosyntheis	ko00515	24	Msa011216,Msa023883,Msa000496,Msa013771,Msa000884,Msa017641,Msa017505,Msa022642,Msa010001,Msa020246,Msa022065,Msa008900,Msa012190,Msa007665,Msa014113,Msa019826,Msa010270,Msa001738,Msa001737,Msa023053,Msa012296,Msa015988,Msa005597,Msa013288
Metabolism	Glycan biosynthesis and metabolism	Mucin type O-glycan biosynthesis	ko00512	34	Msa019792,Msa010151,Msa009714,Msa010027,Msa020086,Msa017035,Msa019791,Msa022355,Msa016772,Msa003907,Msa010067,Msa004981,Msa020015,Msa016749,Msa021343,Msa020017,Msa004398,Msa022354,Msa018898,Msa015528,Msa006654,Msa006252,Msa021028,Msa015142,Msa019963,Msa020011,Msa018894,Msa011819,Msa019869,Msa020012,Msa022356,Msa022357,Msa016905,Msa021026
Metabolism	Glycan biosynthesis and metabolism	N-Glycan biosynthesis	ko00510	53	Msa013538,Msa001678,Msa014657,Msa013901,Msa022019,Msa007022,Msa020651,Msa020127,Msa021070,Msa021188,Msa021446,Msa012208,Msa021041,Msa019555,Msa009359,Msa013313,Msa007665,Msa016470,Msa018489,Msa020249,Msa003526,Msa018658,Msa013288,Msa012992,Msa001737,Msa020489,Msa000886,Msa002239,Msa023194,Msa014988,Msa020574,Msa023883,Msa019134,Msa000496,Msa000948,Msa001244,Msa009344,Msa001979,Msa018674,Msa011412…
Metabolism	Glycan biosynthesis and metabolism	Other glycan degradation	ko00511	14	Msa009696,Msa018905,Msa009686,Msa022878,Msa001971,Msa021408,Msa013167,Msa002261,Msa015512,Msa002949,Msa011906,Msa019531,Msa019927,Msa003024
Metabolism	Glycan biosynthesis and metabolism	Other types of O-glycan biosynthesis	ko00514	28	Msa018943,Msa021041,Msa016490,Msa014113,Msa007343,Msa021744,Msa012190,Msa010270,Msa009502,Msa012727,Msa008440,Msa007252,Msa013288,Msa000988,Msa015988,Msa003651,Msa002170,Msa003538,Msa002259,Msa023256,Msa013722,Msa000496,Msa013771,Msa023883,Msa018674,Msa010683,Msa020670,Msa001624
Metabolism	Glycan biosynthesis and metabolism	Various types of N-glycan biosynthesis	ko00513	46	Msa009940,Msa021408,Msa009782,Msa009359,Msa013313,Msa021188,Msa012208,Msa019555,Msa012992,Msa013288,Msa009686,Msa004836,Msa022878,Msa020249,Msa003526,Msa018489,Msa018658,Msa014657,Msa013901,Msa013538,Msa001678,Msa020127,Msa007022,Msa012157,Msa014113,Msa005652,Msa009225,Msa012190,Msa011822,Msa000634,Msa016501,Msa010270,Msa021893,Msa009910,Msa015104,Msa023883,Msa019134,Msa000496,Msa013771,Msa001244…
Metabolism	Lipid metabolism	Arachidonic acid metabolism	ko00590	43	Msa007269,Msa014681,Msa006622,Msa016002,Msa003953,Msa002005,Msa021470,Msa022442,Msa004102,Msa013316,Msa000483,Msa002221,Msa005828,Msa012890,Msa021664,Msa008481,Msa021749,Msa005954,Msa021309,Msa006015,Msa006620,Msa021844,Msa007998,Msa015009,Msa017851,Msa021665,Msa004111,Msa004174,Msa003380,Msa001364,Msa020531,Msa023633,Msa003965,Msa010005,Msa015473,Msa017695,Msa002001,Msa006632,Msa015751,Msa018147…
Metabolism	Lipid metabolism	Biosynthesis of unsaturated fatty acids	ko01040	26	Msa015028,Msa007364,Msa009298,Msa023475,Msa003371,Msa013159,Msa021438,Msa014320,Msa022214,Msa016609,Msa009299,Msa022445,Msa015059,Msa009682,Msa009395,Msa009651,Msa015639,Msa017759,Msa000282,Msa003331,Msa005434,Msa018232,Msa003822,Msa017894,Msa001713,Msa001610
Metabolism	Lipid metabolism	Cutin, suberine and wax biosynthesis	ko00073	2	Msa023409,Msa010141
Metabolism	Lipid metabolism	Ether lipid metabolism	ko00565	44	Msa020434,Msa001919,Msa007857,Msa001364,Msa015706,Msa020463,Msa015009,Msa021844,Msa007998,Msa007353,Msa011032,Msa006632,Msa015751,Msa017695,Msa007984,Msa001620,Msa016031,Msa008710,Msa015675,Msa018806,Msa002858,Msa015473,Msa004404,Msa014568,Msa002005,Msa019296,Msa019977,Msa006132,Msa008308,Msa004871,Msa007269,Msa014681,Msa021309,Msa010740,Msa023385,Msa014601,Msa021491,Msa012890,Msa012444,Msa002221…
Metabolism	Lipid metabolism	Fatty acid biosynthesis	ko00061	15	Msa011024,Msa009009,Msa013920,Msa006305,Msa022991,Msa022283,Msa006474,Msa005970,Msa012629,Msa023378,Msa020390,Msa012522,Msa020840,Msa009707,Msa001965
Metabolism	Lipid metabolism	Fatty acid degradation	ko00071	41	Msa016146,Msa015059,Msa001965,Msa009833,Msa015639,Msa020840,Msa014902,Msa002996,Msa007920,Msa012629,Msa005970,Msa007931,Msa010354,Msa007915,Msa009089,Msa016144,Msa009090,Msa013920,Msa001713,Msa015060,Msa007885,Msa013155,Msa013670,Msa012424,Msa009707,Msa012522,Msa009946,Msa001466,Msa022611,Msa006474,Msa020239,Msa022283,Msa021251,Msa003371,Msa018912,Msa020743,Msa022426,Msa016145,Msa000772,Msa011024…
Metabolism	Lipid metabolism	Fatty acid elongation	ko00062	29	Msa009395,Msa009682,Msa015059,Msa015639,Msa017759,Msa000282,Msa003331,Msa018232,Msa005434,Msa003822,Msa015060,Msa001610,Msa014706,Msa011570,Msa015028,Msa007364,Msa009298,Msa013967,Msa023475,Msa012117,Msa013159,Msa010704,Msa014320,Msa022214,Msa019485,Msa012205,Msa009299,Msa016609,Msa019545
Metabolism	Lipid metabolism	Glycerolipid metabolism	ko00561	69	Msa009387,Msa017431,Msa000273,Msa017725,Msa010542,Msa012424,Msa018451,Msa021667,Msa003828,Msa021491,Msa009389,Msa001054,Msa003738,Msa001382,Msa012294,Msa010740,Msa020258,Msa010186,Msa020458,Msa013091,Msa020743,Msa013311,Msa009642,Msa004954,Msa018344,Msa011621,Msa010019,Msa017764,Msa006132,Msa018422,Msa004150,Msa010209,Msa023245,Msa014728,Msa009090,Msa015254,Msa014140,Msa023478,Msa006037,Msa021416…
Metabolism	Lipid metabolism	Glycerophospholipid metabolism	ko00564	108	Msa004404,Msa014728,Msa002858,Msa006037,Msa023478,Msa015087,Msa015675,Msa016031,Msa007984,Msa002767,Msa011782,Msa017695,Msa006632,Msa015751,Msa017331,Msa011032,Msa023088,Msa003140,Msa021844,Msa003385,Msa015009,Msa009207,Msa017726,Msa005769,Msa022856,Msa022919,Msa006498,Msa015706,Msa000101,Msa010542,Msa011610,Msa018451,Msa022431,Msa021491,Msa004291,Msa021667,Msa000457,Msa003828,Msa023385,Msa001054…
Metabolism	Lipid metabolism	Linoleic acid metabolism	ko00591	17	Msa012890,Msa021844,Msa002221,Msa007998,Msa015009,Msa007269,Msa008481,Msa015473,Msa014681,Msa021309,Msa011032,Msa017695,Msa015751,Msa002005,Msa006632,Msa001364,Msa007984
Metabolism	Lipid metabolism	Primary bile acid biosynthesis	ko00120	17	Msa006121,Msa005766,Msa021351,Msa009459,Msa013364,Msa014078,Msa021498,Msa014592,Msa003523,Msa022095,Msa001092,Msa014407,Msa007131,Msa017931,Msa009735,Msa019114,Msa013668
Metabolism	Lipid metabolism	Sphingolipid metabolism	ko00600	56	Msa004292,Msa017591,Msa004668,Msa016751,Msa010817,Msa001620,Msa002949,Msa010804,Msa019567,Msa011936,Msa004326,Msa014589,Msa009305,Msa011919,Msa001919,Msa007857,Msa016253,Msa001948,Msa007669,Msa002638,Msa011906,Msa019531,Msa015706,Msa020236,Msa013991,Msa001971,Msa010175,Msa001718,Msa007353,Msa015411,Msa011366,Msa010740,Msa023201,Msa021491,Msa016147,Msa022057,Msa018905,Msa016937,Msa017484,Msa007045…
Metabolism	Lipid metabolism	Steroid biosynthesis	ko00100	20	Msa014814,Msa021878,Msa012724,Msa019620,Msa016824,Msa003855,Msa010782,Msa004301,Msa011453,Msa004758,Msa020865,Msa020351,Msa020920,Msa018390,Msa004230,Msa010533,Msa013682,Msa005172,Msa019122,Msa022098
Metabolism	Lipid metabolism	Steroid hormone biosynthesis	ko00140	34	Msa004886,Msa013682,Msa011736,Msa002627,Msa009459,Msa017400,Msa017568,Msa005958,Msa005220,Msa010502,Msa005434,Msa017470,Msa003245,Msa007223,Msa005959,Msa017245,Msa009689,Msa020649,Msa001263,Msa014407,Msa016023,Msa009395,Msa019029,Msa005342,Msa009609,Msa013364,Msa006175,Msa004822,Msa013595,Msa004883,Msa011924,Msa013593,Msa019969,Msa011551
Metabolism	Lipid metabolism	Synthesis and degradation of ketone bodies	ko00072	9	Msa000337,Msa020239,Msa021971,Msa001934,Msa017754,Msa014902,Msa016098,Msa000741,Msa006167
Metabolism	Lipid metabolism	alpha-Linolenic acid metabolism	ko00592	21	Msa011032,Msa003371,Msa021309,Msa006632,Msa015751,Msa002005,Msa017695,Msa001364,Msa009651,Msa007984,Msa012890,Msa007269,Msa015009,Msa007998,Msa002221,Msa021844,Msa008481,Msa001713,Msa021438,Msa014681,Msa015473
Metabolism	Metabolism of cofactors and vitamins	Biotin metabolism	ko00780	4	Msa019835,Msa020161,Msa019833,Msa019834
Metabolism	Metabolism of cofactors and vitamins	Folate biosynthesis	ko00790	19	Msa006142,Msa017533,Msa009983,Msa004365,Msa014984,Msa022010,Msa000171,Msa004486,Msa016235,Msa022390,Msa006129,Msa014986,Msa005661,Msa013179,Msa016209,Msa022006,Msa017578,Msa009019,Msa005472
Metabolism	Metabolism of cofactors and vitamins	Lipoic acid metabolism	ko00785	2	Msa001144,Msa001882
Metabolism	Metabolism of cofactors and vitamins	Nicotinate and nicotinamide metabolism	ko00760	38	Msa014165,Msa004692,Msa016434,Msa005358,Msa000220,Msa003507,Msa000738,Msa021708,Msa020002,Msa000739,Msa014966,Msa006128,Msa014997,Msa015841,Msa016059,Msa013814,Msa021722,Msa002918,Msa023272,Msa010096,Msa013376,Msa001513,Msa001367,Msa011309,Msa009309,Msa014178,Msa005796,Msa007204,Msa000221,Msa022008,Msa022503,Msa012337,Msa019297,Msa016433,Msa004690,Msa016661,Msa022858,Msa017468
Metabolism	Metabolism of cofactors and vitamins	One carbon pool by folate	ko00670	18	Msa023036,Msa003676,Msa004245,Msa009983,Msa000814,Msa001193,Msa014871,Msa006021,Msa004662,Msa016044,Msa016322,Msa016553,Msa001191,Msa016582,Msa005661,Msa022961,Msa005297,Msa006279
Metabolism	Metabolism of cofactors and vitamins	Pantothenate and CoA biosynthesis	ko00770	14	Msa009683,Msa011459,Msa013466,Msa022481,Msa004162,Msa011411,Msa007090,Msa015502,Msa004384,Msa005752,Msa018064,Msa023181,Msa014966,Msa019297
Metabolism	Metabolism of cofactors and vitamins	Porphyrin and chlorophyll metabolism	ko00860	30	Msa022324,Msa021952,Msa019029,Msa005624,Msa017002,Msa013595,Msa004210,Msa004883,Msa006311,Msa013593,Msa021905,Msa004793,Msa013525,Msa004886,Msa013511,Msa001788,Msa017819,Msa020312,Msa007846,Msa012422,Msa009060,Msa005958,Msa003245,Msa005959,Msa000665,Msa017245,Msa016632,Msa020649,Msa002186,Msa022410
Metabolism	Metabolism of cofactors and vitamins	Retinol metabolism	ko00830	45	Msa004284,Msa006531,Msa007165,Msa019635,Msa022969,Msa004915,Msa002164,Msa013595,Msa016145,Msa002095,Msa015548,Msa020649,Msa002650,Msa000210,Msa013516,Msa011816,Msa000738,Msa003245,Msa005104,Msa005958,Msa002810,Msa011130,Msa000432,Msa009746,Msa013593,Msa010186,Msa004883,Msa002651,Msa004822,Msa002973,Msa019029,Msa014041,Msa016146,Msa018192,Msa000507,Msa002096,Msa017245,Msa000739,Msa004371,Msa007323…
Metabolism	Metabolism of cofactors and vitamins	Riboflavin metabolism	ko00740	8	Msa014842,Msa011885,Msa006253,Msa000972,Msa001464,Msa014966,Msa019297,Msa000973
Metabolism	Metabolism of cofactors and vitamins	Thiamine metabolism	ko00730	14	Msa014267,Msa014842,Msa011050,Msa016252,Msa000485,Msa000538,Msa004365,Msa004402,Msa017631,Msa019399,Msa006781,Msa009019,Msa015043,Msa021557
Metabolism	Metabolism of cofactors and vitamins	Ubiquinone and other terpenoid-quinone biosynthesis	ko00130	12	Msa005904,Msa010208,Msa005979,Msa005518,Msa006558,Msa018749,Msa022599,Msa015946,Msa021698,Msa001486,Msa020313,Msa020309
Metabolism	Metabolism of cofactors and vitamins	Vitamin B6 metabolism	ko00750	7	Msa004768,Msa022253,Msa000738,Msa019015,Msa006009,Msa000739,Msa006108
Metabolism	Metabolism of other amino acids	Cyanoamino acid metabolism	ko00460	10	Msa006620,Msa006622,Msa003589,Msa004245,Msa016889,Msa021664,Msa016582,Msa021665,Msa003126,Msa011099
Metabolism	Metabolism of other amino acids	D-Glutamine and D-glutamate metabolism	ko00471	5	Msa022380,Msa001075,Msa004285,Msa017040,Msa009190
Metabolism	Metabolism of other amino acids	Glutathione metabolism	ko00480	49	Msa017036,Msa021664,Msa006620,Msa006015,Msa017323,Msa019931,Msa016527,Msa005817,Msa016205,Msa016002,Msa008624,Msa006622,Msa016750,Msa016889,Msa010766,Msa019679,Msa004809,Msa013834,Msa009747,Msa016692,Msa013653,Msa022442,Msa004913,Msa010159,Msa016115,Msa003953,Msa017758,Msa004810,Msa006087,Msa002077,Msa012419,Msa013116,Msa019932,Msa004111,Msa017933,Msa021665,Msa018426,Msa003589,Msa020548,Msa023038…
Metabolism	Metabolism of other amino acids	Phosphonate and phosphinate metabolism	ko00440	8	Msa014601,Msa000457,Msa004404,Msa020541,Msa007436,Msa023385,Msa013818,Msa001550
Metabolism	Metabolism of other amino acids	Selenocompound metabolism	ko00450	13	Msa022428,Msa010383,Msa016499,Msa009834,Msa006672,Msa021441,Msa017929,Msa022961,Msa004234,Msa003517,Msa001999,Msa003136,Msa010874
Metabolism	Metabolism of other amino acids	Taurine and hypotaurine metabolism	ko00430	14	Msa013500,Msa013614,Msa006622,Msa003589,Msa006113,Msa016889,Msa021664,Msa011411,Msa021665,Msa022963,Msa011099,Msa018845,Msa006620,Msa000199
Metabolism	Metabolism of other amino acids	beta-Alanine metabolism	ko00410	32	Msa011459,Msa010037,Msa009090,Msa006310,Msa012424,Msa013670,Msa008093,Msa015639,Msa004671,Msa005752,Msa000199,Msa014641,Msa015059,Msa009089,Msa018389,Msa008003,Msa010354,Msa007920,Msa008059,Msa013466,Msa015949,Msa011411,Msa020743,Msa013614,Msa020548,Msa013500,Msa001976,Msa016646,Msa018912,Msa016647,Msa018845,Msa019627
Metabolism	Metabolism of terpenoids and polyketides	Biosynthesis of ansamycins	ko01051	3	Msa004036,Msa016859,Msa016567
Metabolism	Metabolism of terpenoids and polyketides	Biosynthesis of vancomycin group antibiotics	ko01055	1	Msa000853
Metabolism	Metabolism of terpenoids and polyketides	Geraniol degradation	ko00281	3	Msa016098,Msa017754,Msa019848
Metabolism	Metabolism of terpenoids and polyketides	Insect hormone biosynthesis	ko00981	6	Msa021880,Msa009090,Msa020743,Msa012424,Msa009089,Msa007920
Metabolism	Metabolism of terpenoids and polyketides	Limonene and pinene degradation	ko00903	5	Msa009090,Msa007920,Msa020743,Msa009089,Msa012424
Metabolism	Metabolism of terpenoids and polyketides	Polyketide sugar unit biosynthesis	ko00523	1	Msa000853
Metabolism	Metabolism of terpenoids and polyketides	Sesquiterpenoid and triterpenoid biosynthesis	ko00909	2	Msa014814,Msa011453
Metabolism	Metabolism of terpenoids and polyketides	Terpenoid backbone biosynthesis	ko00900	17	Msa020239,Msa021971,Msa000589,Msa014420,Msa021344,Msa021701,Msa014902,Msa006312,Msa003365,Msa011902,Msa005625,Msa012162,Msa015024,Msa000203,Msa017642,Msa016179,Msa016329
Metabolism	Metabolism of terpenoids and polyketides	Zeatin biosynthesis	ko00908	1	Msa019946
Metabolism	Nucleotide metabolism	Purine metabolism	ko00230	192	Msa017482,Msa001864,Msa016693,Msa017631,Msa013658,Msa022460,Msa023010,Msa017029,Msa006464,Msa008797,Msa022367,Msa004878,Msa001825,Msa012403,Msa009875,Msa002790,Msa016748,Msa001056,Msa019828,Msa016252,Msa010553,Msa021906,Msa006549,Msa014377,Msa004617,Msa010970,Msa008624,Msa006462,Msa020359,Msa009309,Msa010513,Msa003976,Msa007777,Msa011769,Msa018404,Msa007204,Msa011908,Msa012337,Msa007626,Msa022858…
Metabolism	Nucleotide metabolism	Pyrimidine metabolism	ko00240	88	Msa014326,Msa017482,Msa017129,Msa001864,Msa022460,Msa014997,Msa007631,Msa016059,Msa010185,Msa017029,Msa010096,Msa006464,Msa022367,Msa013466,Msa019672,Msa012107,Msa021451,Msa005217,Msa007791,Msa009875,Msa015777,Msa019828,Msa006549,Msa011459,Msa012747,Msa021708,Msa004617,Msa005351,Msa022982,Msa015640,Msa013727,Msa013280,Msa007641,Msa001513,Msa006294,Msa008624,Msa020052,Msa009309,Msa007204,Msa011908…
Metabolism	Overview	2-Oxocarboxylic acid metabolism	ko01210	24	Msa014101,Msa000471,Msa004913,Msa002937,Msa004056,Msa011192,Msa007773,Msa003321,Msa009747,Msa017833,Msa009706,Msa023181,Msa014031,Msa003682,Msa006489,Msa016756,Msa007944,Msa005072,Msa017282,Msa002290,Msa017174,Msa022803,Msa018426,Msa007090
Metabolism	Overview	Biosynthesis of amino acids	ko01230	84	Msa022961,Msa014101,Msa017863,Msa004036,Msa004056,Msa021688,Msa003321,Msa004878,Msa019326,Msa016678,Msa009706,Msa003157,Msa014031,Msa006009,Msa019321,Msa010208,Msa021576,Msa022803,Msa018426,Msa002290,Msa004245,Msa001546,Msa023449,Msa003894,Msa009577,Msa015490,Msa018954,Msa017833,Msa001578,Msa022108,Msa010874,Msa006489,Msa003682,Msa016567,Msa014346,Msa016756,Msa006516,Msa011925,Msa022597,Msa017282…
Metabolism	Overview	Carbon metabolism	ko01200	122	Msa009075,Msa005005,Msa018688,Msa017846,Msa017036,Msa013155,Msa005876,Msa008495,Msa017174,Msa004068,Msa011192,Msa000592,Msa015639,Msa016732,Msa022771,Msa016859,Msa000125,Msa005072,Msa017324,Msa020594,Msa004423,Msa000471,Msa021005,Msa018267,Msa016582,Msa006489,Msa016756,Msa016567,Msa017282,Msa006725,Msa004007,Msa020536,Msa009577,Msa015682,Msa001578,Msa014641,Msa010395,Msa017833,Msa014902,Msa004843…
Metabolism	Overview	Degradation of aromatic compounds	ko01220	4	Msa016146,Msa016144,Msa013155,Msa016145
Metabolism	Overview	Fatty acid metabolism	ko01212	49	Msa013159,Msa022426,Msa011024,Msa019545,Msa009009,Msa000772,Msa012522,Msa009946,Msa007364,Msa009707,Msa020239,Msa021251,Msa012117,Msa022611,Msa006474,Msa000282,Msa018232,Msa005434,Msa002996,Msa014902,Msa015059,Msa009682,Msa007931,Msa012629,Msa005970,Msa021438,Msa022214,Msa012205,Msa019485,Msa020390,Msa022283,Msa022991,Msa003371,Msa018912,Msa017894,Msa013920,Msa015060,Msa001713,Msa003331,Msa001610…
Metabolism	Xenobiotics biodegradation and metabolism	Aminobenzoate degradation	ko00627	7	Msa004365,Msa018912,Msa018181,Msa015059,Msa011730,Msa015639,Msa009019
Metabolism	Xenobiotics biodegradation and metabolism	Benzoate degradation	ko00362	4	Msa020239,Msa007885,Msa014902,Msa001466
Metabolism	Xenobiotics biodegradation and metabolism	Bisphenol degradation	ko00363	1	Msa011730
Metabolism	Xenobiotics biodegradation and metabolism	Caprolactam degradation	ko00930	3	Msa018912,Msa015639,Msa015059
Metabolism	Xenobiotics biodegradation and metabolism	Chloroalkane and chloroalkene degradation	ko00625	9	Msa007920,Msa009089,Msa012424,Msa016144,Msa009090,Msa016146,Msa020743,Msa016145,Msa013155
Metabolism	Xenobiotics biodegradation and metabolism	Drug metabolism - cytochrome P450	ko00982	33	Msa023038,Msa019029,Msa004883,Msa018412,Msa013595,Msa016145,Msa017933,Msa010560,Msa016115,Msa013593,Msa021861,Msa017762,Msa010559,Msa013653,Msa016692,Msa004886,Msa006310,Msa003245,Msa000738,Msa016144,Msa005958,Msa013155,Msa017245,Msa000739,Msa019931,Msa017323,Msa008003,Msa005959,Msa005817,Msa019932,Msa016146,Msa004671,Msa020649
Metabolism	Xenobiotics biodegradation and metabolism	Drug metabolism - other enzymes	ko00983	34	Msa005958,Msa003245,Msa017129,Msa011459,Msa020312,Msa004886,Msa010553,Msa009811,Msa020649,Msa009896,Msa005752,Msa010352,Msa015128,Msa005959,Msa017487,Msa017245,Msa009842,Msa023355,Msa013595,Msa004883,Msa013669,Msa010219,Msa013466,Msa001175,Msa008852,Msa023529,Msa019510,Msa019029,Msa016543,Msa001539,Msa013593,Msa012579,Msa021451,Msa016911
Metabolism	Xenobiotics biodegradation and metabolism	Metabolism of xenobiotics by cytochrome P450	ko00980	34	Msa013595,Msa004883,Msa004822,Msa016145,Msa017933,Msa004879,Msa023038,Msa019029,Msa013653,Msa016692,Msa013593,Msa016115,Msa017762,Msa005958,Msa006310,Msa016144,Msa003245,Msa013155,Msa017568,Msa004886,Msa016146,Msa019932,Msa016023,Msa020649,Msa004671,Msa004187,Msa005959,Msa008003,Msa005817,Msa018146,Msa018147,Msa017245,Msa019931,Msa017323
Metabolism	Xenobiotics biodegradation and metabolism	Naphthalene degradation	ko00626	4	Msa016146,Msa016144,Msa016145,Msa013155
Metabolism	Xenobiotics biodegradation and metabolism	Styrene degradation	ko00643	1	Msa000460
Organismal Systems	Aging	Longevity regulating pathway - mammal	ko04211	113	Msa013709,Msa004812,Msa007249,Msa016401,Msa016748,Msa013312,Msa021784,Msa020054,Msa017854,Msa001322,Msa000971,Msa003131,Msa018820,Msa007730,Msa000782,Msa003281,Msa010809,Msa014722,Msa005670,Msa020277,Msa004706,Msa015610,Msa014217,Msa003128,Msa000864,Msa014173,Msa002990,Msa008991,Msa011267,Msa003839,Msa014058,Msa014172,Msa014892,Msa006633,Msa006160,Msa007630,Msa018563,Msa017033,Msa020146,Msa011219…
Organismal Systems	Aging	Longevity regulating pathway - multiple species	ko04213	78	Msa016665,Msa011599,Msa020187,Msa020277,Msa001634,Msa010809,Msa014722,Msa014477,Msa015610,Msa009440,Msa014173,Msa002346,Msa016401,Msa016748,Msa013709,Msa002855,Msa004812,Msa019991,Msa016399,Msa018718,Msa001322,Msa020054,Msa004850,Msa020569,Msa006704,Msa016704,Msa012436,Msa000971,Msa014900,Msa009934,Msa003913,Msa009770,Msa011114,Msa020478,Msa013793,Msa020633,Msa012110,Msa011183,Msa006956,Msa021376…
Organismal Systems	Aging	Longevity regulating pathway - worm	ko04212	79	Msa010063,Msa019663,Msa017894,Msa018481,Msa003381,Msa014906,Msa022445,Msa003957,Msa012110,Msa004478,Msa011114,Msa023409,Msa017602,Msa008277,Msa023171,Msa022186,Msa020146,Msa017800,Msa022832,Msa016029,Msa019619,Msa010189,Msa014892,Msa014172,Msa015887,Msa023382,Msa008991,Msa009091,Msa002990,Msa017387,Msa003923,Msa009440,Msa014173,Msa010141,Msa017758,Msa002346,Msa019234,Msa006688,Msa015862,Msa015610…
Organismal Systems	Circulatory system	Adrenergic signaling in cardiomyocytes	ko04261	184	Msa008219,Msa016041,Msa003429,Msa019418,Msa015708,Msa019444,Msa009468,Msa007501,Msa004202,Msa014377,Msa023865,Msa023329,Msa004928,Msa004328,Msa009313,Msa014661,Msa000795,Msa022576,Msa015641,Msa018820,Msa015042,Msa016748,Msa001856,Msa014310,Msa006707,Msa016503,Msa013824,Msa000864,Msa023309,Msa006522,Msa001690,Msa009273,Msa016720,Msa012053,Msa015759,Msa000782,Msa017032,Msa004033,Msa016463,Msa012405…
Organismal Systems	Circulatory system	Cardiac muscle contraction	ko04260	95	Msa007688,Msa022960,Msa004328,Msa004928,Msa010757,Msa000795,Msa007490,Msa023312,Msa012158,Msa008114,Msa000286,Msa013496,Msa004816,Msa003429,Msa009575,Msa020460,Msa008219,Msa009272,Msa007173,Msa020876,Msa016565,Msa001691,Msa001581,Msa019418,Msa013734,Msa009273,Msa001690,Msa006420,Msa019713,Msa023309,Msa007118,Msa017000,Msa004033,Msa010651,Msa010000,Msa017032,Msa015759,Msa012053,Msa015042,Msa011967…
Organismal Systems	Circulatory system	Vascular smooth muscle contraction	ko04270	158	Msa007501,Msa014377,Msa014628,Msa001960,Msa021906,Msa000757,Msa001174,Msa014027,Msa014928,Msa011166,Msa001056,Msa015223,Msa012402,Msa023233,Msa023433,Msa004255,Msa017370,Msa023312,Msa011965,Msa002750,Msa001034,Msa022576,Msa017033,Msa007269,Msa006246,Msa016041,Msa016575,Msa003429,Msa008066,Msa009374,Msa015750,Msa020215,Msa015708,Msa021482,Msa002005,Msa016565,Msa002118,Msa017926,Msa002129,Msa008690…
Organismal Systems	Development	Axon guidance	ko04360	274	Msa018669,Msa021388,Msa016312,Msa013137,Msa016394,Msa021566,Msa003733,Msa003318,Msa007497,Msa023320,Msa013709,Msa002295,Msa014089,Msa006329,Msa017235,Msa019022,Msa009537,Msa021818,Msa000603,Msa017384,Msa022303,Msa008275,Msa009169,Msa001640,Msa019263,Msa012997,Msa020950,Msa011986,Msa008465,Msa016891,Msa020647,Msa006117,Msa000521,Msa016472,Msa021645,Msa011635,Msa019582,Msa023300,Msa003478,Msa000308…
Organismal Systems	Development	Dorso-ventral axis formation	ko04320	28	Msa010475,Msa015577,Msa003345,Msa010192,Msa017561,Msa005405,Msa006592,Msa023048,Msa022959,Msa006651,Msa014096,Msa021464,Msa017990,Msa023163,Msa009892,Msa011449,Msa001233,Msa007836,Msa009678,Msa012663,Msa008890,Msa016845,Msa000062,Msa020784,Msa007630,Msa005949,Msa007324,Msa019733
Organismal Systems	Development	Osteoclast differentiation	ko04380	120	Msa017800,Msa001074,Msa020146,Msa018563,Msa005702,Msa022832,Msa013676,Msa011219,Msa008630,Msa023171,Msa022217,Msa021580,Msa020121,Msa011626,Msa011267,Msa000719,Msa003588,Msa012168,Msa008991,Msa007189,Msa002856,Msa009613,Msa012441,Msa006705,Msa001459,Msa016200,Msa014797,Msa011114,Msa003550,Msa013793,Msa013312,Msa017235,Msa021507,Msa011408,Msa007497,Msa007836,Msa022062,Msa007311,Msa013709,Msa008619…
Organismal Systems	Digestive system	Bile secretion	ko04976	90	Msa002855,Msa017026,Msa005888,Msa015540,Msa014086,Msa004850,Msa013347,Msa012436,Msa000796,Msa016323,Msa011599,Msa021344,Msa000147,Msa001634,Msa014407,Msa021242,Msa004346,Msa001956,Msa022776,Msa007466,Msa015026,Msa011985,Msa002141,Msa014828,Msa014015,Msa001004,Msa019967,Msa010865,Msa002023,Msa016303,Msa018161,Msa014002,Msa004718,Msa002721,Msa007855,Msa001045,Msa011183,Msa016005,Msa005625,Msa010420…
Organismal Systems	Digestive system	Carbohydrate digestion and absorption	ko04973	43	Msa021376,Msa004035,Msa001045,Msa005005,Msa010420,Msa019386,Msa006705,Msa011114,Msa000795,Msa015673,Msa013793,Msa008219,Msa020146,Msa020460,Msa016029,Msa010968,Msa008832,Msa013676,Msa011219,Msa008991,Msa016565,Msa002118,Msa021005,Msa022279,Msa007687,Msa014209,Msa021711,Msa002346,Msa013734,Msa016665,Msa019081,Msa012053,Msa002300,Msa005774,Msa000796,Msa006704,Msa016680,Msa020245,Msa005006,Msa022280…
Organismal Systems	Digestive system	Fat digestion and absorption	ko04975	46	Msa017695,Msa001959,Msa011816,Msa006632,Msa003109,Msa001620,Msa019457,Msa021416,Msa010956,Msa014935,Msa016240,Msa006140,Msa013292,Msa021240,Msa006551,Msa019635,Msa008948,Msa021878,Msa001364,Msa015706,Msa021844,Msa001674,Msa020257,Msa012095,Msa007353,Msa003103,Msa010740,Msa018034,Msa014933,Msa021309,Msa021491,Msa001675,Msa017431,Msa010542,Msa008481,Msa008675,Msa002005,Msa006132,Msa007269,Msa010186…
Organismal Systems	Digestive system	Gastric acid secretion	ko04971	94	Msa017033,Msa022187,Msa008219,Msa020460,Msa006246,Msa016041,Msa016575,Msa008136,Msa014816,Msa000211,Msa013348,Msa019418,Msa015708,Msa021482,Msa002118,Msa017991,Msa009468,Msa014377,Msa007501,Msa014628,Msa020887,Msa001174,Msa011166,Msa014027,Msa000245,Msa004255,Msa017370,Msa022370,Msa012158,Msa011965,Msa012881,Msa000795,Msa007226,Msa009321,Msa016748,Msa003318,Msa009888,Msa014310,Msa015520,Msa015769…
Organismal Systems	Digestive system	Mineral absorption	ko04978	49	Msa009639,Msa000795,Msa023077,Msa019934,Msa007923,Msa019386,Msa010420,Msa010063,Msa007846,Msa019936,Msa003833,Msa003752,Msa004906,Msa011988,Msa004062,Msa001045,Msa019452,Msa000635,Msa007924,Msa016881,Msa007921,Msa014954,Msa020460,Msa008219,Msa006538,Msa011989,Msa017185,Msa023078,Msa011743,Msa012053,Msa005213,Msa016370,Msa013975,Msa021711,Msa017270,Msa011987,Msa013734,Msa001788,Msa011990,Msa013972…
Organismal Systems	Digestive system	Pancreatic secretion	ko04972	130	Msa021397,Msa017695,Msa012053,Msa006632,Msa011684,Msa006456,Msa014722,Msa005795,Msa018723,Msa004406,Msa009332,Msa021769,Msa012222,Msa013734,Msa004691,Msa009888,Msa017143,Msa004203,Msa014310,Msa012087,Msa003766,Msa016748,Msa007497,Msa017369,Msa021878,Msa016503,Msa011193,Msa021844,Msa009321,Msa004255,Msa001286,Msa017370,Msa000245,Msa023077,Msa000795,Msa012158,Msa016620,Msa011965,Msa009356,Msa014377…
Organismal Systems	Digestive system	Protein digestion and absorption	ko04974	122	Msa011375,Msa014532,Msa009356,Msa019936,Msa016075,Msa019452,Msa020021,Msa016620,Msa022868,Msa000795,Msa001020,Msa015194,Msa019934,Msa018073,Msa004967,Msa014210,Msa018717,Msa001016,Msa011641,Msa008219,Msa020460,Msa019294,Msa019851,Msa009468,Msa019364,Msa005311,Msa000335,Msa006229,Msa008283,Msa017935,Msa001270,Msa013734,Msa018038,Msa001337,Msa003039,Msa000686,Msa009332,Msa006456,Msa019106,Msa013057…
Organismal Systems	Digestive system	Salivary secretion	ko04970	108	Msa000245,Msa007970,Msa017370,Msa004255,Msa011965,Msa012158,Msa016015,Msa000795,Msa004202,Msa007501,Msa014377,Msa014628,Msa008231,Msa011988,Msa001960,Msa001174,Msa023329,Msa007975,Msa009313,Msa001056,Msa021482,Msa015708,Msa019418,Msa017991,Msa017926,Msa002118,Msa023897,Msa006246,Msa020460,Msa008219,Msa017033,Msa016575,Msa016041,Msa009633,Msa013348,Msa012053,Msa022127,Msa017527,Msa016169,Msa004406…
Organismal Systems	Digestive system	Vitamin digestion and absorption	ko04977	36	Msa014681,Msa007950,Msa014934,Msa002651,Msa019834,Msa008996,Msa001485,Msa015009,Msa015604,Msa012095,Msa000834,Msa001041,Msa002095,Msa014504,Msa008046,Msa008948,Msa021240,Msa011149,Msa017149,Msa015473,Msa000688,Msa016240,Msa014935,Msa021170,Msa008675,Msa017736,Msa019835,Msa006295,Msa011511,Msa019833,Msa019457,Msa002096,Msa019438,Msa015751,Msa002650,Msa014933
Organismal Systems	Endocrine system	Adipocytokine signaling pathway	ko04920	80	Msa006474,Msa022280,Msa022611,Msa016401,Msa014826,Msa022311,Msa000582,Msa009707,Msa016399,Msa021736,Msa009946,Msa016394,Msa016498,Msa015540,Msa012522,Msa018718,Msa016163,Msa013312,Msa009009,Msa011024,Msa021507,Msa000971,Msa003131,Msa005970,Msa012629,Msa021766,Msa003063,Msa012798,Msa016323,Msa007931,Msa004469,Msa003281,Msa009463,Msa023299,Msa004346,Msa013868,Msa006305,Msa003128,Msa002346,Msa022217…
Organismal Systems	Endocrine system	Aldosterone synthesis and secretion	ko04925	118	Msa021240,Msa014251,Msa009888,Msa003318,Msa016748,Msa017369,Msa005181,Msa017402,Msa016764,Msa012403,Msa000747,Msa023147,Msa002923,Msa002114,Msa003503,Msa008797,Msa022873,Msa018820,Msa007593,Msa007730,Msa000782,Msa017527,Msa022874,Msa022898,Msa001801,Msa014722,Msa004136,Msa016169,Msa017168,Msa012404,Msa016086,Msa019454,Msa006234,Msa000864,Msa000467,Msa016565,Msa021482,Msa011267,Msa015708,Msa002118…
Organismal Systems	Endocrine system	Estrogen signaling pathway	ko04915	120	Msa016996,Msa018820,Msa007730,Msa010085,Msa009888,Msa013709,Msa016714,Msa007836,Msa014660,Msa016748,Msa010735,Msa017369,Msa000062,Msa018012,Msa004087,Msa009678,Msa021534,Msa000864,Msa020187,Msa017527,Msa000782,Msa005081,Msa014722,Msa009781,Msa012211,Msa016169,Msa004136,Msa016041,Msa012210,Msa016575,Msa020146,Msa007630,Msa017033,Msa006160,Msa018563,Msa020185,Msa006246,Msa019901,Msa011219,Msa019278…
Organismal Systems	Endocrine system	Glucagon signaling pathway	ko04922	124	Msa010744,Msa002781,Msa004773,Msa018049,Msa009181,Msa015540,Msa002234,Msa022280,Msa017244,Msa002855,Msa012571,Msa021792,Msa005171,Msa005725,Msa002346,Msa014627,Msa011925,Msa004346,Msa023820,Msa001597,Msa008334,Msa003878,Msa016739,Msa011599,Msa018126,Msa017334,Msa023012,Msa016323,Msa005900,Msa003153,Msa003166,Msa008004,Msa010865,Msa001017,Msa019967,Msa012405,Msa008672,Msa020555,Msa007372,Msa016029…
Organismal Systems	Endocrine system	GnRH signaling pathway	ko04912	107	Msa013559,Msa014784,Msa007730,Msa021507,Msa017408,Msa016996,Msa009753,Msa007836,Msa016748,Msa003318,Msa009888,Msa009678,Msa016764,Msa017369,Msa000062,Msa017402,Msa015675,Msa004908,Msa016720,Msa017527,Msa011032,Msa016169,Msa004136,Msa007984,Msa014722,Msa017033,Msa007630,Msa017800,Msa006246,Msa016041,Msa022832,Msa016575,Msa007136,Msa003429,Msa023171,Msa015708,Msa021482,Msa016565,Msa000347,Msa002118…
Organismal Systems	Endocrine system	Insulin secretion	ko04911	115	Msa015673,Msa011900,Msa013710,Msa019386,Msa010420,Msa011756,Msa011183,Msa023477,Msa004035,Msa001045,Msa014828,Msa009961,Msa023682,Msa022466,Msa003021,Msa011985,Msa017994,Msa013797,Msa010646,Msa007466,Msa011694,Msa001860,Msa023542,Msa013708,Msa019967,Msa010865,Msa001017,Msa012405,Msa000276,Msa000968,Msa014015,Msa001634,Msa004815,Msa023543,Msa018126,Msa011599,Msa016739,Msa003166,Msa005900,Msa016323…
Organismal Systems	Endocrine system	Insulin signaling pathway	ko04910	159	Msa008991,Msa014196,Msa022991,Msa002990,Msa005319,Msa020390,Msa001947,Msa014172,Msa021005,Msa008064,Msa022279,Msa017534,Msa000534,Msa006633,Msa022832,Msa020146,Msa007630,Msa020562,Msa017800,Msa003914,Msa015750,Msa011219,Msa013676,Msa011114,Msa008290,Msa009934,Msa003913,Msa022576,Msa013793,Msa018731,Msa009452,Msa013989,Msa005005,Msa016549,Msa009549,Msa020928,Msa006705,Msa021450,Msa001375,Msa023590…
Organismal Systems	Endocrine system	Melanogenesis	ko04916	122	Msa022797,Msa008208,Msa016865,Msa016996,Msa016748,Msa003318,Msa010085,Msa009678,Msa019045,Msa020626,Msa000864,Msa017527,Msa000782,Msa001842,Msa006506,Msa005081,Msa016169,Msa004136,Msa008210,Msa014722,Msa006160,Msa007630,Msa018563,Msa017033,Msa006246,Msa016041,Msa016575,Msa002995,Msa007467,Msa015708,Msa023300,Msa017893,Msa021482,Msa002637,Msa023643,Msa002118,Msa016785,Msa001635,Msa014377,Msa007501…
Organismal Systems	Endocrine system	Ovarian Steroidogenesis	ko04913	51	Msa007855,Msa014377,Msa004813,Msa016363,Msa011183,Msa022393,Msa001174,Msa018164,Msa004255,Msa009770,Msa006546,Msa009689,Msa022457,Msa016023,Msa016575,Msa014015,Msa009609,Msa005342,Msa017716,Msa017033,Msa010865,Msa019967,Msa004822,Msa023445,Msa007466,Msa014172,Msa014828,Msa013682,Msa002627,Msa017568,Msa007223,Msa014173,Msa017470,Msa011032,Msa011599,Msa001801,Msa002779,Msa014722,Msa010809,Msa007984…
Organismal Systems	Endocrine system	Oxytocin signaling pathway	ko04921	204	Msa014027,Msa013883,Msa001056,Msa014377,Msa007501,Msa021906,Msa018923,Msa014096,Msa022576,Msa023433,Msa009934,Msa014797,Msa003429,Msa007630,Msa022187,Msa016041,Msa006633,Msa002118,Msa008893,Msa011267,Msa015708,Msa023309,Msa001807,Msa009273,Msa001690,Msa013849,Msa021222,Msa003897,Msa007984,Msa016463,Msa004033,Msa005081,Msa017032,Msa017408,Msa016996,Msa012403,Msa017062,Msa017369,Msa000062,Msa016748…
Organismal Systems	Endocrine system	PPAR signaling pathway	ko03320	69	Msa009946,Msa012522,Msa008948,Msa019769,Msa013783,Msa005422,Msa009707,Msa013668,Msa006474,Msa022611,Msa006140,Msa010755,Msa019691,Msa003103,Msa018294,Msa017588,Msa022050,Msa004600,Msa022072,Msa009009,Msa011024,Msa000772,Msa000803,Msa020621,Msa004469,Msa005332,Msa009463,Msa022681,Msa014407,Msa019114,Msa007931,Msa012629,Msa005970,Msa001959,Msa006847,Msa021748,Msa008465,Msa003703,Msa013528,Msa020326…
Organismal Systems	Endocrine system	Progesterone-mediated oocyte maturation	ko04914	88	Msa003771,Msa002855,Msa003949,Msa013187,Msa009991,Msa004850,Msa023172,Msa012436,Msa005017,Msa006704,Msa015802,Msa016192,Msa012798,Msa011599,Msa016665,Msa003846,Msa002774,Msa000126,Msa001634,Msa013862,Msa002346,Msa006688,Msa005171,Msa023445,Msa007466,Msa012663,Msa014828,Msa005746,Msa006619,Msa016029,Msa010968,Msa014015,Msa002743,Msa010865,Msa019967,Msa021909,Msa005405,Msa017561,Msa009770,Msa016695…
Organismal Systems	Endocrine system	Prolactin signaling pathway	ko04917	89	Msa016720,Msa010043,Msa003281,Msa021534,Msa007686,Msa015610,Msa023588,Msa004711,Msa017470,Msa005975,Msa022977,Msa000441,Msa007836,Msa010735,Msa010250,Msa017532,Msa013709,Msa021827,Msa009678,Msa013312,Msa020054,Msa021507,Msa023060,Msa016996,Msa009934,Msa014797,Msa011114,Msa018164,Msa018731,Msa017237,Msa013793,Msa004299,Msa001107,Msa008516,Msa002311,Msa023590,Msa023448,Msa006705,Msa008991,Msa015402…
Organismal Systems	Endocrine system	Regulation of lipolysis in adipocyte	ko04923	75	Msa017033,Msa020146,Msa010968,Msa016840,Msa016575,Msa016029,Msa014015,Msa013676,Msa019967,Msa011219,Msa009642,Msa014585,Msa010865,Msa011774,Msa004325,Msa007466,Msa019863,Msa002990,Msa021470,Msa008991,Msa014828,Msa017926,Msa014172,Msa014377,Msa011183,Msa021376,Msa012890,Msa009387,Msa002791,Msa001174,Msa006705,Msa012402,Msa009864,Msa004115,Msa016695,Msa021301,Msa016715,Msa004255,Msa011114,Msa005954…
Organismal Systems	Endocrine system	Renin secretion	ko04924	83	Msa006136,Msa022718,Msa013769,Msa014128,Msa006556,Msa016950,Msa017909,Msa010744,Msa009888,Msa021431,Msa012571,Msa016748,Msa003949,Msa016764,Msa017402,Msa009554,Msa017369,Msa008664,Msa009181,Msa012403,Msa020763,Msa014086,Msa000976,Msa014122,Msa012404,Msa004216,Msa021222,Msa014627,Msa005171,Msa005725,Msa017527,Msa000782,Msa003153,Msa003166,Msa004324,Msa018126,Msa006849,Msa003878,Msa005849,Msa014815…
Organismal Systems	Endocrine system	Renin-angiotensin system	ko04614	15	Msa016950,Msa018625,Msa011251,Msa022718,Msa006380,Msa004809,Msa004810,Msa017972,Msa008387,Msa021383,Msa019500,Msa005311,Msa010159,Msa014918,Msa016275
Organismal Systems	Endocrine system	Thyroid hormone signaling pathway	ko04919	147	Msa019117,Msa014217,Msa014347,Msa019517,Msa013734,Msa016891,Msa004711,Msa020330,Msa012053,Msa000351,Msa014477,Msa020066,Msa015107,Msa014490,Msa022797,Msa013416,Msa022538,Msa016996,Msa022491,Msa005949,Msa014812,Msa013709,Msa014310,Msa016401,Msa010250,Msa009678,Msa023732,Msa007501,Msa014628,Msa001063,Msa023186,Msa002152,Msa006705,Msa011114,Msa007751,Msa009934,Msa013793,Msa017237,Msa004299,Msa000795…
Organismal Systems	Endocrine system	Thyroid hormone synthesis	ko04918	83	Msa017369,Msa000472,Msa002234,Msa001692,Msa018857,Msa023651,Msa009595,Msa002855,Msa014310,Msa009888,Msa018515,Msa016748,Msa018820,Msa004111,Msa012436,Msa021569,Msa010744,Msa000796,Msa014740,Msa007730,Msa004850,Msa016137,Msa003878,Msa009548,Msa014722,Msa001634,Msa013116,Msa010934,Msa003166,Msa000782,Msa012053,Msa011599,Msa018126,Msa013734,Msa014627,Msa000864,Msa021589,Msa007687,Msa003558,Msa014828…
Organismal Systems	Environmental adaptation	Circadian entrainment	ko04713	142	Msa021048,Msa007814,Msa022337,Msa019847,Msa006234,Msa015036,Msa008990,Msa005081,Msa017527,Msa003787,Msa000782,Msa022874,Msa013171,Msa022127,Msa012033,Msa015592,Msa021302,Msa017640,Msa014722,Msa004136,Msa016169,Msa015641,Msa020623,Msa002114,Msa022873,Msa007593,Msa014251,Msa009888,Msa010085,Msa003318,Msa016748,Msa017369,Msa002143,Msa012708,Msa001960,Msa014628,Msa007501,Msa014377,Msa020441,Msa001056…
Organismal Systems	Environmental adaptation	Circadian rhythm	ko04710	41	Msa004921,Msa003913,Msa000782,Msa003787,Msa020414,Msa017303,Msa005594,Msa010689,Msa009984,Msa023442,Msa011867,Msa009879,Msa010146,Msa003879,Msa010504,Msa013841,Msa013989,Msa007786,Msa021429,Msa008990,Msa022988,Msa013883,Msa000037,Msa005144,Msa010231,Msa003868,Msa001836,Msa022813,Msa005271,Msa009890,Msa016799,Msa020850,Msa018563,Msa013976,Msa006633,Msa003007,Msa008009,Msa000110,Msa023130,Msa006536…
Organismal Systems	Environmental adaptation	Circadian rhythm - fly	ko04711	17	Msa001836,Msa011959,Msa022813,Msa019340,Msa003787,Msa007052,Msa018731,Msa009879,Msa010146,Msa013976,Msa022145,Msa010504,Msa008990,Msa007786,Msa003007,Msa023130,Msa005144
Organismal Systems	Environmental adaptation	Circadian rhythm - plant	ko04712	5	Msa011729,Msa019533,Msa005513,Msa010118,Msa003481
Organismal Systems	Environmental adaptation	Plant-pathogen interaction	ko04626	11	Msa017527,Msa000803,Msa014660,Msa018344,Msa014979,Msa013609,Msa009548,Msa009678,Msa004136,Msa016169,Msa009181
Organismal Systems	Excretory system	Aldosterone-regulated sodium reabsorption	ko04960	43	Msa022681,Msa010809,Msa016665,Msa002053,Msa012053,Msa014173,Msa013734,Msa014748,Msa007687,Msa001692,Msa021522,Msa014310,Msa013709,Msa020943,Msa006704,Msa000796,Msa011841,Msa011965,Msa013793,Msa000795,Msa001569,Msa011114,Msa010420,Msa019386,Msa006705,Msa021376,Msa016363,Msa007501,Msa009892,Msa019465,Msa001045,Msa002118,Msa014172,Msa007581,Msa023445,Msa008991,Msa002990,Msa013676,Msa011219,Msa007630…
Organismal Systems	Excretory system	Collecting duct acid secretion	ko04966	26	Msa016207,Msa006342,Msa013483,Msa007644,Msa005264,Msa000621,Msa000372,Msa014982,Msa021684,Msa000211,Msa011448,Msa013719,Msa022644,Msa017435,Msa022976,Msa007151,Msa007221,Msa020529,Msa011813,Msa022552,Msa012837,Msa021230,Msa019731,Msa005487,Msa023628,Msa000620
Organismal Systems	Excretory system	Endocrine and other factor-regulated calcium reabsorption	ko04961	57	Msa011965,Msa022561,Msa014510,Msa000795,Msa004255,Msa019386,Msa010420,Msa006060,Msa020664,Msa015775,Msa013817,Msa014628,Msa007501,Msa003752,Msa001045,Msa002118,Msa010551,Msa021482,Msa015708,Msa007466,Msa005532,Msa001668,Msa008644,Msa008207,Msa010865,Msa020903,Msa006246,Msa020460,Msa014082,Msa008219,Msa017033,Msa016575,Msa016041,Msa001634,Msa012053,Msa018126,Msa003166,Msa015773,Msa016370,Msa013734…
Organismal Systems	Excretory system	Proximal tubule bicarbonate reclamation	ko04964	33	Msa013734,Msa020311,Msa014085,Msa019386,Msa010420,Msa001075,Msa001045,Msa019452,Msa001596,Msa004469,Msa004285,Msa000795,Msa006849,Msa017040,Msa012053,Msa021397,Msa022380,Msa022604,Msa000211,Msa000796,Msa004114,Msa020460,Msa009190,Msa008219,Msa008479,Msa005887,Msa000534,Msa018100,Msa014086,Msa003950,Msa014310,Msa019453,Msa005888
Organismal Systems	Excretory system	Vasopressin-regulated water reabsorption	ko04962	56	Msa004255,Msa013806,Msa014002,Msa013819,Msa007658,Msa017281,Msa023477,Msa011756,Msa001846,Msa007938,Msa023865,Msa019806,Msa007693,Msa016755,Msa010646,Msa005532,Msa007466,Msa019857,Msa022233,Msa003922,Msa004232,Msa008771,Msa012681,Msa016575,Msa006160,Msa018563,Msa017033,Msa012405,Msa019744,Msa019901,Msa007214,Msa010602,Msa010865,Msa023250,Msa000782,Msa008493,Msa007700,Msa014722,Msa018032,Msa001634…
Organismal Systems	Immune system	Antigen processing and presentation	ko04612	43	Msa003687,Msa011849,Msa020653,Msa005874,Msa012329,Msa000782,Msa020187,Msa014979,Msa004974,Msa019754,Msa009400,Msa019657,Msa007553,Msa006956,Msa004468,Msa023558,Msa011848,Msa005875,Msa014183,Msa019376,Msa007554,Msa020808,Msa015794,Msa000152,Msa011706,Msa019362,Msa023065,Msa014660,Msa020121,Msa012757,Msa012819,Msa015560,Msa012257,Msa007683,Msa013314,Msa019374,Msa016704,Msa005873,Msa013794,Msa016702…
Organismal Systems	Immune system	B cell receptor signaling pathway	ko04662	82	Msa013676,Msa009741,Msa005974,Msa004931,Msa012185,Msa017557,Msa011219,Msa013856,Msa020555,Msa007630,Msa020146,Msa010968,Msa016029,Msa007742,Msa002118,Msa006062,Msa017776,Msa007608,Msa022217,Msa001233,Msa008991,Msa022295,Msa004735,Msa006705,Msa014977,Msa007610,Msa021376,Msa009892,Msa013524,Msa018731,Msa002158,Msa021859,Msa012175,Msa013793,Msa002278,Msa013093,Msa012021,Msa014797,Msa002247,Msa009934…
Organismal Systems	Immune system	Chemokine signaling pathway	ko04062	172	Msa005858,Msa009678,Msa016498,Msa007497,Msa013709,Msa014089,Msa017105,Msa019083,Msa019022,Msa002759,Msa013312,Msa006644,Msa002941,Msa000562,Msa001640,Msa017640,Msa014722,Msa003281,Msa011594,Msa012033,Msa021042,Msa019847,Msa021858,Msa014892,Msa011635,Msa008991,Msa002760,Msa008261,Msa013676,Msa007219,Msa011219,Msa020146,Msa017033,Msa005983,Msa003268,Msa004260,Msa022315,Msa013524,Msa017237,Msa013793…
Organismal Systems	Immune system	Complement and coagulation cascades	ko04610	77	Msa001159,Msa001216,Msa002657,Msa001912,Msa006055,Msa013272,Msa009050,Msa009212,Msa011136,Msa000083,Msa001602,Msa009698,Msa009052,Msa000632,Msa006770,Msa002942,Msa011740,Msa020741,Msa012018,Msa002097,Msa019631,Msa001161,Msa014398,Msa005260,Msa003390,Msa014510,Msa008507,Msa013639,Msa008958,Msa013640,Msa000167,Msa021348,Msa001254,Msa015775,Msa004450,Msa008198,Msa021392,Msa004451,Msa006061,Msa009064…
Organismal Systems	Immune system	Cytosolic DNA-sensing pathway	ko04623	33	Msa017482,Msa011899,Msa003802,Msa010605,Msa015501,Msa003281,Msa022982,Msa001258,Msa014022,Msa019817,Msa019816,Msa022290,Msa022460,Msa009930,Msa007774,Msa002853,Msa019672,Msa022294,Msa018080,Msa022367,Msa006499,Msa013312,Msa016163,Msa006062,Msa012572,Msa007791,Msa009875,Msa023562,Msa017776,Msa016498,Msa022608,Msa022217,Msa011908
Organismal Systems	Immune system	Fc epsilon RI signaling pathway	ko04664	74	Msa006705,Msa001725,Msa009892,Msa007610,Msa021376,Msa007501,Msa013793,Msa007059,Msa014485,Msa021859,Msa013524,Msa002158,Msa011114,Msa010213,Msa002247,Msa009934,Msa013093,Msa011219,Msa023171,Msa013856,Msa021135,Msa013676,Msa010968,Msa016029,Msa022832,Msa020146,Msa007630,Msa022186,Msa017800,Msa007608,Msa008991,Msa020121,Msa001233,Msa002346,Msa006688,Msa016891,Msa021858,Msa000562,Msa010654,Msa011191…
Organismal Systems	Immune system	Fc gamma R-mediated phagocytosis	ko04666	117	Msa000832,Msa001098,Msa011219,Msa013676,Msa008261,Msa011033,Msa020146,Msa001717,Msa023281,Msa007608,Msa002118,Msa013342,Msa008706,Msa008991,Msa015856,Msa013320,Msa010542,Msa000101,Msa020928,Msa000251,Msa006705,Msa007610,Msa007501,Msa013793,Msa021491,Msa002138,Msa013524,Msa002158,Msa011965,Msa011114,Msa002247,Msa010740,Msa016996,Msa006396,Msa007617,Msa017105,Msa010604,Msa018904,Msa015800,Msa012880…
Organismal Systems	Immune system	Hematopoietic cell lineage	ko04640	59	Msa004810,Msa011848,Msa004355,Msa012823,Msa009923,Msa007898,Msa002219,Msa000185,Msa022881,Msa007820,Msa011873,Msa013131,Msa009774,Msa021486,Msa018575,Msa008942,Msa007617,Msa000221,Msa022515,Msa016994,Msa001835,Msa004468,Msa000388,Msa009337,Msa007553,Msa017183,Msa007610,Msa013822,Msa018835,Msa000220,Msa006032,Msa023471,Msa019817,Msa019816,Msa011849,Msa019631,Msa012175,Msa003687,Msa002278,Msa000849…
Organismal Systems	Immune system	IL-17 signaling pathway	ko04657	67	Msa002941,Msa014798,Msa009548,Msa003281,Msa016720,Msa012798,Msa004704,Msa003802,Msa006688,Msa017356,Msa016281,Msa013829,Msa023041,Msa023562,Msa009991,Msa018026,Msa016498,Msa013798,Msa016978,Msa014660,Msa016714,Msa003771,Msa008619,Msa021507,Msa014487,Msa008494,Msa001278,Msa014456,Msa023172,Msa010226,Msa020592,Msa009513,Msa020237,Msa016163,Msa002084,Msa013312,Msa005082,Msa018731,Msa008487,Msa008486…
Organismal Systems	Immune system	Intestinal immune network for IgA production	ko04672	27	Msa008337,Msa012019,Msa004468,Msa011848,Msa007553,Msa007610,Msa011849,Msa022205,Msa001640,Msa006146,Msa017915,Msa003807,Msa019817,Msa019816,Msa007248,Msa019022,Msa014192,Msa018575,Msa013335,Msa007617,Msa023142,Msa007608,Msa007554,Msa022860,Msa017224,Msa001589,Msa013537
Organismal Systems	Immune system	Leukocyte transendothelial migration	ko04670	149	Msa003240,Msa020145,Msa016665,Msa004022,Msa020207,Msa011191,Msa020407,Msa014207,Msa008526,Msa004870,Msa015567,Msa008141,Msa007687,Msa008325,Msa006688,Msa003739,Msa020714,Msa015420,Msa005057,Msa000869,Msa008530,Msa020474,Msa003771,Msa022746,Msa003949,Msa001692,Msa019805,Msa016181,Msa009991,Msa020436,Msa005742,Msa023172,Msa001374,Msa006704,Msa018575,Msa018831,Msa008412,Msa004309,Msa012674,Msa010213…
Organismal Systems	Immune system	NOD-like receptor signaling pathway	ko04621	141	Msa014660,Msa020133,Msa016474,Msa009888,Msa007311,Msa008552,Msa002240,Msa003067,Msa017369,Msa016498,Msa006476,Msa013312,Msa023232,Msa021507,Msa013362,Msa009733,Msa021382,Msa017959,Msa016720,Msa004704,Msa004924,Msa009119,Msa013891,Msa002941,Msa013504,Msa023272,Msa020525,Msa005844,Msa003281,Msa014513,Msa008546,Msa006481,Msa016281,Msa015501,Msa000345,Msa003802,Msa009496,Msa020121,Msa022608,Msa022217…
Organismal Systems	Immune system	Natural killer cell mediated cytotoxicity	ko04650	96	Msa016996,Msa007617,Msa017235,Msa014784,Msa016394,Msa014295,Msa000132,Msa009678,Msa013709,Msa022062,Msa019362,Msa007836,Msa005699,Msa010735,Msa007497,Msa016891,Msa002154,Msa001172,Msa021534,Msa021222,Msa021858,Msa000562,Msa000146,Msa016106,Msa011512,Msa011219,Msa019374,Msa017930,Msa008261,Msa013676,Msa007630,Msa007608,Msa002118,Msa008991,Msa020121,Msa006705,Msa021311,Msa010566,Msa007116,Msa007610…
Organismal Systems	Immune system	Platelet activation	ko04611	161	Msa001960,Msa014377,Msa014628,Msa006705,Msa021661,Msa001056,Msa002152,Msa001174,Msa014027,Msa014928,Msa011166,Msa017370,Msa007751,Msa004255,Msa011114,Msa023433,Msa013793,Msa017237,Msa004299,Msa022576,Msa013524,Msa016575,Msa013272,Msa004260,Msa019851,Msa016041,Msa003268,Msa006246,Msa017033,Msa020146,Msa011219,Msa015750,Msa023171,Msa008066,Msa013676,Msa021470,Msa008991,Msa021482,Msa015708,Msa007189…
Organismal Systems	Immune system	RIG-I-like receptor signaling pathway	ko04622	61	Msa012798,Msa011585,Msa014022,Msa018879,Msa016720,Msa004704,Msa002156,Msa017410,Msa009119,Msa002941,Msa003281,Msa001381,Msa016281,Msa020761,Msa016388,Msa006045,Msa015501,Msa011197,Msa006688,Msa003802,Msa002808,Msa003771,Msa004855,Msa009991,Msa023562,Msa016498,Msa014456,Msa023172,Msa013312,Msa007212,Msa016163,Msa021507,Msa008041,Msa009930,Msa022294,Msa022257,Msa021374,Msa022290,Msa005082,Msa013603…
Organismal Systems	Immune system	T cell receptor signaling pathway	ko04660	110	Msa023171,Msa011219,Msa004931,Msa008261,Msa013676,Msa014631,Msa020146,Msa007630,Msa011092,Msa008991,Msa020121,Msa022217,Msa006705,Msa015690,Msa002250,Msa014977,Msa003687,Msa013793,Msa011020,Msa002158,Msa018731,Msa011114,Msa009934,Msa014797,Msa012021,Msa016996,Msa007072,Msa017235,Msa013312,Msa016498,Msa020509,Msa018669,Msa009678,Msa013709,Msa007836,Msa016891,Msa008345,Msa001172,Msa021222,Msa002719…
Organismal Systems	Immune system	Th1 and Th2 cell differentiation	ko04658	79	Msa017776,Msa018378,Msa007554,Msa006062,Msa023486,Msa003904,Msa022217,Msa023171,Msa007324,Msa004931,Msa022832,Msa004995,Msa017800,Msa020555,Msa001074,Msa005983,Msa011020,Msa011849,Msa016112,Msa020780,Msa011051,Msa014797,Msa007739,Msa008615,Msa001403,Msa017658,Msa014977,Msa004468,Msa007553,Msa021736,Msa016498,Msa023493,Msa009991,Msa015994,Msa003771,Msa015401,Msa012571,Msa007311,Msa003022,Msa007218…
Organismal Systems	Immune system	Th17 cell differentiation	ko04659	101	Msa017776,Msa006062,Msa014550,Msa003904,Msa023486,Msa018476,Msa015002,Msa014023,Msa013202,Msa020555,Msa001079,Msa001059,Msa011849,Msa011051,Msa020780,Msa010720,Msa021616,Msa021974,Msa019816,Msa005758,Msa015705,Msa004468,Msa019172,Msa021736,Msa016399,Msa009991,Msa003771,Msa012571,Msa022712,Msa007218,Msa019556,Msa012236,Msa007966,Msa004300,Msa008942,Msa016163,Msa005372,Msa023172,Msa014798,Msa011191…
Organismal Systems	Immune system	Toll and Imd signaling pathway	ko04624	47	Msa006062,Msa013601,Msa009496,Msa022980,Msa003319,Msa023171,Msa017800,Msa006505,Msa023289,Msa006291,Msa022832,Msa014494,Msa017982,Msa020588,Msa009594,Msa017148,Msa010773,Msa012570,Msa003320,Msa017516,Msa001725,Msa013603,Msa017388,Msa017727,Msa009991,Msa003771,Msa021507,Msa003479,Msa018820,Msa023172,Msa014456,Msa013312,Msa016163,Msa015513,Msa021795,Msa017981,Msa012798,Msa016720,Msa004704,Msa013310…
Organismal Systems	Immune system	Toll-like receptor signaling pathway	ko04620	82	Msa001725,Msa006705,Msa001862,Msa023618,Msa017388,Msa013603,Msa021376,Msa018305,Msa014494,Msa013793,Msa015070,Msa014538,Msa002110,Msa007059,Msa011114,Msa022290,Msa014797,Msa019817,Msa019816,Msa013856,Msa023171,Msa011219,Msa002659,Msa013676,Msa016029,Msa022832,Msa010968,Msa020146,Msa022186,Msa017800,Msa001074,Msa017776,Msa006062,Msa013601,Msa008991,Msa003904,Msa020121,Msa009496,Msa022608,Msa022217…
Organismal Systems	Nervous system	Cholinergic synapse	ko04725	158	Msa019753,Msa007730,Msa009865,Msa023088,Msa021896,Msa003385,Msa016764,Msa017369,Msa017402,Msa009678,Msa010085,Msa009888,Msa013709,Msa016748,Msa003318,Msa019847,Msa001807,Msa000864,Msa018986,Msa002267,Msa014722,Msa017640,Msa016463,Msa015592,Msa015034,Msa000782,Msa005081,Msa012033,Msa011898,Msa009175,Msa019901,Msa011219,Msa013676,Msa003429,Msa007602,Msa012931,Msa016041,Msa019575,Msa022704,Msa006160…
Organismal Systems	Nervous system	Dopaminergic synapse	ko04728	166	Msa002266,Msa007687,Msa016166,Msa005725,Msa009310,Msa002346,Msa014627,Msa006688,Msa014103,Msa017400,Msa020929,Msa018126,Msa012716,Msa001817,Msa012798,Msa003153,Msa003166,Msa005900,Msa020882,Msa003878,Msa014798,Msa021897,Msa014236,Msa023172,Msa015823,Msa016587,Msa009950,Msa018412,Msa010744,Msa003173,Msa008768,Msa005668,Msa018049,Msa018246,Msa015409,Msa021899,Msa003949,Msa012571,Msa003771,Msa019391…
Organismal Systems	Nervous system	GABAergic synapse	ko04727	120	Msa009607,Msa005669,Msa014986,Msa016565,Msa010189,Msa002118,Msa020465,Msa017033,Msa012210,Msa015018,Msa013614,Msa014984,Msa007602,Msa020546,Msa020816,Msa003429,Msa010428,Msa018437,Msa022315,Msa011965,Msa023312,Msa017237,Msa004299,Msa017548,Msa014377,Msa019793,Msa007501,Msa010846,Msa001174,Msa014450,Msa004250,Msa010431,Msa016748,Msa012553,Msa010085,Msa016764,Msa017402,Msa003067,Msa021896,Msa020365…
Organismal Systems	Nervous system	Glutamatergic synapse	ko04724	165	Msa002143,Msa023276,Msa014377,Msa007501,Msa014628,Msa016925,Msa000101,Msa020441,Msa010846,Msa001174,Msa004255,Msa017370,Msa004967,Msa003956,Msa006389,Msa022315,Msa011965,Msa023312,Msa014395,Msa016041,Msa016575,Msa008411,Msa020631,Msa017033,Msa006246,Msa012640,Msa017397,Msa012127,Msa022009,Msa007602,Msa016565,Msa015708,Msa009607,Msa014864,Msa021482,Msa020465,Msa020518,Msa005611,Msa002118,Msa014180…
Organismal Systems	Nervous system	Long-term depression	ko04730	79	Msa003949,Msa005699,Msa004812,Msa010085,Msa009888,Msa009678,Msa006707,Msa008664,Msa001692,Msa017369,Msa015618,Msa007998,Msa022208,Msa006206,Msa010744,Msa016996,Msa013171,Msa012716,Msa022127,Msa018126,Msa011032,Msa014865,Msa005081,Msa003166,Msa007984,Msa005849,Msa014815,Msa010654,Msa022339,Msa021302,Msa003878,Msa021048,Msa007687,Msa002267,Msa002266,Msa012769,Msa014627,Msa014864,Msa021482,Msa015708…
Organismal Systems	Nervous system	Long-term potentiation	ko04720	88	Msa011964,Msa002234,Msa001692,Msa009181,Msa012571,Msa018049,Msa010744,Msa005017,Msa007041,Msa015618,Msa010654,Msa003878,Msa000126,Msa005900,Msa014865,Msa015802,Msa003166,Msa003153,Msa004214,Msa001817,Msa018126,Msa014627,Msa005725,Msa020627,Msa007687,Msa007764,Msa017184,Msa003558,Msa014828,Msa007678,Msa001860,Msa008776,Msa010865,Msa013856,Msa007815,Msa014015,Msa020555,Msa023048,Msa005743,Msa007111…
Organismal Systems	Nervous system	Neurotrophin signaling pathway	ko04722	138	Msa017527,Msa016720,Msa009039,Msa003281,Msa004136,Msa016169,Msa001265,Msa004706,Msa015610,Msa021534,Msa015063,Msa016891,Msa021786,Msa013709,Msa017143,Msa010735,Msa007249,Msa007497,Msa003318,Msa007836,Msa016394,Msa001369,Msa002846,Msa009678,Msa015534,Msa021484,Msa013312,Msa020054,Msa015641,Msa023356,Msa008604,Msa016996,Msa021507,Msa007730,Msa003806,Msa023139,Msa011114,Msa004072,Msa009934,Msa016700…
Organismal Systems	Nervous system	Retrograde endocannabinoid signaling	ko04723	162	Msa004250,Msa014450,Msa001174,Msa010846,Msa020441,Msa010431,Msa014628,Msa014377,Msa007501,Msa023312,Msa011965,Msa022315,Msa017548,Msa014317,Msa017370,Msa003429,Msa020816,Msa020546,Msa007602,Msa023171,Msa010428,Msa012640,Msa017800,Msa006246,Msa017033,Msa000461,Msa022832,Msa015018,Msa006030,Msa016041,Msa002118,Msa008893,Msa020465,Msa021482,Msa014864,Msa005669,Msa009607,Msa015708,Msa016565,Msa021728…
Organismal Systems	Nervous system	Serotonergic synapse	ko04726	105	Msa001692,Msa004736,Msa007907,Msa021899,Msa003949,Msa005668,Msa018412,Msa010744,Msa017851,Msa002084,Msa021897,Msa007998,Msa003878,Msa020882,Msa003166,Msa018126,Msa012764,Msa014103,Msa014627,Msa000325,Msa018705,Msa002266,Msa007687,Msa003558,Msa000312,Msa017184,Msa020819,Msa021861,Msa013235,Msa006319,Msa010865,Msa004135,Msa011590,Msa016435,Msa021494,Msa023048,Msa021803,Msa021895,Msa005954,Msa016695…
Organismal Systems	Nervous system	Synaptic vesicle cycle	ko04721	82	Msa017435,Msa017884,Msa008601,Msa001616,Msa005668,Msa013719,Msa008049,Msa008873,Msa006733,Msa014982,Msa001671,Msa009882,Msa021897,Msa021896,Msa016207,Msa020281,Msa010976,Msa021571,Msa004737,Msa021899,Msa004899,Msa007221,Msa005646,Msa022976,Msa005201,Msa006595,Msa014133,Msa006910,Msa022265,Msa017502,Msa007925,Msa013225,Msa023901,Msa007357,Msa014554,Msa002267,Msa002266,Msa013643,Msa004815,Msa022695…
Organismal Systems	Sensory system	Inflammatory mediator regulation of TRP channels	ko04750	111	Msa011032,Msa008146,Msa017527,Msa016720,Msa021349,Msa014722,Msa004136,Msa016169,Msa007984,Msa017038,Msa016891,Msa021431,Msa009888,Msa013709,Msa003318,Msa014063,Msa016748,Msa017369,Msa019017,Msa021507,Msa017370,Msa004255,Msa011114,Msa017237,Msa013793,Msa004299,Msa022576,Msa011965,Msa022370,Msa014377,Msa007501,Msa014628,Msa016363,Msa006705,Msa015775,Msa001174,Msa018391,Msa008991,Msa021482,Msa015708…
Organismal Systems	Sensory system	Olfactory transduction	ko04740	93	Msa004216,Msa008452,Msa008191,Msa021248,Msa005900,Msa005849,Msa014815,Msa008155,Msa014236,Msa008796,Msa011427,Msa018049,Msa008160,Msa012436,Msa014128,Msa020220,Msa007907,Msa009181,Msa008170,Msa008171,Msa008167,Msa000713,Msa008183,Msa020676,Msa021301,Msa008161,Msa020353,Msa008169,Msa019000,Msa003377,Msa008186,Msa019667,Msa016435,Msa010865,Msa008190,Msa004135,Msa015565,Msa008184,Msa008195,Msa001860…
Organismal Systems	Sensory system	Phototransduction	ko04744	31	Msa001936,Msa022338,Msa005580,Msa019847,Msa021069,Msa010052,Msa016973,Msa017527,Msa017065,Msa013232,Msa005263,Msa016169,Msa004136,Msa013422,Msa008068,Msa016435,Msa013735,Msa004135,Msa021725,Msa003974,Msa007064,Msa004090,Msa008391,Msa005581,Msa018678,Msa020473,Msa016694,Msa002790,Msa009181,Msa008230,Msa001825
Organismal Systems	Sensory system	Phototransduction - fly	ko04745	37	Msa022898,Msa003878,Msa008425,Msa016169,Msa004136,Msa022370,Msa003166,Msa007751,Msa005900,Msa017527,Msa018126,Msa021248,Msa020647,Msa002152,Msa014627,Msa007501,Msa014628,Msa000198,Msa001692,Msa005181,Msa003558,Msa021501,Msa007907,Msa009181,Msa009888,Msa001860,Msa005778,Msa021482,Msa003318,Msa015708,Msa018049,Msa006683,Msa010744,Msa005968,Msa005317,Msa016041,Msa006246
Organismal Systems	Sensory system	Taste transduction	ko04742	57	Msa017059,Msa000932,Msa018868,Msa023312,Msa001507,Msa017370,Msa016591,Msa002427,Msa021933,Msa012916,Msa017598,Msa000713,Msa001174,Msa020364,Msa014377,Msa019793,Msa004336,Msa018404,Msa001011,Msa014828,Msa017991,Msa011926,Msa004215,Msa007159,Msa014864,Msa010865,Msa020817,Msa007602,Msa012210,Msa007157,Msa017033,Msa006615,Msa002428,Msa012211,Msa014865,Msa012033,Msa012554,Msa003487,Msa001010,Msa002266…
