# Supplementary material for: Genetic diversity analysis and development of molecular markers for the identification of largemouth bass (Micropterus salmoides L.) based on whole-genome re-sequencing
Source: Front Genet. 2022 Aug 29;13:936610. doi: 10.3389/fgene.2022.936610 (PMC9465168; doi:10.3389/fgene.2022.936610)
Supplement: Supplementary file 7 [file Table7.XLSX]

## Sheet: Sheet1
Validation of SNP polymorphisms in NB, FB and their F1 progenies(NF)
Number	SNP1	SNP2	SNP3	SNP4	SNP5	SNP6	SNP7	SNP8	SNP9	SNP10	SNP11	SNP12	SNP13	SNP14	SNP15	SNP16	SNP17	SNP18	SNP19	SNP20	SNP21	SNP22	SNP23
N1	AA	TT	GG	GG	TT	AA	TT	TT	CC	GG	CC	CC	GG	GG	AA	TT	TT	GG	CC	TT	AA	AA	AA
N2	AA	TT	GG	GG	TT	AA	TT	TT	CC	GG	CC	CC	GG	GG	AA	TT	TT	GG	CC	TT	AA	AA	AT
N3	AA	TT	GG	GG	TT	AA	TT	TT	CC	GG	CC	CC	GG	GG	AA	TT	TT	GG	CC	TT	AA	AA	AA
N4	AA	TT	GG	GG	TT	AA	TT	TT	CC	GG	CC	CC	GG	GG	AA	TT	TT	GG	CC	TT	AA	AA	AA
N5	AA	TT	GG	GG	TT	AA	TT	TT	CC	GG	CC	CC	GG	GG	AA	TT	TT	GG	CC	TT	AA	AA	AT
N6	AA	TT	GG	GG	TT	AA	TT	TT	CC	GG	CC	CC	GG	GG	AA	TT	TT	GG	CC	TT	AA	AA	AA
N7	AA	TT	GG	GG	TT	AA	TT	TT	CC	GG	CC	CC	GG	GG	AA	TT	TT	GG	CC	TT	AA	AA	AA
N8	AA	TT	GG	GG	TT	AA	TT	TT	CC	GG	CC	CC	GG	GG	AA	TT	TT	GG	CC	TT	AA	AA	AA
N9	AA	TT	GG	GG	TT	AA	TT	CT	CC	GG	CC	CC	GG	GG	AA	TT	TT	GG	CC	TT	AA	AA	AA
N10	AA	TT	GG	GG	TT	AA	TT	CT	CC	GG	CC	CC	GG	GG	AA	TT	TT	GG	CC	CT	AA	AA	AA
N11	AA	TT	GG	GG	TT	AA	TT	TT	CC	GG	CC	CC	GG	GG	AA	TT	TT	GG	CC	CT	AA	AA	AA
N12	AA	TT	GG	GG	TT	AA	TT	TT	CC	GG	CC	CC	GG	GG	AA	TT	TT	GG	CC	TT	AA	AA	AA
N13	AA	TT	GG	GG	TT	AA	TT	TT	CC	GG	CC	CC	GG	GG	AA	TT	TT	GG	CC	TT	AA	AA	AA
N14	AA	TT	GG	GG	TT	AA	TT	TT	CC	GG	CC	CC	GG	GG	AA	TT	TT	GG	CC	TT	AA	AA	AA
N15	AA	TT	GG	GG	TT	AA	TT	TT	CC	GG	CC	CC	GG	GG	AA	TT	TT	GG	CC	TT	AA	AA	AA
N16	AA	TT	GG	GG	TT	AA	TT	TT	CC	GG	CC	CC	GG	GG	AA	TT	TT	GG	CC	TT	AA	AA	AA
N17	AA	TT	GG	GG	TT	AA	TT	TT	CC	GG	CC	CC	GG	GG	AA	TT	TT	GG	CC	TT	AA	AA	AA
N18	AA	TT	GG	GG	TT	AA	TT	TT	CC	GG	CC	CC	GG	GG	AA	TT	TT	GG	CC	TT	AA	AA	AA
N19	AA	TT	GG	GG	TT	AA	TT	TT	CC	GG	CC	CC	GG	GG	AA	TT	TT	GG	CC	TT	AA	AA	AA
N20	AA	TT	GG	GG	TT	AA	TT	TT	CC	GG	CC	CC	GG	GG	AA	TT	TT	GG	CC	TT	AA	AA	AA
N21	AA	TT	GG	GG	TT	AA	TT	TT	CC	GG	CC	CC	GG	GG	AA	TT	TT	GG	CC	TT	AA	AA	AA
N22	AA	TT	GG	GG	TT	AA	TT	TT	CC	GG	CC	CC	GG	GG	AA	TT	TT	GG	CC	TT	AA	AA	AA
N23	AA	TT	GG	GG	TT	AA	TT	TT	CC	GG	CC	CC	GG	GG	AA	TT	TT	GG	CC	TT	AA	AA	AA
N24	AA	TT	GG	GG	TT	AA	TT	TT	CC	GG	CC	CC	GG	GG	AA	TT	TT	GG	CC	TT	AA	AA	AA
N25	AA	TT	GG	GG	TT	AA	TT	TT	CC	GG	CC	CC	GG	GG	AA	TT	TT	GG	CC	TT	AA	AA	AA
N26	AA	TT	GG	GG	TT	AA	TT	TT	CC	GG	CC	CC	GG	GG	AA	TT	TT	GG	CC	TT	AA	AA	AA
N27	AA	TT	GG	GG	TT	AA	TT	TT	CC	GG	CC	CC	GG	GG	AA	TT	TT	GG	CC	TT	AA	AA	AA
N28	AA	TT	GG	GG	TT	AA	TT	TT	CC	GG	CC	CC	GG	GG	AA	TT	TT	GG	CC	TT	AA	AA	AA
N29	AA	TT	GG	GG	TT	AA	TT	TT	CC	GG	CC	CC	GG	GG	AA	TT	TT	GG	CC	TT	AA	AA	AA
N30	AA	TT	GG	GG	TT	AA	TT	TT	CC	GG	CC	CC	GG	GG	AA	TT	TT	GG	CC	TT	AA	AA	AA
F1	GG	AA	AA	AA	GG	CC	CC	CC	AA	TT	TT	TT	AA	AA	TT	AA	AA	TT	AA	CC	TT	GG	TT
F2	GG	AA	AA	AA	GG	CC	CC	CC	AA	TT	TT	TT	AA	AA	TT	AA	AA	TT	AA	CC	TT	GG	TT
F3	GG	AA	AA	AA	GG	CC	CC	CC	AA	TT	TT	TT	AA	AA	TT	AA	AA	TT	AA	CC	TT	GG	TT
F4	GG	AA	AA	AA	GG	CC	CC	CC	AA	TT	TT	TT	AA	AA	TT	AA	AA	TT	AA	CC	TT	GG	TT
F5	GG	AA	AA	AA	GG	CC	CC	CC	AA	TT	TT	TT	AA	AA	TT	AA	AA	TT	AA	CC	TT	GG	TT
F6	GG	AA	AA	AA	GG	CC	CC	CC	AA	TT	TT	TT	AA	AA	TT	AA	AA	TT	AA	CC	TT	GG	TT
F7	GG	AA	AA	AA	GG	CC	CC	CC	AA	TT	TT	TT	AA	AA	TT	AA	AA	TT	AA	CC	TT	GG	TT
F8	GG	AA	AA	AA	GG	CC	CC	CC	AA	TT	TT	TT	AA	AA	TT	AA	AA	TT	AA	CC	TT	GG	TT
F9	GG	AA	AA	AA	GG	CC	CC	CC	AA	TT	TT	TT	AA	AA	TT	AA	AA	TT	AA	CC	TT	GG	TT
F10	GG	AA	AA	AA	GG	CC	CC	CC	AA	TT	TT	TT	AA	AA	TT	AA	AA	TT	AA	CC	TT	GG	TT
F11	GG	AA	AA	AA	GG	CC	CC	CC	AA	TT	TT	TT	AA	AA	TT	AA	AA	TT	AA	CC	TT	GG	TT
F12	GG	AA	AA	AA	GG	CC	CC	CC	AA	TT	TT	TT	AA	AA	TT	AA	AA	TT	AA	CC	TT	GG	TT
F13	GG	AA	AA	AA	GG	CC	TT	CC	AA	TT	TT	TT	AA	AA	TT	AA	AA	TT	AA	CC	TT	GG	TT
F14	GG	AA	AA	AA	GG	CC	TT	CC	AA	TT	TT	TT	AA	AA	TT	AA	AA	TT	AA	CC	TT	GG	TT
F15	GG	AA	AA	AA	GG	CC	CC	CC	AA	TT	TT	TT	AA	AA	TT	AA	AA	TT	AA	CC	TT	GG	TT
F16	GG	AA	AA	AA	GG	CC	CC	CC	AA	TT	TT	TT	AA	AA	TT	AA	AA	TT	AA	CC	TT	GG	TT
F17	GG	AA	AA	AA	GG	CC	CC	CC	AA	TT	TT	TT	AA	AA	TT	AA	AA	TT	AA	CC	TT	GG	TT
F18	GG	AA	AA	AA	GG	CC	CC	CC	AA	TT	TT	TT	AA	AA	TT	AA	AA	TT	AA	CC	TT	GG	TT
F19	GG	AA	AA	AA	GG	CC	CC	CC	AA	TT	TT	TT	AA	AA	TT	AA	AA	TT	AA	CC	TT	GG	TT
F20	GG	AA	AA	AA	GG	CC	CC	CC	AA	TT	TT	TT	AA	AA	TT	AA	AA	TT	AA	CC	TT	GG	TT
F21	GG	AA	AA	AA	GG	CC	CC	CC	AA	TT	TT	TT	AA	AA	TT	AA	AA	TT	AA	CC	TT	GG	TT
F22	GG	AA	AA	AA	GG	CC	CC	CC	AA	TT	TT	TT	AA	AA	TT	AA	AA	TT	AA	CC	TT	GG	TT
F23	GG	AA	AA	AA	GG	CC	CC	CC	AA	TT	TT	TT	AA	AA	TT	AA	AA	TT	AA	CC	TT	GG	TT
F24	GG	AA	AA	AA	GG	CC	CC	CC	AA	TT	TT	TT	AA	AA	TT	AA	AA	TT	AA	CC	TT	GG	TT
F25	GG	AA	AA	AA	GG	CC	CC	CC	AA	TT	TT	TT	AA	AA	TT	AA	AA	TT	AA	CC	TT	GG	TT
F26	GG	AA	AA	AA	GG	CC	CC	CC	AA	TT	TT	TT	AA	AA	TT	AA	AA	TT	AA	CC	TT	GG	TT
F27	GG	AA	AA	AA	GG	CC	CC	CC	AA	TT	TT	TT	AA	AA	TT	AA	AA	TT	AA	CC	TT	GG	TT
F28	GG	AA	AA	AA	GG	CC	CC	CC	AA	TT	TT	TT	AA	AA	TT	AA	AA	TT	AA	CC	TT	GG	TT
F29	GG	AA	AA	AA	GG	CC	CC	CC	AA	TT	TT	TT	AA	AA	TT	AA	AA	TT	AA	CC	TT	GG	TT
F30	GG	AA	AA	AA	GG	CC	TT	CC	AA	TT	TT	TT	AA	AA	TT	AA	AA	TT	AA	CC	TT	GG	TT
NF1	AG	AT	AG	AG	GT	AC	CT	CT	AC	GT	CT	CT	AG	AG	AT	AT	AT	GT	AC	CT	AT	AG	AT
NF2	AG	AT	AG	AG	GT	AC	CT	CT	AC	GT	CT	CT	AG	AG	AT	AT	AT	GT	AC	CT	AT	AG	AT
NF3	AG	AT	AG	AG	GT	AC	CT	CT	AC	GT	CT	CT	AG	AG	AT	AT	AT	GT	AC	CT	AT	AG	AT
NF4	AG	AT	AG	AG	GT	AC	CT	CT	AC	GT	CT	CT	AG	AG	AT	AT	AT	GT	AC	CT	AT	AG	AT
NF5	AG	AT	AG	AG	GT	AC	CT	CT	AC	GT	CT	CT	AG	AG	AT	AT	AT	GT	AC	CT	AT	AG	AT
NF6	AG	AT	AG	AG	GT	AC	CT	CT	AC	GT	CT	CT	AG	AG	AT	AT	AT	GT	AC	CT	AT	AG	AT
NF7	AG	AT	AG	AG	GT	AC	CT	CT	AC	GT	CT	CT	AG	AG	AT	AT	AT	GT	AC	CT	AT	AG	AT
NF8	AG	AT	AG	AG	GT	AC	CT	CT	AC	GT	CT	CT	AG	AG	AT	AT	AT	GT	AC	CT	AT	AG	AT
NF9	AG	AT	AG	AG	GT	AC	CT	CT	AC	GT	CT	CT	AG	AG	AT	AT	AT	GT	AC	CT	AT	AG	AT
NF10	AG	AT	AG	AG	GT	AC	CT	CT	AC	GT	CT	CT	AG	AG	AT	AT	AT	GT	AC	CT	AT	AG	AT
NF11	AG	AT	AG	AG	GT	AC	CT	CT	AC	GT	CT	CT	AG	AG	AT	AT	AT	GT	AC	CT	AT	AG	AT
NF12	AG	AT	AG	AG	GT	AC	CT	CT	AC	GT	CT	CT	AG	AG	AT	AT	AT	GT	AC	CT	AT	AG	AT
NF13	AG	AT	AG	AG	GT	AC	CT	CT	AC	GT	CT	CT	AG	AG	AT	AT	AT	GT	AC	CT	AT	AG	AT
NF14	AG	AT	AG	AG	GT	AC	CT	CT	AC	GT	CT	CT	AG	AG	AT	AT	AT	GT	AC	CT	AT	AG	AT
NF15	AG	AT	AG	AG	GT	AC	CT	CT	AC	GT	CT	CT	AG	AG	AT	AT	AT	GT	AC	CT	AT	AG	AT
NF16	AG	AT	AG	AG	GT	AC	CT	CT	AC	GT	CT	CT	AG	AG	AT	AT	AT	GT	AC	CT	AT	AG	AT
NF17	AG	AT	AG	AG	GT	AC	CT	CT	AC	GT	CT	CT	AG	AG	AT	AT	AT	GT	AC	CT	AT	AG	AT
NF18	AG	AT	AG	AG	GT	AC	CT	CT	AC	GT	CT	CT	AG	AG	AT	AT	AT	GT	AC	CT	AT	AG	AT
NF19	AG	AT	AG	AG	GT	AC	CT	CT	AC	GT	CT	CT	AG	AG	AT	AT	AT	GT	AC	CT	AT	AG	AT
NF20	AG	AT	AG	AG	GT	AC	CT	CT	AC	GT	CT	CT	AG	AG	AT	AT	AT	GT	AC	CT	AT	AG	AT
NF21	AG	AT	AG	AG	GT	AC	CT	CT	AC	GT	CT	CT	AG	AG	AT	AT	AT	GT	AC	CT	AT	AG	AT
NF22	AG	AT	AG	AG	GT	AC	CT	CT	AC	GT	CT	CT	AG	AG	AT	AT	AT	GT	AC	CT	AT	AG	AT
NF23	AG	AT	AG	AG	GT	AC	CT	CT	AC	GT	CT	CT	AG	AG	AT	AT	AT	GT	AC	CT	AT	AG	AT
NF24	AG	AT	AG	AG	GT	AC	CT	CT	AC	GT	CT	CT	AG	AG	AT	AT	AT	GT	AC	CT	AT	AG	AT
NF25	AG	AT	AG	AG	GT	AC	CT	CT	AC	GT	CT	CT	AG	AG	AT	AT	AT	GT	AC	CT	AT	AG	AT
NF26	AG	AT	AG	AG	GT	AC	CT	CT	AC	GT	CT	CT	AG	AG	AT	AT	AT	GT	AC	CT	AT	AG	AT
NF27	AG	AT	AG	AG	GT	AC	CT	CT	AC	GT	CT	CT	AG	AG	AT	AT	AT	GT	AC	CT	AT	AG	AT
NF28	AG	AT	AG	AG	GT	AC	CT	CT	AC	GT	CT	CT	AG	AG	AT	AT	AT	GT	AC	CT	AT	AG	AT
NF29	AG	AT	AG	AG	GT	AC	CT	CT	AC	GT	CT	CT	AG	AG	AT	AT	AT	GT	AC	CT	AT	AG	AT
NF30	AG	AT	AG	AG	GT	AC	CT	CT	AC	GT	CT	CT	AG	AG	AT	AT	AT	GT	AC	CT	AT	AG	AT
